# Supplementary material for: Multi-omic modeling of antidepressant response implicates dynamic immune and inflammatory changes in individuals who respond to treatment
Source: PLoS One. 2023 May 15;18(5):e0285123. doi: 10.1371/journal.pone.0285123 (PMC10184917; doi:10.1371/journal.pone.0285123)
Supplement: S1 File — (ZIP) [file pone.0285123.s001.zip]

Archive with 268 entries (175 files):
- iGEM/
- __MACOSX/._iGEM
- iGEM/iGEM_demonstration_script.ipynb
- iGEM/requirements.txt
- iGEM/dataset/
- __MACOSX/iGEM/._dataset
- iGEM/sociodemographic_info.xlsx
- __MACOSX/iGEM/._sociodemographic_info.xlsx
- iGEM/processed_dataset.pkl
- iGEM/README.md
- iGEM/iGEM.py
- iGEM/iGEM_fixed_w.py
- iGEM/.git/
- __MACOSX/iGEM/._.git
- iGEM/dataset/Patient_condition.csv
- iGEM/dataset/DNA_methylation_input.csv
- iGEM/dataset/MADRS.csv
- iGEM/dataset/Geneset_entries.csv
- iGEM/dataset/Gene_expression_input.csv
- iGEM/.git/config
- iGEM/.git/objects/
- __MACOSX/iGEM/.git/._objects
- iGEM/.git/HEAD
- iGEM/.git/info/
- __MACOSX/iGEM/.git/._info
- iGEM/.git/logs/
- __MACOSX/iGEM/.git/._logs
- iGEM/.git/description
- iGEM/.git/hooks/
- __MACOSX/iGEM/.git/._hooks
- iGEM/.git/refs/
- __MACOSX/iGEM/.git/._refs
- iGEM/.git/index
- iGEM/.git/branches/
- __MACOSX/iGEM/.git/._branches
- iGEM/.git/packed-refs
- iGEM/.git/objects/92/
- __MACOSX/iGEM/.git/objects/._92
- iGEM/.git/objects/0c/
- __MACOSX/iGEM/.git/objects/._0c
- iGEM/.git/objects/6f/
- __MACOSX/iGEM/.git/objects/._6f
- iGEM/.git/objects/03/
- __MACOSX/iGEM/.git/objects/._03
- iGEM/.git/objects/9e/
- __MACOSX/iGEM/.git/objects/._9e
- iGEM/.git/objects/32/
- __MACOSX/iGEM/.git/objects/._32
- iGEM/.git/objects/69/
- __MACOSX/iGEM/.git/objects/._69
- iGEM/.git/objects/58/
- __MACOSX/iGEM/.git/objects/._58
- iGEM/.git/objects/67/
- __MACOSX/iGEM/.git/objects/._67
- iGEM/.git/objects/0e/
- __MACOSX/iGEM/.git/objects/._0e
- iGEM/.git/objects/34/
- __MACOSX/iGEM/.git/objects/._34
- iGEM/.git/objects/5f/
- __MACOSX/iGEM/.git/objects/._5f
- iGEM/.git/objects/05/
- __MACOSX/iGEM/.git/objects/._05
- iGEM/.git/objects/9d/
- __MACOSX/iGEM/.git/objects/._9d
- iGEM/.git/objects/02/
- __MACOSX/iGEM/.git/objects/._02
- iGEM/.git/objects/bb/
- __MACOSX/iGEM/.git/objects/._bb
- iGEM/.git/objects/da/
- __MACOSX/iGEM/.git/objects/._da
- iGEM/.git/objects/bd/
- __MACOSX/iGEM/.git/objects/._bd
- iGEM/.git/objects/d1/
- __MACOSX/iGEM/.git/objects/._d1
- iGEM/.git/objects/bc/
- __MACOSX/iGEM/.git/objects/._bc
- iGEM/.git/objects/ae/
- __MACOSX/iGEM/.git/objects/._ae
- iGEM/.git/objects/ab/
- __MACOSX/iGEM/.git/objects/._ab
- iGEM/.git/objects/e5/
- __MACOSX/iGEM/.git/objects/._e5
- iGEM/.git/objects/ee/
- __MACOSX/iGEM/.git/objects/._ee
- iGEM/.git/objects/f5/
- __MACOSX/iGEM/.git/objects/._f5
- iGEM/.git/objects/e3/
- __MACOSX/iGEM/.git/objects/._e3
- iGEM/.git/objects/ca/
- __MACOSX/iGEM/.git/objects/._ca
- iGEM/.git/objects/fe/
- __MACOSX/iGEM/.git/objects/._fe
- iGEM/.git/objects/fb/
- __MACOSX/iGEM/.git/objects/._fb
- iGEM/.git/objects/c1/
- __MACOSX/iGEM/.git/objects/._c1
- iGEM/.git/objects/20/
- __MACOSX/iGEM/.git/objects/._20
- iGEM/.git/objects/18/
- iGEM/.git/objects/27/
- iGEM/.git/objects/4b/
- iGEM/.git/objects/pack/
- iGEM/.git/objects/7d/
- iGEM/.git/objects/74/
- iGEM/.git/objects/28/
- iGEM/.git/objects/8f/
- iGEM/.git/objects/8a/
- iGEM/.git/objects/19/
- iGEM/.git/objects/4c/
- iGEM/.git/objects/2f/
- iGEM/.git/objects/07/
- iGEM/.git/objects/36/
- iGEM/.git/objects/5c/
- iGEM/.git/objects/31/
- iGEM/.git/objects/info/
- iGEM/.git/objects/96/
- iGEM/.git/objects/53/
- iGEM/.git/objects/6c/
- iGEM/.git/objects/39/
- iGEM/.git/objects/63/
- iGEM/.git/objects/0a/
- iGEM/.git/objects/90/
- iGEM/.git/objects/b6/
- iGEM/.git/objects/a9/
- iGEM/.git/objects/b7/
- iGEM/.git/objects/a8/
- iGEM/.git/objects/b0/
- iGEM/.git/objects/e6/
- iGEM/.git/objects/fa/
- iGEM/.git/objects/ff/
- iGEM/.git/objects/c5/
- iGEM/.git/objects/e7/
- iGEM/.git/objects/46/
- iGEM/.git/objects/41/
- iGEM/.git/objects/70/
- iGEM/.git/objects/8d/
- iGEM/.git/objects/15/
- iGEM/.git/objects/8c/
- iGEM/.git/objects/8b/
- iGEM/.git/objects/13/
- iGEM/.git/objects/7a/
- iGEM/.git/objects/14/
- iGEM/.git/objects/25/
- iGEM/.git/info/exclude
- iGEM/.git/logs/HEAD
- iGEM/.git/logs/refs/
- __MACOSX/iGEM/.git/logs/._refs
- iGEM/.git/hooks/commit-msg.sample
- iGEM/.git/hooks/pre-rebase.sample
- iGEM/.git/hooks/pre-commit.sample
- iGEM/.git/hooks/applypatch-msg.sample
- iGEM/.git/hooks/fsmonitor-watchman.sample
- iGEM/.git/hooks/pre-receive.sample
- iGEM/.git/hooks/prepare-commit-msg.sample
- iGEM/.git/hooks/post-update.sample
- iGEM/.git/hooks/pre-applypatch.sample
- iGEM/.git/hooks/pre-push.sample
- iGEM/.git/hooks/update.sample
- iGEM/.git/refs/heads/
- __MACOSX/iGEM/.git/refs/._heads
- iGEM/.git/refs/tags/
- __MACOSX/iGEM/.git/refs/._tags
- iGEM/.git/refs/remotes/
- __MACOSX/iGEM/.git/refs/._remotes
- iGEM/.git/objects/92/02355727794e3b869e2ea418ece7eda6cab59e
- iGEM/.git/objects/0c/f4ca69ee7aeca0d67ff395593fa823d4ac9a8c
- iGEM/.git/objects/6f/ea509a418d134c171be2961f424b8e611ff1fd
- iGEM/.git/objects/6f/f436a6d0299abc31ba419c18d336f1e98872c3
- iGEM/.git/objects/03/080cdb88da2abb3428468be30eb5d247748fad
- iGEM/.git/objects/9e/ab012afa29ae784682fa77517875cc273b4881
- iGEM/.git/objects/9e/61115cbe465661d7e2b1b3f769dbda64a3d68e
- iGEM/.git/objects/32/9b603b8c2049a064daf48b2d54faa0b110df44
- iGEM/.git/objects/69/fb72c3b13860fe69635fb45b8f92b64670b001
- iGEM/.git/objects/69/f3da19790afd293cb3924628ce415d44ae004e
- iGEM/.git/objects/58/d97848d3659502ea31b912f3d44316e0379605
- iGEM/.git/objects/67/c2fb0d63f2874399c316cfd483aba2b042ea41
- iGEM/.git/objects/0e/1bd75cd9f3be313a87c5878ad3484bc7a0467c
- iGEM/.git/objects/34/6b465dff29083c57ede46a21ccaa6a834595c9
- iGEM/.git/objects/5f/80d4ca4456cc8811d004dc29e0916dc9418f8e
- iGEM/.git/objects/05/deacbdf3d3b56ce77986b980a8a209ce413310
- iGEM/.git/objects/9d/69c0029d7a67e5a38179a5d2d7dda8c862e2be
- iGEM/.git/objects/02/d5160fa7628159c905a5b1f49560a24b086f2e
- iGEM/.git/objects/bb/739af889fb762deb7973d7f82573fbc9dfe108
- iGEM/.git/objects/da/18c867bada70178b17e4e7403b3fc083ffee61
- iGEM/.git/objects/bd/29e225ab02687e948c5cd5c4785882d2c24817
- iGEM/.git/objects/d1/85a7e5646f62af845245375d2bd090f2af680a
- iGEM/.git/objects/bc/eba4fd28f220be836773cca1715775b2a2ee31
- iGEM/.git/objects/ae/7cf6473e7a9c9677a46919ec1aae0030c2a2e0
- iGEM/.git/objects/ae/3826f10d7f990b6fe9af0c343e0a0ede9e2555
- iGEM/.git/objects/ab/28dd06d13828919094079a84f126b6d4fe1c1f
- iGEM/.git/objects/e5/de423acbfb48a61b1b677291f21d6c024e6504
- iGEM/.git/objects/ee/540b33a4a605694bc1f6c0c0c6ef4900478ccf
- iGEM/.git/objects/ee/8948435d056bb707c5a81c46a3af3400105ac8
- iGEM/.git/objects/f5/0d96cdbd93e83a9902c994b23f86b1ed9218c0
- iGEM/.git/objects/e3/8d1e97d550f54c1e84782ed8619658bed8b6e7
- iGEM/.git/objects/ca/ebc223632bcfc6e4b012b2dd89094ae0e7bff9
- iGEM/.git/objects/fe/d6ccdd58900e689606164929081c3e4127c566
- iGEM/.git/objects/fb/55f04ac255e3e1a5890574455ede0f8fad0ee2
- iGEM/.git/objects/c1/1d6bc89f02d51db491dfe440ad9b71aa0af820
- iGEM/.git/objects/c1/0890cfefa7314236842404913054b022b488dc
- iGEM/.git/objects/20/260bec705e8fd1c61680e75dee97630c502c19
- iGEM/.git/objects/20/3622ed601fce5ec7210f98a13f2db40fe59b23
- iGEM/.git/objects/18/6e6998e82c7fba2e02aa1face24d0582437422
- iGEM/.git/objects/27/7f20c642a17b3a895ec470dabc3c8a4c401df1
- iGEM/.git/objects/4b/c8b3ca9eead922c61b46661c18a130460fffca
- iGEM/.git/objects/4b/ca1e8829d21ba290ac56ce12c9412c96b0ce1b
- iGEM/.git/objects/7d/84db76acb0711e9f0c327040c38860ae98bf49
- iGEM/.git/objects/74/50650e2e2ec018b2b326bc4131d1d0e28edf80
- iGEM/.git/objects/28/dafc43186a1905ace0d4f480b8baf4da8082d7
- iGEM/.git/objects/8f/55047503ec0f8bef9020fd232b2404a6add43a
- iGEM/.git/objects/8f/26e4873d8a885a998c3848242b36e606cc4668
- iGEM/.git/objects/8a/e8cf9c525cf25c7fee0f7138261320ef0d2595
- iGEM/.git/objects/19/524404ee059eaa2754c81c27f65daa0aa1ed6c
- iGEM/.git/objects/4c/9dc54aff2d1a89ce39d22a105aa10a4f2e6117
- iGEM/.git/objects/2f/9d1629147fc5a6fe04d78c516906b84ffb1209
- iGEM/.git/objects/07/5e9d81ad5d2c3876c8a6a0444ace439d5d5b0d
- iGEM/.git/objects/36/d5082b2d37a4f0b99eb6aa395c5004b7d6857c
- iGEM/.git/objects/5c/08b419b88e42b78d7975089991c1d361e55a09
- iGEM/.git/objects/5c/772ba4622cfbf59064721905f849602fdf18ce
- iGEM/.git/objects/31/fd8ae2081f5a35edd5d8ffd53907e98a3154f9
- iGEM/.git/objects/96/31b55feacd6e8ee2f4353a38f6adcc682ca09d
- iGEM/.git/objects/96/aaab0aa5a14d1e7b6fd5f618ee77f2fb7d9363
- iGEM/.git/objects/53/922db1ac163aece70544e937a689e8d988ec57
- iGEM/.git/objects/6c/0648c847f1b207f29a448ec63c7cfabc38afb2
- iGEM/.git/objects/6c/45b251e62a7daeca0a6174a0b6f310998caa0c
- iGEM/.git/objects/6c/d3d9f58b96ae0f0e9cc836e49718ab68a6b368
- iGEM/.git/objects/6c/4b3a1408aa3c2058d7174278632e84504ab662
- iGEM/.git/objects/39/e68bbee4bce83394afb6d23449226c1f9d2af5
- iGEM/.git/objects/63/2d2443fbf76f15c1e4f862505030138ebd17c3
- iGEM/.git/objects/0a/43e0304791c7792b1a9e6b020e898f3c6ee544
- iGEM/.git/objects/90/f228b33d39dbe572996de2406971f0d2e36527
- iGEM/.git/objects/b6/8475c247aefac28116cd930c24b52cea88c87c
- iGEM/.git/objects/a9/365852feb01f6154a69cb5f53f089b573f3d81
- iGEM/.git/objects/a9/63846d6c3b90a6b3629222ad396ae0adf4d0a3
- iGEM/.git/objects/b7/1c74df2c09bcc67067b3ba75ad1bad4db7fa5e
- iGEM/.git/objects/a8/56fb544c3f55ad37f4e1e637042bbcc3701c72
- iGEM/.git/objects/a8/aae60df8ca2212b796dcbb9d760acdb3562b8a
- iGEM/.git/objects/b0/8dfdc86382765a6df7d630eb32d2a0821bcad7
- iGEM/.git/objects/e6/8550b93dc760bb8f435e593e667ab248683838
- iGEM/.git/objects/fa/36406da25b14ea0c8e7e059798d19e0066363d
- iGEM/.git/objects/ff/d2c024a6fc73345f05507f40aab3fff4098d77
- iGEM/.git/objects/ff/cbb343f8d34113f23a7c685d5fee4d288dc2ba
- iGEM/.git/objects/ff/5a643b1f04bab3202815223de52e7396d58b7d
- iGEM/.git/objects/c5/e2e3f5ed58ce6dc20d2df21e816956c387b0c5
- iGEM/.git/objects/e7/85b0fdf723ce1dfcb473ad9d1c088d6a34ca4d
- iGEM/.git/objects/46/264b18de3f3aa0332e816c387a3321c446552f
- iGEM/.git/objects/46/13cfe7c3b40fb0e8d7c12313c82187822e53ed
- iGEM/.git/objects/46/46d67446303bf883f32d9a584152634eb2c260
- iGEM/.git/objects/41/27f6a35d5a71ed0d4aaa0fd9d40143f34ca3ca
- iGEM/.git/objects/70/6a109d664c671e579b18155de875b0410c8090
- iGEM/.git/objects/8d/4784b609189e3f905848bd05e6e8a9d4d68132
- iGEM/.git/objects/15/53f710434ec4bb61972545e40030571172d79d
- iGEM/.git/objects/8c/d6499460341cc6fd38eeda37c010d9cc00ea56
- iGEM/.git/objects/8b/0ead0f8a8edb1adb97283e8f27dabff4b39c3e
- iGEM/.git/objects/8b/137891791fe96927ad78e64b0aad7bded08bdc
- iGEM/.git/objects/13/2eec1d49bad0c347263e0a26f9027d3b3895c1
- iGEM/.git/objects/7a/2d8e5e1da3d335aef6fc846e0b2537b6a7dd85
- iGEM/.git/objects/14/707e2121c2975b38f3e5255bc45b310ae4fc3c
- iGEM/.git/objects/25/22a1068faaa53b05202173f37de8dfa9f63b8b
- iGEM/.git/logs/refs/heads/
- iGEM/.git/logs/refs/remotes/
- __MACOSX/iGEM/.git/logs/refs/._remotes
- iGEM/.git/refs/heads/main
- iGEM/.git/refs/remotes/origin/
- iGEM/.git/logs/refs/heads/main
- iGEM/.git/logs/refs/remotes/origin/
- iGEM/.git/refs/remotes/origin/HEAD
- iGEM/.git/logs/refs/remotes/origin/HEAD
