# Supplementary material for: Multi-omic modeling of antidepressant response implicates dynamic immune and inflammatory changes in individuals who respond to treatment
Source: PLoS One. 2023 May 15;18(5):e0285123. doi: 10.1371/journal.pone.0285123 (PMC10184917; doi:10.1371/journal.pone.0285123)
Supplement: S1 File — (ZIP) [file pone.0285123.s001.zip › iGEM/iGEM_demonstration_script.ipynb]

# %% [code]
import torch
import scipy.io
import numpy as np
from tqdm.notebook import tqdm, trange
import pickle
import pandas as pd

from iGEM import iGEM
from iGEM_fixed_w import iGEM_fixed_w

import seaborn as sns; sns.set(color_codes=True)

from scipy.stats.stats import pearsonr

# %% [markdown]
## Helper functions for visualization

# %% [markdown]
### gene_topic takes a model derived matrix (feature by topic) as input, with available modes including mRNA, methylation, and geneset that loads feature name for the respective feature

# %% [markdown]
### normalize_sum normalizes model derived matrices for further visualization

# %% [code]
def gene_topic(beta, gene_name_path, save_name, top_gene_num):
    phi = beta
    phi = pd.DataFrame(phi)
    try:
        if gene_name_path == 'mRNA':
            gene_name = pd.DataFrame(dataset['mRNA_ref'])
        elif gene_name_path == 'methylation':
            gene_name = pd.DataFrame(dataset['methylation_ref']).astype(str)
        elif gene_name_path == 'geneset':
            gene_name = pd.DataFrame(dataset['geneset_ref'])
        else:
            try:
                gene_name = pd.read_csv(gene_name_path, sep = ',', dtype='str', header = None)
            except:
                gene_name = gene_name_path
    except:
        gene_name = gene_name_path
    gene_name.columns = ['Name']
    phi.columns = [f'{i}' for i in range(len(phi.columns))]
    phi = phi.astype(float)
    phi = pd.concat([gene_name['Name'], phi], axis = 1)
    dataset_lst = [phi]
    final_phi_lst = []
    for data in dataset_lst:
        final_phi = data.copy()
        final_phi = final_phi.sort_values(by=['0'], ascending = False)
        final_phi = final_phi.iloc[0:top_gene_num, :]
        for i in trange(len(data.columns)-2):
            tmp_phi = data.sort_values(by=[f'{i+1}'], ascending = False)
            final_phi = pd.concat([final_phi, tmp_phi.iloc[0:top_gene_num, :]])
        final_phi_lst.append(final_phi)
    for i in range(1):
        data = final_phi_lst[i]
        data = data.set_index('Name')
        #for names that are too long
        data.index = [name[:40]+"..." if len(name)>40 else name for name in list(data.index)]
        data.columns = [int(i)+1 for i in list(data.columns)]
        sns.set(font_scale=1.4)
        #dendrogram_ratio for controlling space around
        g = sns.clustermap(data, figsize=(20, 3*params_dict['k']*top_gene_num/10), row_cluster = False, col_cluster = False, cmap = "RdBu_r", 
                           xticklabels=True, yticklabels=True, center=0, cbar_pos=(0, .2, .03, .4),
                          dendrogram_ratio=(0.075,0.001))
        g.ax_heatmap.set_yticklabels(g.ax_heatmap.get_ymajorticklabels(), fontsize = 18)
        g.ax_heatmap.set_xticklabels(g.ax_heatmap.get_xmajorticklabels(), fontsize = 18)
        g.ax_heatmap.hlines([(i+1)*top_gene_num for i in range(params_dict['k'])], *g.ax_heatmap.get_xlim())
        #g.savefig(save_name + '_feature_topic.pdf')
        
def normalize_sum(x):
    x_normed = x / x.sum(0, keepdim=True)[0]
    x_normed[x_normed != x_normed] = 0
    return x_normed

# %% [markdown]
## iGEM demonstration

# %% [markdown]
### Input are first loaded from processed_dataset.pkl, and the two omics are assigned as 1 and X2. Model hyperparameters are stored in params_dict

# %% [code]
#load processed dataset
data_path = f'processed_dataset.pkl'
with open(data_path, 'rb') as handle:
    dataset = pickle.load(handle)

params_dict = {}
#gene-geneset iembedding
params_dict['rho1'] = dataset['rho1'].to(torch.float)
#model input
X1 = dataset['mRNA'].to(torch.float)
X2 = dataset['methylation'].to(torch.float)

#define mode flags
#set number of omics, current support 1-2 omic
params_dict['omic_num'] = 2
#set whether to use gene-set embedding, currently support usage at omic# 1
params_dict['use_alpha'] = [True, False, False]
#set whether to use alternative loss function, currently under development
params_dict['use_poisson'] = [False, False, False]

#set number of topics
params_dict['k'] = 10
#set number of max iterations
params_dict['max_iter'] = 3000
#set tolerence threshold
params_dict['tol'] = 1e-8
#set penalty coefficient for interaction between features, if provided 
params_dict['pi_aa'] = 0
params_dict['pi_ab'] = 0.01
params_dict['pi_bb'] = 0.01
#set penalty coefficient for W
params_dict['pi_xr'] = 2e-6
#set penalty coefficient for features
params_dict['pi_xc'] = 0.2
#set penalty coefficient for H2
params_dict['xc_h2_coef'] = 0.01
#set penalty coefficient for Alpha
params_dict['xc_alpha1_coef'] = 0.05

#provide feature interaction matrix, if available
aa_path = None
ab_path = None
bb_path = None
if aa_path == None:
    aa = torch.zeros(X1.shape[1], X1.shape[1])
else:
    with open(aa_path, 'rb') as handle:
        aa = pickle.load(handle)
        aa = aa.to_dense()
if ab_path == None:
    ab = torch.zeros(X1.shape[1], X2.shape[1])
else:
    with open(ab_path, 'rb') as handle:
        ab = pickle.load(handle)
        ab = ab.to_dense()
if bb_path == None:
    bb = torch.zeros(X2.shape[1], X2.shape[1])
else:
    with open(bb_path, 'rb') as handle:
        bb = pickle.load(handle)
        bb = bb.to_dense()
model = iGEM(X1,X2,aa,ab,bb,params_dict)
model.train()

# %% [markdown]
## Visualization

# %% [code]
gene_topic(normalize_sum(model.alpha1.t().detach()).numpy(), 'geneset', 'test', 10)

# %% [code]
gene_topic(normalize_sum(model.H1.t().detach()).numpy(), 'mRNA', 'test', 10)

# %% [code]


# %% [markdown]
## Testing on fixed model weight

# %% [markdown]
### The fixed model weight section is performed with randomly generated omic data, and the model is performed with fixed patient weight and fixed geneset-gene relationship.

# %% [code]
#test section
params_dict = {}
#Initialize toy data for W, Alpha, and Rho
source_w = torch.rand(111, 10)
source_rho = np.mod(np.random.permutation(100*100).reshape(100,100),2)
source_rho = scipy.sparse.random(100,100, density=0.1, random_state=2020, data_rvs=np.ones)
source_rho = source_rho.A
source_rho = torch.from_numpy(source_rho).float()
params_dict['rho1'] = source_rho
source_alpha = scipy.sparse.random(source_w.shape[1], source_rho.shape[0], density=0.1, random_state=2020)
source_alpha = source_alpha.A
source_alpha = torch.from_numpy(source_alpha).float()
source_X = torch.mm(torch.mm(source_w, source_alpha), source_rho)
X1 = source_X
X2 = source_X

fixed_model_w = source_w

#load processed dataset
data_path = f'processed_dataset.pkl'
with open(data_path, 'rb') as handle:
    dataset = pickle.load(handle)

params_dict = {}
#gene-geneset iembedding
params_dict['rho1'] = dataset['rho1'].to(torch.float)

#define mode flags
#set number of omics, use only 1 for testing
params_dict['omic_num'] = 1
params_dict['use_alpha'] = [True, False, False]
params_dict['use_poisson'] = [False, False, False]

#set number of topics
params_dict['k'] = 10
#set number of max iterations
params_dict['max_iter'] = 500
#set tolerence threshold
params_dict['tol'] = 1e-8
#set penalty coefficient for interaction between features, if provided 
params_dict['pi_aa'] = 0
params_dict['pi_ab'] = 0.01
params_dict['pi_bb'] = 0.01
#set penalty coefficient for W
params_dict['pi_xr'] = 2e-6
#set penalty coefficient for features
params_dict['pi_xc'] = 0.2
#set penalty coefficient for H2
params_dict['xc_h2_coef'] = 0.01
#set penalty coefficient for Alpha
params_dict['xc_alpha1_coef'] = 0.05

#provide feature interaction matrix, if available
aa_path = None
ab_path = None
bb_path = None
if aa_path == None:
    aa = torch.zeros(X1.shape[1], X1.shape[1])
else:
    with open(aa_path, 'rb') as handle:
        aa = pickle.load(handle)
        aa = aa.to_dense()
if ab_path == None:
    ab = torch.zeros(X1.shape[1], X2.shape[1])
else:
    with open(ab_path, 'rb') as handle:
        ab = pickle.load(handle)
        ab = ab.to_dense()
if bb_path == None:
    bb = torch.zeros(X2.shape[1], X2.shape[1])
else:
    with open(bb_path, 'rb') as handle:
        bb = pickle.load(handle)
        bb = bb.to_dense()

#The fixed_w mode will execute each iteration with the source input W, as well as the input Rho
#The demonstration is to test the ability of the model to reconstruct matrix Alpha
model = iGEM_fixed_w(X1,X2,aa,ab,bb,params_dict,fixed_model_w)
model.train()

# %% [markdown]
## Fixed weight visualization

# %% [markdown]
### The flexible feature matrix (alpha) from the model is compared against the source feature matrix 

# %% [code]
alpha1_source = source_alpha.t().detach().numpy()
alpha1_simulated = model.alpha1.t().detach().numpy()
g_source = sns.clustermap(alpha1_source, figsize=(6, 8), row_cluster = False, col_cluster = False, cmap = "RdBu_r", xticklabels=True, yticklabels=False, center=0)
g_simulated = sns.clustermap(alpha1_simulated, figsize=(6, 8), row_cluster = False, col_cluster = False, cmap = "RdBu_r", xticklabels=True, yticklabels=False, center=0)

# %% [code]
#correlates derived score with source score
source_matrix = alpha1_source
simulated_matrix = alpha1_simulated
score = []
for i in trange(source_matrix.shape[1]):
    for j in range(simulated_matrix.shape[1]):
        stat, p = pearsonr(source_matrix[:,i], simulated_matrix[:,j])
        score.append([i, j, stat, p])
score = pd.DataFrame(score, columns = ['topic1', 'topic2', 'coef', 'pval'])
score = score.sort_values(by=['coef'], ascending=False).reset_index(drop=True)
score.iloc[:15]

# %% [code]
