# Supplementary material for: Multi-omic modeling of antidepressant response implicates dynamic immune and inflammatory changes in individuals who respond to treatment
Source: PLoS One. 2023 May 15;18(5):e0285123. doi: 10.1371/journal.pone.0285123 (PMC10184917; doi:10.1371/journal.pone.0285123)
Supplement: S1 File — (ZIP) [file pone.0285123.s001.zip › iGEM/requirements.txt]

torch==1.4.0
scipy==1.5.0
numpy==1.18.5
tqdm==4.47.0
pandas==1.3.5
joblib==1.0.0
seaborn==1.0.0
