# Supplementary material for: Multi-omic modeling of antidepressant response implicates dynamic immune and inflammatory changes in individuals who respond to treatment
Source: PLoS One. 2023 May 15;18(5):e0285123. doi: 10.1371/journal.pone.0285123 (PMC10184917; doi:10.1371/journal.pone.0285123)
Supplement: S1 File — (ZIP) [file pone.0285123.s001.zip › iGEM/sociodemographic_info.xlsx]

## Sheet: Patient_info
ID	Sex	Ethnicity	Age	Week0_reported_sadness	Week0_apparent_sadness	Week0_inner_tension	Week0_reduced_sleep	Week0_reduced_appetite	Week0_concentration	Week0_lassitude	Week0_feeling	Week0_pessimistic	Week0_suicidal	Week8_reported_sadness	Week8_apparent_sadness	Week8_inner_tension	Week8_reduced_sleep	Week8_reduced_appetite	Week8_concentration	Week8_lassitude	Week8_feeling	Week8_pessimistic	Week8_suicidal
1	M	0	49	4	4	5	3	5	4	3	4	3	4	1	1	2	3	1	3	2	2	1	1
2	M	4	62	3	3	3	2	0	3	3	3	2	2	0	1	1	0	0	0	1	0	1	0
3	M	0	49	4	3	3	3	0	4	4	3	3	2	1	1	1	3	0	1	0	0	0	0
4	M	1	55	5	4	2	4	0	3	4	4	4	5	4	4	2	1	0	3	3	3	4	5
5	F	1	20	4	3	4	3	1	3	3	3	3	3	0	0	1	1	0	0	0	0	0	0
6	F	4	54	4	4	4	1	1	4	4	4	4	4	4	4	3	3	1	4	4	4	3	2
7	F	1	23	4	2	3	3	1	3	4	4	3	3	0	0	1	0	0	0	0	0	1	0
8	F	1	42	4	2	3	2	4	3	4	4	4	2	0	0	1	1	0	2	0	0	0	0
9	M	1	35	2	2	4	2	0	3	3	2	2	1	0	0	0	0	0	1	0	0	1	0
10	F	1	25	3	2	3	4	0	3	3	3	3	2	0	0	1	3	0	0	0	0	0	0
11	F	0	39	4	4	4	3	3	4	4	4	3	4	2	2	1	4	4	2	1	3	2	3
12	F	1	48	4	3	4	3	3	4	4	3	3	1	0	0	1	1	1	1	0	0	0	0
13	F	1	20	4	5	4	4	2	4	4	5	4	5	3	2	2	1	0	3	2	2	2	2
14	M	4	47	4	4	4	4	3	4	4	4	2	4	2	2	3	2	3	2	2	2	1	0
15	F	1	42	4	4	4	3	3	4	4	4	3	4	2	2	2	2	0	3	2	2	1	2
16	F	1	39	4	4	3	3	1	5	4	4	3	4	2	2	3	3	0	3	3	2	2	3
17	M	1	63	4	4	4	3	3	4	3	4	3	3	1	1	1	1	1	3	1	2	2	1
18	F	3	43	4	4	4	2	4	3	4	4	4	4	1	1	2	1	0	2	1	1	2	0
19	M	1	57	3	2	3	4	3	4	3	3	3	1	2	1	1	2	1	1	2	2	1	0
20	M	1	46	5	4	4	4	3	3	4	4	4	1	2	1	1	3	2	3	1	2	2	1
21	F	3	33	4	4	4	4	4	4	4	4	1	0	4	4	4	4	4	4	4	4	4	0
22	F	1	48	4	4	2	4	3	3	3	4	3	4	4	3	2	4	4	4	4	4	0	6
23	F	1	52	4	4	3	3	2	4	4	4	2	6	4	4	2	3	2	4	4	3	3	6
24	F	1	40	5	4	4	5	3	4	4	4	3	4	2	1	2	1	0	2	2	2	2	0
25	F	1	49	4	4	4	4	4	4	3	5	4	5	1	1	1	1	0	1	1	2	2	0
26	F	1	29	4	3	3	3	2	3	3	4	3	3	0	0	2	2	0	2	1	1	2	0
27	F	1	30	4	3	4	2	3	3	3	3	3	0	0	0	1	0	0	1	0	0	0	0
28	F	2	33	4	4	4	4	4	4	4	5	4	4	2	1	2	2	2	3	2	1	2	0
29	M	1	20	4	3	4	3	3	4	4	4	2	0	1	1	2	1	0	2	2	2	2	0
30	F	1	29	4	2	3	4	2	3	3	3	3	0	0	0	0	0	0	2	0	1	0	0
31	F	1	52	4	4	4	4	4	4	4	4	4	4	2	2	2	2	2	3	2	2	2	4
32	F	1	48	4	4	4	4	0	3	4	4	4	2	0	0	2	4	2	1	1	1	0	0
33	F	1	48	4	2	3	3	3	4	4	4	3	0	0	0	0	0	0	2	0	1	1	0
34	F	1	36	4	4	4	4	4	4	4	4	4	2	3	3	2	3	2	3	2	2	2	0
35	F	1	20	4	4	4	4	4	4	4	4	3	1	2	0	3	4	2	2	0	2	2	0
36	F	1	57	4	3	4	3	3	3	3	3	3	0	3	3	3	3	0	3	2	3	2	1
37	F	1	38	3	2	3	3	3	3	4	4	3	2	1	0	3	2	4	3	3	2	0	1
38	F	1	52	5	4	4	4	0	4	5	4	4	4	3	2	3	4	4	4	4	3	2	0
39	F	1	36	5	4	4	4	3	4	4	4	3	5	2	1	2	4	0	2	3	1	0	4
40	M	1	44	4	4	4	4	4	4	3	4	3	4	2	2	2	2	1	2	1	2	2	1
41	M	1	52	4	4	2	4	2	3	3	3	2	0	3	2	3	2	4	2	4	3	1	2
42	M	1	48	3	2	3	4	0	3	3	3	3	0	0	0	1	2	0	2	1	2	1	0
43	F	1	26	4	3	3	4	4	3	4	4	3	3	1	0	2	2	2	2	1	1	2	0
44	M	1	42	5	4	4	4	4	4	4	5	4	2	4	3	3	4	2	3	4	4	3	4
45	M	1	54	3	2	2	4	0	2	4	4	2	0	2	2	2	1	2	1	2	2	1	0
46	F	5	34	4	3	4	5	4	3	4	4	2	2	1	1	2	3	1	2	2	2	1	0
47	F	1	37	4	4	4	3	1	3	4	4	3	4	2	2	2	3	2	3	2	4	3	3
48	M	1	54	4	2	2	3	0	3	4	4	2	2	3	2	3	0	3	3	3	2	2	2
49	M	1	54	4	4	3	0	0	2	4	4	3	2	2	1	2	1	2	2	1	0	2	1
50	F	1	55	4	3	3	3	5	4	4	4	2	2	0	0	0	0	2	1	1	0	1	0
51	M	1	57	2	1	2	4	0	2	2	3	1	2	0	0	0	1	0	2	2	0	0	0
52	F	1	20	4	4	4	4	4	4	4	4	3	5	3	2	2	2	4	3	3	2	1	3
53	F	1	44	3	2	3	1	1	3	3	3	3	0	0	0	0	0	0	0	0	0	0	0
54	F	1	68	3	4	3	0	6	4	4	2	1	2	1	0	0	2	4	4	3	0	0	0
55	M	1	26	2	1	2	4	0	2	2	1	1	1	1	0	0	0	0	0	1	1	0	0
56	F	1	23	4	4	2	2	0	4	3	4	4	2	0	0	1	4	0	2	2	2	1	0
57	F	1	29	4	4	3	5	6	4	4	4	2	2	3	3	2	3	0	4	2	3	2	4
58	F	1	55	3	2	2	4	0	4	4	4	2	0	1	0	2	1	0	3	2	0	1	0
59	F	1	27	4	4	4	2	5	4	3	3	2	2	1	1	2	2	4	1	2	0	1	0
60	M	1	33	4	4	2	1	0	4	4	4	2	2	0	0	0	2	0	0	0	0	0	0
61	M	5	26	5	3	2	2	3	3	4	4	4	5	1	1	2	0	0	0	0	0	2	1
62	M	1	42	4	4	4	4	3	4	4	4	2	0	2	2	4	4	0	4	2	3	0	0
63	F	1	21	5	4	4	3	5	4	4	4	4	1	3	3	2	3	0	3	0	2	2	2
64	F	1	57	4	4	4	4	6	4	4	4	4	3	2	2	4	4	5	4	4	3	3	2
65	F	1	24	3	3	3	5	3	4	2	2	2	0	2	2	3	2	3	4	1	2	2	0
66	F	1	27	4	4	4	4	0	4	4	3	3	1	0	0	2	2	0	2	1	2	0	0
67	F	1	36	6	5	2	6	5	5	4	4	4	2	0	0	3	0	0	2	0	0	1	0
68	F	1	31	4	3	3	2	2	4	1	2	2	2	0	0	0	0	0	2	1	0	0	0
69	M	1	31	3	2	3	3	4	2	4	2	2	0	2	2	2	2	0	2	2	1	1	0
70	M	1	28	5	4	4	2	4	4	5	4	4	2	4	4	3	2	5	4	3	4	4	2
71	F	5	36	4	3	4	6	5	4	4	4	4	0	1	0	2	0	2	3	2	2	1	0
72	M	1	46	4	4	4	6	6	4	4	3	2	2	0	0	2	2	0	3	2	0	0	0
73	M	1	49	6	6	2	4	5	4	5	5	2	2	6	6	4	5	3	4	4	5	4	2
74	F	1	53	4	4	3	2	0	2	2	4	2	2	0	0	1	2	0	0	0	0	0	0
75	F	1	18	4	4	3	3	0	4	3	4	2	2	2	2	2	2	2	3	4	3	3	6
76	F	2	50	3	2	4	3	2	4	2	3	2	2	0	0	2	2	0	2	0	1	1	1
77	F	1	53	6	5	5	2	4	4	5	4	4	2	1	1	2	0	3	3	2	2	0	0
78	M	5	31	4	3	4	4	1	4	3	3	3	1	0	0	0	0	0	0	0	0	0	0
79	F	5	23	3	4	4	4	0	3	4	3	1	1	2	3	4	2	2	3	4	4	1	1
80	F	1	47	4	3	4	3	0	4	4	3	3	2	2	2	3	2	0	4	4	4	0	2
81	F	1	19	4	2	4	4	5	4	2	3	2	1	1	1	3	3	2	3	3	2	1	0
82	M	4	53	4	3	3	2	3	4	4	3	3	2	0	0	0	0	0	0	0	0	0	0
83	F	1	34	0	0	4	2	4	5	5	5	4	0	0	0	3	4	3	2	1	3	0	0
84	M	1	40	5	4	4	0	5	4	5	5	4	0	3	2	3	5	3	4	3	4	2	0
85	F	4	32	5	5	4	5	4	4	5	4	5	5	5	4	1	5	0	5	5	4	3	2
86	M	1	31	5	2	3	3	0	3	4	5	4	3	4	2	2	0	0	1	4	3	4	1
87	F	1	23	4	1	4	4	3	4	1	2	4	0	3	1	4	3	0	1	0	0	0	0
88	M	1	31	5	5	5	5	5	4	1	4	4	5	4	4	4	5	3	4	3	4	3	2
89	F	1	47	4	4	3	3	2	3	4	4	4	4	2	2	4	3	1	3	2	3	1	0
90	F	1	53	5	5	5	6	4	5	4	4	5	1	5	4	4	4	5	5	3	4	5	4
91	F	1	33	4	4	3	3	4	4	4	3	2	1	0	0	0	2	4	0	0	0	0	0
92	F	4	43	4	4	3	5	3	5	4	4	2	4	1	1	3	5	2	4	4	4	3	2
93	F	1	18	3	2	3	4	0	4	3	4	2	1	1	0	2	0	0	2	0	0	0	0
94	M	5	33	3	3	3	2	2	4	3	3	4	2	0	0	0	0	0	0	0	0	0	0
95	M	1	40	3	3	4	1	3	4	3	4	2	3	2	2	2	0	0	3	2	2	1	0
96	M	1	53	5	3	5	4	0	4	5	4	4	4	3	2	2	4	0	3	4	3	3	0
97	F	1	60	5	4	5	3	4	5	4	4	4	5	2	1	3	2	3	4	2	2	3	2
98	F	1	35	3	3	3	3	3	3	3	3	3	4	1	1	3	3	2	3	2	4	2	1
99	M	1	49	3	2	3	2	0	3	4	4	4	4	4	4	5	0	2	2	4	4	4	6
100	M	1	51	5	4	4	5	0	3	4	1	0	1	3	2	1	4	0	2	1	0	0	3
101	F	1	60	4	3	2	2	5	4	4	4	3	4	5	4	4	4	4	4	5	4	4	5
102	M	1	30	4	4	3	4	5	4	4	4	4	2	0	0	2	1	0	1	1	0	1	2
103	M	1	59	3	1	3	1	0	4	1	3	4	1	1	1	2	2	4	2	2	2	1	0
104	M	1	20	5	4	3	2	5	4	2	2	3	2	0	0	0	1	0	1	0	0	0	0
105	M	1	18	5	3	3	4	5	4	3	4	3	2	6	4	4	3	3	3	3	4	3	2
106	M	3	25	6	5	3	4	0	4	3	5	4	4	3	4	3	3	0	4	4	3	2	1
107	F	3	47	4	4	3	4	2	5	3	4	3	2	0	0	2	2	0	4	3	2	1	0
108	F	1	34	4	4	4	2	0	6	4	2	4	4	0	0	0	2	0	2	0	0	0	0
109	F	4	46	6	6	4	4	5	6	4	5	4	4	4	2	0	4	3	0	0	0	1	1
110	F	1	43	4	4	4	3	4	4	2	4	1	0	0	1	2	1	0	3	2	3	1	0
111	F	1	27	4	4	2	4	2	6	4	4	4	3	4	4	2	2	2	6	2	4	4	0

## Sheet: Description
Sex
F	Female
M	Male
Ethnicity
0	Unknown
1	Caucasian
2	African American
3	Asian
4	Hispanic
5	Other
MADRS	The score increases with depression severity, ranging from 0-6
Week0	Before treatment
Week8	After treatment
10 MADRS items
reported_sadness	Reported sadness
apparent_sadness	Apparent sadness
inner_tension	Inner tension
reduced_sleep	Reduced sleep
reduced_appetite	Reduced appetite
concentration	Concentration difficulties
lassitude	Lassitude
feeling	Inability to feel
pessimistic	Pessimistic thoughts
suicidal	Suicidal thoughts
