# Supplementary material for: Multi-omic modeling of antidepressant response implicates dynamic immune and inflammatory changes in individuals who respond to treatment
Source: PLoS One. 2023 May 15;18(5):e0285123. doi: 10.1371/journal.pone.0285123 (PMC10184917; doi:10.1371/journal.pone.0285123)
Supplement: S1 File — (ZIP) [file pone.0285123.s001.zip › iGEM/dataset/Patient_condition.csv]

ID	RES
1	RES
2	RES
3	RES
4	NRES
5	RES
6	NRES
7	RES
8	RES
9	RES
10	RES
11	NRES
12	RES
13	RES
14	NRES
15	RES
16	NRES
17	RES
18	RES
19	RES
20	RES
21	NRES
22	NRES
23	NRES
24	RES
25	RES
26	RES
27	RES
28	RES
29	RES
30	RES
31	NRES
32	RES
33	RES
34	NRES
35	RES
36	NRES
37	NRES
38	NRES
39	RES
40	RES
41	NRES
42	RES
43	RES
44	NRES
45	NRES
46	RES
47	NRES
48	NRES
49	NRES
50	RES
51	RES
52	NRES
53	RES
54	RES
55	RES
56	RES
57	NRES
58	RES
59	RES
60	RES
61	RES
62	NRES
63	NRES
64	NRES
65	NRES
66	RES
67	RES
68	RES
69	NRES
70	NRES
71	RES
72	RES
73	NRES
74	RES
75	NRES
76	RES
77	RES
78	RES
79	NRES
80	NRES
81	NRES
82	RES
83	NRES
84	NRES
85	NRES
86	NRES
87	RES
88	NRES
89	NRES
90	NRES
91	RES
92	NRES
93	RES
94	RES
95	RES
96	NRES
97	NRES
98	NRES
99	NRES
100	NRES
101	NRES
102	RES
103	NRES
104	RES
105	NRES
106	NRES
107	RES
108	RES
109	RES
110	RES
111	NRES
