# Supplementary material for: Multi-omic modeling of antidepressant response implicates dynamic immune and inflammatory changes in individuals who respond to treatment
Source: PLoS One. 2023 May 15;18(5):e0285123. doi: 10.1371/journal.pone.0285123 (PMC10184917; doi:10.1371/journal.pone.0285123)
Supplement: S1 File — (ZIP) [file pone.0285123.s001.zip › iGEM/dataset/DNA_methylation_input.csv]

CpG_sites	1	2	3	4	5	6	7	8	9	10	11	12	13	14	15	16	17	18	19	20	21	22	23	24	25	26	27	28	29	30	31	32	33	34	35	36	37	38	39	40	41	42	43	44	45	46	47	48	49
cg13417420	2.3986588e-05	3.243221e-05	3.2497326e-05	7.170222e-05	0.00012554064	4.6233166e-05	0.00015355507	4.0441806e-05	2.4826559e-05	0.00012850229	0.00017096268	3.6045592e-05	0.00013876709	4.5866607e-05	0.00012388575	9.074459e-05	4.1722622e-05	5.700864e-05	9.404602e-05	0.0001125397	0.00026333734	7.3959923e-06	2.8743889e-05	0.000135023	6.058009e-05	0.00011051444	5.5660435e-05	5.84063e-05	3.777096e-05	3.378942e-05	2.3747067e-05	9.548453e-05	4.1630825e-05	0.000108799715	8.204577e-05	3.006193e-05	7.330291e-05	6.719242e-05	3.12668e-05	0.00015215698	4.400275e-05	3.6481353e-05	0.00018150524	1.8552473e-05	4.7361573e-05	6.306065e-05	1.5768412e-05	6.776394e-05	0.00015138419
cg24652288	8.190015e-05	7.6402845e-05	8.078582e-05	8.0477235e-05	8.421608e-05	7.812045e-05	8.006086e-05	8.4833744e-05	8.1912825e-05	8.0110425e-05	8.0984464e-05	8.1121165e-05	8.544613e-05	7.7791214e-05	8.433589e-05	7.72529e-05	7.974585e-05	8.443237e-05	7.9179335e-05	7.7561985e-05	8.123219e-05	7.4789e-05	8.373588e-05	8.560708e-05	8.494421e-05	7.43149e-05	8.423782e-05	7.726897e-05	8.3683146e-05	8.6435306e-05	7.7796874e-05	7.775207e-05	8.198302e-05	8.6430766e-05	7.321916e-05	7.860807e-05	8.272402e-05	7.658548e-05	8.303595e-05	8.349458e-05	8.129425e-05	8.671341e-05	8.64412e-05	8.5014144e-05	8.288559e-05	8.3493316e-05	7.521146e-05	8.2154686e-05	7.8827004e-05
cg17412405	8.2628685e-05	8.7257395e-05	0.00015591763	8.362783e-05	7.2774965e-05	4.2053693e-05	0.000103346	6.9053254e-05	7.55371e-05	0.00014153018	6.27796e-05	0.00010902158	9.50791e-05	4.6180536e-05	8.794438e-05	7.95417e-05	6.694923e-05	3.7141002e-05	0.00012323337	9.18965e-05	8.2429724e-05	6.464256e-05	7.929727e-05	6.933669e-05	0.00013963935	0.00010792327	7.1702016e-05	0.000116533534	9.551334e-05	6.144103e-05	4.8472244e-05	7.109602e-05	6.277177e-05	7.3434014e-05	6.2959094e-05	7.588487e-05	7.133736e-05	7.057728e-05	9.172124e-05	8.349678e-05	7.2348324e-05	8.567396e-05	3.1594278e-05	0.00016731251	6.338726e-05	8.753602e-05	7.055131e-05	6.791387e-05	7.581634e-05
cg04645063	8.090921e-05	8.092164e-05	8.095338e-05	8.091184e-05	8.050474e-05	8.084883e-05	8.034789e-05	8.106311e-05	8.099463e-05	8.113006e-05	8.1208775e-05	8.105703e-05	8.01125e-05	8.059466e-05	8.155911e-05	8.089865e-05	8.068872e-05	8.056833e-05	8.0335274e-05	8.0959595e-05	8.0478516e-05	8.086503e-05	8.070152e-05	8.067978e-05	8.069005e-05	8.110146e-05	8.008993e-05	8.025941e-05	8.137517e-05	8.09775e-05	8.037522e-05	8.06524e-05	8.129684e-05	8.1291226e-05	8.101158e-05	8.0791564e-05	8.07706e-05	8.10106e-05	8.151531e-05	8.1323924e-05	8.027167e-05	8.0930055e-05	8.114466e-05	8.0490936e-05	8.105888e-05	8.04565e-05	8.09701e-05	8.078041e-05	8.083867e-05
cg20637249	0.00010144897	7.246265e-05	8.527233e-05	6.528551e-05	9.691705e-05	5.34938e-05	9.7155396e-05	8.290816e-05	7.560741e-05	0.000109664725	6.7383626e-05	9.7160904e-05	9.3826005e-05	6.0655486e-05	6.949338e-05	7.467423e-05	8.922947e-05	5.0254745e-05	7.1773604e-05	8.79923e-05	0.000104470346	8.5982996e-05	7.734935e-05	6.075936e-05	9.8073775e-05	8.904816e-05	7.534348e-05	6.849307e-05	9.652798e-05	9.3858085e-05	7.801081e-05	8.577538e-05	7.506421e-05	8.528245e-05	8.614755e-05	9.49873e-05	8.1133345e-05	8.1825034e-05	7.449465e-05	8.434652e-05	8.3672974e-05	7.722483e-05	8.193624e-05	6.79594e-05	9.219676e-05	6.4258624e-05	6.727872e-05	0.00010133133	0.00010040542
cg01603073	8.341166e-05	8.6720145e-05	7.989763e-05	8.1754515e-05	7.978185e-05	8.277027e-05	8.1005e-05	8.1725484e-05	7.791704e-05	8.0156e-05	8.291407e-05	8.223636e-05	7.9394886e-05	8.106921e-05	8.423698e-05	8.346989e-05	7.795375e-05	8.034646e-05	8.1871745e-05	8.5003325e-05	7.8699515e-05	8.290206e-05	7.63906e-05	8.514295e-05	7.599833e-05	8.5670436e-05	8.202379e-05	8.165799e-05	7.9191756e-05	8.223252e-05	8.300042e-05	8.532552e-05	7.7331984e-05	7.859629e-05	8.20091e-05	8.11663e-05	8.268549e-05	8.2354214e-05	8.018756e-05	7.695433e-05	8.156105e-05	8.180624e-05	8.5086096e-05	8.5105705e-05	8.300248e-05	8.189686e-05	8.426216e-05	8.175342e-05	8.646552e-05
cg12538435	7.566878e-05	7.889838e-05	7.814901e-05	8.511932e-05	8.3429775e-05	8.050108e-05	7.991072e-05	8.013498e-05	8.291503e-05	7.7450655e-05	8.039219e-05	8.162827e-05	8.270493e-05	8.543613e-05	7.77398e-05	7.862504e-05	7.679061e-05	7.9201105e-05	8.529778e-05	8.094297e-05	7.469879e-05	8.5156884e-05	8.418994e-05	8.616995e-05	8.2134684e-05	7.6569704e-05	7.64353e-05	7.706759e-05	8.223614e-05	7.902042e-05	8.682281e-05	8.19265e-05	7.890398e-05	8.2170765e-05	7.846073e-05	8.264726e-05	7.9428464e-05	8.6457076e-05	8.300635e-05	8.3184525e-05	8.147172e-05	8.6479515e-05	7.8658166e-05	8.2387785e-05	7.968737e-05	8.3078674e-05	7.925104e-05	8.442957e-05	8.307649e-05
cg13071386	6.364713e-05	6.637184e-05	7.1144845e-05	0.0001106777	7.711936e-05	7.91375e-05	5.7227397e-05	0.000109472574	7.459193e-05	6.705798e-05	8.728614e-05	8.5660504e-05	9.5056894e-05	9.0777874e-05	5.5466007e-05	6.881482e-05	7.227384e-05	5.753745e-05	7.2810224e-05	8.114931e-05	5.973885e-05	7.5569886e-05	0.00016773552	5.750484e-05	0.00014018157	4.7341393e-05	6.327547e-05	5.5727545e-05	0.00013460203	9.201437e-05	0.00011403308	0.00010330703	9.045565e-05	0.000106826374	5.730301e-05	7.8023935e-05	7.574907e-05	7.214429e-05	6.594036e-05	0.00010645449	0.00010080687	7.1750415e-05	0.0001015406	8.440977e-05	6.673267e-05	0.000103109785	7.3401e-05	7.930007e-05	6.654944e-05
cg02090418	8.0249454e-05	7.971791e-05	8.078304e-05	8.048139e-05	8.1821934e-05	7.996528e-05	8.071659e-05	8.143092e-05	8.010317e-05	8.071519e-05	8.030373e-05	8.061017e-05	8.051625e-05	8.1323524e-05	8.164241e-05	8.093678e-05	8.138092e-05	8.028504e-05	8.036854e-05	8.132451e-05	8.210418e-05	8.120322e-05	8.058136e-05	8.084321e-05	8.0735146e-05	8.064271e-05	8.119549e-05	8.001985e-05	8.0566046e-05	8.069396e-05	8.0969614e-05	8.149202e-05	8.0690785e-05	8.103494e-05	8.080016e-05	8.055844e-05	8.1003156e-05	8.06296e-05	8.082587e-05	8.179407e-05	7.9942794e-05	8.0889855e-05	8.035968e-05	8.0996484e-05	8.132825e-05	8.029564e-05	8.0461745e-05	8.140205e-05	8.0056314e-05
cg22175303	6.980317e-05	6.2449144e-05	6.5950364e-05	8.472782e-05	9.8864395e-05	6.86897e-05	6.157389e-05	0.00010298823	7.5634154e-05	8.672661e-05	6.1351304e-05	9.6621814e-05	9.151856e-05	0.00010280643	7.336478e-05	7.271942e-05	8.812771e-05	8.110845e-05	7.9277284e-05	8.4262734e-05	8.222687e-05	8.5066524e-05	9.683199e-05	9.0208036e-05	7.586674e-05	8.78081e-05	7.2830444e-05	6.364353e-05	8.999117e-05	7.9843536e-05	8.521739e-05	9.745436e-05	9.2957416e-05	9.6512136e-05	6.912038e-05	7.572128e-05	7.8759156e-05	8.392298e-05	7.432034e-05	9.383619e-05	7.3340445e-05	8.510249e-05	8.0926315e-05	7.232979e-05	7.9710815e-05	8.293324e-05	8.191062e-05	8.616778e-05	6.765761e-05
cg20136738	7.4498115e-05	0.00010399999	9.84245e-05	9.601693e-05	6.604018e-05	7.93813e-05	9.8589706e-05	7.28703e-05	6.5764485e-05	0.00010025093	7.386538e-05	8.0029255e-05	9.185461e-05	5.5330427e-05	6.832918e-05	5.485429e-05	8.264823e-05	7.559785e-05	7.5729535e-05	6.688725e-05	8.90622e-05	0.000103427854	0.00010374681	4.9129587e-05	9.921687e-05	8.416132e-05	8.4117215e-05	8.846784e-05	0.00010375702	9.4844225e-05	8.484781e-05	7.840921e-05	7.176853e-05	8.7057204e-05	7.1108945e-05	7.699684e-05	9.369986e-05	7.093615e-05	9.5877695e-05	7.822455e-05	7.203285e-05	7.577396e-05	5.8951486e-05	8.596537e-05	6.0415932e-05	0.00010110276	6.315257e-05	8.081045e-05	8.9428904e-05
cg05214293	7.1807604e-05	5.8215694e-05	7.497537e-05	8.772033e-05	8.561636e-05	7.792203e-05	7.457121e-05	8.291275e-05	8.408679e-05	8.426974e-05	7.823268e-05	7.679769e-05	8.965004e-05	9.8589066e-05	7.066139e-05	7.3596784e-05	7.739109e-05	6.2602754e-05	8.109175e-05	8.396419e-05	7.977164e-05	7.6827666e-05	0.00010210909	9.259279e-05	9.372156e-05	7.1731425e-05	6.3645595e-05	6.118211e-05	9.940918e-05	7.8776626e-05	9.122112e-05	8.829407e-05	6.9837544e-05	7.804551e-05	8.051227e-05	9.1240916e-05	7.97257e-05	8.605378e-05	0.00010511734	9.6565374e-05	7.885544e-05	8.202761e-05	7.569774e-05	8.4143314e-05	6.659954e-05	7.4838965e-05	8.726943e-05	8.487025e-05	0.00010004951
cg01504718	7.935439e-05	8.426029e-05	7.555017e-05	8.235985e-05	8.04595e-05	8.017743e-05	8.338931e-05	7.942414e-05	8.130109e-05	8.261511e-05	8.0395024e-05	8.215883e-05	7.763036e-05	7.920637e-05	8.3334715e-05	8.338285e-05	7.9983205e-05	8.0898346e-05	7.9204096e-05	8.219684e-05	8.108883e-05	8.16971e-05	7.832607e-05	8.064031e-05	7.564086e-05	8.1616876e-05	8.0661746e-05	8.175635e-05	8.1381906e-05	8.38808e-05	7.957865e-05	8.1617654e-05	8.35402e-05	8.189616e-05	8.143128e-05	7.910923e-05	8.21007e-05	7.9820646e-05	8.208571e-05	8.1988335e-05	8.182416e-05	8.227361e-05	7.9335e-05	8.101216e-05	8.165497e-05	7.983269e-05	8.3400126e-05	8.214835e-05	8.265678e-05
cg14132868	0.00010329132	8.361939e-05	9.4496034e-05	8.889642e-05	5.1242794e-05	8.056187e-05	8.041503e-05	8.8948225e-05	6.526298e-05	9.972129e-05	6.550037e-05	8.140303e-05	8.273177e-05	8.7328954e-05	7.4035124e-05	7.6732824e-05	9.74596e-05	8.15335e-05	8.767906e-05	8.888046e-05	7.8097284e-05	6.639859e-05	7.318897e-05	8.0560436e-05	9.12263e-05	7.532319e-05	6.4576605e-05	7.5406104e-05	9.840736e-05	8.111911e-05	8.633754e-05	8.4471976e-05	6.717823e-05	5.4796707e-05	7.2291296e-05	8.4098705e-05	8.370153e-05	0.00011337561	7.1993454e-05	0.00011264367	7.581905e-05	5.1054554e-05	7.683937e-05	6.229898e-05	9.4707124e-05	8.407247e-05	8.1500446e-05	6.195317e-05	7.8112425e-05
cg02938429	5.299712e-05	0.0001266435	5.1500894e-05	8.0672056e-05	8.175052e-05	0.00012821087	0.00010135534	0.0001235129	8.189459e-05	6.424243e-05	0.0001039418	7.3204355e-05	0.00011135272	7.508718e-05	8.9046574e-05	8.6284876e-05	5.848125e-05	9.063107e-05	5.546305e-05	0.00010837591	0.00010738156	0.00010034118	4.5411296e-05	2.197063e-05	9.780468e-05	8.7512286e-05	7.6251e-05	4.3723343e-05	6.096597e-05	6.9716e-05	8.001003e-05	8.188327e-05	8.963095e-05	0.000104252926	3.765284e-05	5.805984e-05	7.60601e-05	9.1554095e-05	0.000111712645	6.165318e-05	9.6400545e-05	6.424401e-05	7.3900126e-05	8.892989e-05	6.90951e-05	9.023739e-05	6.565936e-05	7.87913e-05	8.483461e-05
cg01140515	7.4567964e-05	8.3524625e-05	7.098307e-05	7.7825935e-05	8.227873e-05	8.3827115e-05	7.871309e-05	8.147496e-05	8.4637715e-05	7.7771e-05	8.356259e-05	8.37722e-05	8.018665e-05	8.3455525e-05	8.286842e-05	7.855722e-05	7.917242e-05	7.921148e-05	8.529191e-05	8.220017e-05	7.126424e-05	8.377304e-05	8.2982035e-05	8.079533e-05	8.137488e-05	8.404168e-05	8.494771e-05	7.6705604e-05	8.361386e-05	8.3103805e-05	8.297883e-05	8.522594e-05	8.303991e-05	7.679283e-05	8.270387e-05	7.580466e-05	8.5367814e-05	8.541994e-05	8.29763e-05	8.321276e-05	8.140615e-05	8.172185e-05	8.110315e-05	7.926025e-05	7.230222e-05	8.529983e-05	8.0749676e-05	8.21791e-05	8.45128e-05
cg01222133	0.00011123825	9.3789895e-05	5.5905202e-05	5.3389187e-05	9.205951e-05	7.786483e-05	7.634208e-05	7.981051e-05	7.5898584e-05	0.0001624634	6.429101e-05	8.09398e-05	4.638591e-05	0.00010789593	8.40296e-05	5.5499942e-05	9.199878e-05	8.772766e-05	0.000108998676	8.7519315e-05	8.198636e-05	9.138581e-05	8.2587336e-05	8.214789e-05	8.9248955e-05	7.1092945e-05	8.115615e-05	8.839672e-05	4.5684123e-05	8.724285e-05	7.4178e-05	8.4691535e-05	7.22519e-05	5.7477777e-05	8.028396e-05	5.8336405e-05	0.0001061379	8.6314314e-05	2.7922084e-05	9.006652e-05	8.158595e-05	6.5584405e-05	8.257708e-05	5.1538467e-05	8.29832e-05	8.771192e-05	8.905985e-05	0.00010592916	7.9039935e-05
cg23962483	7.737718e-05	8.036637e-05	6.502953e-05	8.652326e-05	0.000101951664	6.858809e-05	5.2523425e-05	8.040148e-05	7.526245e-05	8.420443e-05	8.888706e-05	7.6521144e-05	0.000100848956	8.577295e-05	6.603568e-05	6.972368e-05	9.403549e-05	8.581663e-05	8.0344435e-05	8.515758e-05	8.628235e-05	7.216828e-05	0.00011075569	6.158876e-05	0.000104131	6.420679e-05	9.528024e-05	8.505844e-05	9.3478564e-05	7.4320524e-05	8.10191e-05	9.512626e-05	6.3188876e-05	7.530452e-05	6.7466994e-05	6.687039e-05	6.870541e-05	6.9432965e-05	8.915452e-05	0.000111693924	0.00010906904	5.9729085e-05	7.4388474e-05	8.4282896e-05	7.268062e-05	7.88757e-05	7.1666254e-05	6.8528185e-05	5.693473e-05
cg14230666	5.5533936e-05	7.064452e-05	7.478429e-05	7.911163e-05	4.1607393e-05	5.911634e-05	7.544956e-05	8.8517445e-05	0.00012810642	6.746346e-05	4.122225e-05	6.411516e-05	0.00011227947	0.00015635915	3.7535974e-05	4.928491e-05	6.6025736e-05	0.00014008314	7.511651e-05	8.062543e-05	8.304606e-05	0.000115965995	0.000180621	7.978517e-05	9.794094e-05	6.2678664e-05	6.803991e-05	6.287982e-05	8.622056e-05	6.270847e-05	5.200972e-05	9.7248725e-05	8.403376e-05	4.0536383e-05	0.000107074135	6.0078553e-05	8.612629e-05	0.00013695689	0.00010290278	0.000109003544	0.00013529294	4.7061432e-05	4.2251784e-05	0.00013647604	2.527876e-05	0.0001022629	4.1429797e-05	8.731427e-05	0.00010330504
cg07888273	6.0771632e-05	0.00010530449	9.125686e-05	5.8649643e-05	5.3304462e-05	9.974929e-05	3.4413286e-05	0.00011298305	0.00011395308	8.293653e-05	5.5559733e-05	0.00011619182	7.643214e-05	0.00011583746	4.0601462e-05	5.811718e-05	5.791417e-05	7.0668706e-05	9.106611e-05	6.601821e-05	7.757045e-05	8.259151e-05	0.00011162366	5.6509834e-05	0.00018475798	2.9272698e-05	5.269723e-05	4.568251e-05	0.0001494659	4.3421074e-05	8.278815e-05	5.7064946e-05	9.832106e-05	6.985999e-05	7.2273724e-05	8.7219545e-05	7.939122e-05	0.00010819977	6.934096e-05	6.841307e-05	0.00017049536	3.251476e-05	7.780449e-05	9.073248e-05	4.036907e-05	6.601175e-05	6.574139e-05	6.756832e-05	4.6170422e-05
cg06959021	7.521958e-05	7.96467e-05	7.433324e-05	8.313398e-05	8.2075596e-05	8.063104e-05	8.365917e-05	8.209786e-05	8.403006e-05	8.091911e-05	8.2009596e-05	7.9778845e-05	8.574361e-05	7.9687234e-05	7.703105e-05	8.0261154e-05	8.176614e-05	8.23402e-05	7.728405e-05	8.078465e-05	7.9157726e-05	8.607826e-05	8.5348336e-05	7.993027e-05	7.944077e-05	8.381865e-05	8.187994e-05	7.4551186e-05	8.108092e-05	8.185532e-05	8.3673265e-05	8.120075e-05	7.604662e-05	7.780553e-05	8.057647e-05	8.212596e-05	8.640672e-05	8.015394e-05	8.7693676e-05	8.1262406e-05	8.0118465e-05	8.5509804e-05	8.379098e-05	8.065272e-05	8.115205e-05	7.9180965e-05	8.249209e-05	8.1539314e-05	8.276361e-05
cg27154391	7.6263896e-05	6.0407616e-05	8.145185e-05	8.190681e-05	0.00010029049	0.000112371534	6.205576e-05	7.369498e-05	5.6536577e-05	8.7954264e-05	6.916828e-05	9.4888535e-05	7.7494726e-05	9.4187584e-05	5.7957062e-05	9.137141e-05	7.365737e-05	9.6115284e-05	9.567601e-05	0.000110624205	8.395259e-05	8.048561e-05	8.596275e-05	8.727267e-05	6.640162e-05	9.037154e-05	4.337902e-05	6.733576e-05	9.9960875e-05	8.624989e-05	7.682779e-05	9.4149116e-05	6.63932e-05	6.0052e-05	6.878958e-05	8.6920656e-05	5.725095e-05	0.0001045691	9.392022e-05	0.000110216104	7.850429e-05	8.418951e-05	6.493533e-05	0.0001091686	6.21158e-05	5.9003978e-05	5.045752e-05	6.2745385e-05	0.000109872424
cg09190219	9.215916e-05	0.00011519396	8.1401326e-05	6.0476996e-05	4.863366e-05	8.313698e-05	9.230264e-05	7.2584844e-05	0.000106667474	3.3713393e-05	6.829824e-05	5.8629652e-05	8.8652174e-05	0.00011995817	2.7162301e-05	9.9770026e-05	9.949382e-05	6.715499e-05	8.233463e-05	5.979896e-05	6.788356e-05	6.853608e-05	0.00010448478	4.9383732e-05	9.350986e-05	0.000102573256	7.04296e-05	5.2414925e-05	0.00011203457	4.453129e-05	4.5687815e-05	5.0240382e-05	5.163357e-05	5.9654798e-05	0.00011154371	0.00012903813	0.00014756106	0.00013685579	8.298979e-05	7.669224e-05	0.00012880134	7.8904675e-05	0.00012620656	6.9737354e-05	3.297906e-05	0.00011764425	0.00010370444	8.097922e-05	8.7738794e-05
cg17759274	8.405576e-05	0.000101701655	7.444503e-05	6.669351e-05	7.2887706e-05	6.012445e-05	9.576542e-05	0.00014821741	9.4004004e-05	0.00012788149	0.00012912977	6.388138e-05	6.4254455e-05	0.00015234332	4.4544926e-05	3.7802056e-05	6.6020286e-05	5.634656e-05	0.0001182686	6.7351764e-05	0.00011606837	6.4319596e-05	0.00017671283	9.710964e-05	0.00010171744	5.3612595e-05	2.6487145e-05	0.00013497531	4.3934266e-05	8.004715e-05	7.161682e-05	5.0798375e-05	9.5431766e-05	9.019315e-05	4.340805e-05	6.3723935e-05	7.597429e-05	0.00010468425	0.00011596123	9.3325434e-05	8.2709856e-05	3.3971533e-05	2.4841163e-05	9.388586e-05	7.204889e-05	0.00010369355	3.5391236e-05	9.949696e-05	3.6741294e-05
cg07998558	8.07019e-05	8.0086196e-05	8.143242e-05	8.222715e-05	7.789929e-05	8.228697e-05	7.992548e-05	8.208715e-05	8.087626e-05	7.8227924e-05	8.567906e-05	8.0187594e-05	7.5094234e-05	7.7553406e-05	8.0539794e-05	8.067037e-05	8.176465e-05	8.407189e-05	8.0213336e-05	8.397204e-05	8.2144084e-05	8.462051e-05	8.019834e-05	7.71686e-05	8.031549e-05	8.219579e-05	8.263776e-05	7.806706e-05	7.984775e-05	8.4002255e-05	8.226827e-05	8.331521e-05	8.2848535e-05	8.281484e-05	8.240262e-05	8.130746e-05	8.438964e-05	8.386876e-05	8.549471e-05	8.289661e-05	7.7504155e-05	8.212141e-05	8.147928e-05	7.006781e-05	8.060797e-05	8.025339e-05	8.3788305e-05	8.065368e-05	8.2906205e-05
cg19613592	8.121373e-05	8.392352e-05	7.727196e-05	8.289162e-05	8.058465e-05	7.7869045e-05	8.084076e-05	8.194116e-05	7.942372e-05	7.9098936e-05	8.2340914e-05	8.201289e-05	8.180519e-05	8.03441e-05	8.419721e-05	8.009888e-05	7.823686e-05	8.3337356e-05	7.658251e-05	8.370157e-05	7.949428e-05	8.049348e-05	7.60011e-05	8.6267806e-05	7.385622e-05	8.300215e-05	8.196599e-05	8.47376e-05	7.841711e-05	8.2885665e-05	7.948994e-05	8.060805e-05	7.943416e-05	8.368193e-05	8.589309e-05	8.000752e-05	8.169147e-05	8.2153674e-05	8.501506e-05	7.9557074e-05	7.830586e-05	8.181752e-05	7.844999e-05	8.198024e-05	8.24525e-05	7.778922e-05	7.90382e-05	8.007836e-05	8.177519e-05
cg06646682	7.8067336e-05	8.169087e-05	8.141124e-05	8.2419836e-05	7.958832e-05	7.8403995e-05	8.0877435e-05	7.958983e-05	8.218943e-05	8.105252e-05	8.219136e-05	8.059511e-05	8.0856735e-05	7.992066e-05	8.094647e-05	7.990665e-05	8.1734106e-05	8.125097e-05	7.9879756e-05	8.1622304e-05	8.1015554e-05	8.046036e-05	8.091001e-05	8.169048e-05	7.9305435e-05	8.030189e-05	8.153291e-05	8.1143786e-05	7.9496655e-05	8.270504e-05	8.2422615e-05	8.15526e-05	8.239009e-05	8.159895e-05	8.222512e-05	7.923231e-05	8.168163e-05	8.032236e-05	7.991687e-05	8.088369e-05	8.317005e-05	8.163073e-05	8.015385e-05	8.052408e-05	8.132892e-05	7.842004e-05	8.1055325e-05	8.065475e-05	8.031942e-05
cg26736200	8.0665646e-05	8.078786e-05	8.116882e-05	8.2851024e-05	7.9912585e-05	8.0746766e-05	8.0837424e-05	8.07449e-05	8.0145066e-05	7.999478e-05	8.205824e-05	8.002058e-05	8.2021135e-05	8.034613e-05	8.344698e-05	8.001458e-05	8.227263e-05	8.203958e-05	7.8787736e-05	8.0771075e-05	8.120081e-05	8.157094e-05	8.083273e-05	8.126108e-05	8.1712715e-05	8.062298e-05	7.90607e-05	8.019484e-05	8.030149e-05	8.157693e-05	7.974513e-05	8.119729e-05	8.237996e-05	8.1426006e-05	8.250354e-05	8.041949e-05	7.968882e-05	8.015503e-05	8.1499005e-05	8.0860154e-05	8.0391364e-05	8.116661e-05	7.950025e-05	8.107223e-05	8.0698e-05	7.84816e-05	8.108556e-05	8.017519e-05	8.0270416e-05
cg04220636	6.525243e-05	7.8943245e-05	8.6748354e-05	8.393457e-05	9.3572475e-05	7.817328e-05	7.7133336e-05	8.245745e-05	0.000101502446	9.244697e-05	8.040381e-05	7.816594e-05	9.348743e-05	0.000102216756	6.753318e-05	6.227824e-05	7.0587266e-05	7.253457e-05	9.389249e-05	7.6654454e-05	7.7419965e-05	8.357181e-05	0.000101952246	7.287273e-05	8.8806744e-05	6.0042967e-05	7.925696e-05	5.997693e-05	0.00010610548	8.810763e-05	8.5021326e-05	9.657276e-05	8.621692e-05	8.4734296e-05	6.876606e-05	7.779291e-05	9.764735e-05	9.12637e-05	8.941815e-05	9.8832614e-05	9.538092e-05	7.6913806e-05	6.896547e-05	8.974213e-05	5.943953e-05	8.9774156e-05	7.24609e-05	8.38587e-05	9.4578514e-05
cg07599366	7.4474985e-05	8.081753e-05	8.632578e-05	8.225187e-05	9.0900314e-05	5.9149494e-05	8.175609e-05	8.604399e-05	9.616944e-05	8.7055145e-05	6.651488e-05	7.227882e-05	8.898176e-05	8.8246125e-05	7.580722e-05	6.162268e-05	6.680098e-05	7.8073754e-05	8.28658e-05	7.8201716e-05	7.562276e-05	9.593792e-05	0.00010702222	8.6343265e-05	9.586784e-05	6.168401e-05	5.5839566e-05	5.586641e-05	0.00010663231	9.864655e-05	8.901775e-05	7.731125e-05	8.377807e-05	7.861973e-05	6.093053e-05	8.9820096e-05	9.9298246e-05	8.8944595e-05	8.885673e-05	0.000102208505	8.67097e-05	8.659966e-05	7.688642e-05	9.7681885e-05	6.648378e-05	8.379749e-05	6.987906e-05	7.1566916e-05	6.448399e-05
cg01524690	7.773275e-05	8.256266e-05	7.862736e-05	8.388289e-05	8.361589e-05	8.30344e-05	8.214738e-05	7.7887984e-05	7.791209e-05	7.92067e-05	8.5108084e-05	7.8528734e-05	8.297961e-05	8.192781e-05	8.1145976e-05	8.4546504e-05	8.264524e-05	8.168889e-05	7.939795e-05	7.9689205e-05	7.55406e-05	8.4586274e-05	8.263327e-05	7.914943e-05	8.0403974e-05	7.982988e-05	7.6189805e-05	8.050782e-05	8.423138e-05	8.1345876e-05	8.368312e-05	8.280289e-05	8.0616235e-05	8.157498e-05	8.058223e-05	8.056536e-05	7.919262e-05	8.0717255e-05	8.145211e-05	7.906689e-05	8.470986e-05	8.392228e-05	8.2791434e-05	8.069567e-05	8.1143124e-05	7.782727e-05	7.803366e-05	7.8120065e-05	8.088362e-05
cg20352022	8.0525235e-05	8.194866e-05	8.1716076e-05	8.140937e-05	7.9361016e-05	8.1929335e-05	8.2963736e-05	7.944193e-05	8.2700564e-05	8.28272e-05	8.2066e-05	8.191382e-05	7.995643e-05	8.039665e-05	8.219865e-05	8.314913e-05	7.878673e-05	8.193193e-05	8.331222e-05	8.21175e-05	8.047628e-05	8.0391554e-05	7.90975e-05	8.310993e-05	7.87767e-05	8.319046e-05	7.9923055e-05	8.099336e-05	8.124297e-05	7.893059e-05	8.0128615e-05	8.2186234e-05	8.2357554e-05	8.179804e-05	8.133972e-05	8.032072e-05	7.978845e-05	8.215257e-05	8.0767546e-05	8.195152e-05	7.97679e-05	7.965166e-05	7.8823265e-05	8.179867e-05	8.150955e-05	8.0219375e-05	7.972386e-05	8.0050915e-05	8.252737e-05
cg25996688	8.209743e-05	8.052854e-05	8.030363e-05	8.1328006e-05	8.132116e-05	7.880342e-05	8.1862556e-05	7.987467e-05	7.9071215e-05	8.162103e-05	8.260081e-05	7.924224e-05	8.2163926e-05	7.8897196e-05	8.351559e-05	8.3598025e-05	8.122518e-05	7.909329e-05	8.151991e-05	8.099816e-05	7.987696e-05	8.158788e-05	7.5996984e-05	8.0603815e-05	7.839983e-05	8.2959894e-05	8.2361374e-05	8.307698e-05	7.799169e-05	8.078895e-05	8.13419e-05	8.2964085e-05	8.086956e-05	8.257391e-05	8.1626335e-05	8.133101e-05	8.175642e-05	8.065115e-05	8.164247e-05	8.011369e-05	7.942626e-05	8.272063e-05	8.140601e-05	8.090868e-05	8.2440594e-05	7.952241e-05	8.021054e-05	8.396571e-05	8.2296865e-05
cg25100604	8.145537e-05	0.00010575032	7.8737336e-05	5.8429083e-05	7.129126e-05	8.0164995e-05	8.532116e-05	7.157654e-05	7.0525275e-05	0.00010435131	5.046905e-05	7.801771e-05	8.627528e-05	9.568373e-05	5.688532e-05	5.771796e-05	9.0155954e-05	9.216468e-05	8.56362e-05	8.476718e-05	8.845588e-05	6.660522e-05	9.4631214e-05	6.2945124e-05	8.499309e-05	9.988954e-05	6.159149e-05	8.525941e-05	0.00011670103	8.8367175e-05	8.141694e-05	7.429276e-05	6.115736e-05	6.323242e-05	6.978153e-05	9.373536e-05	0.00010034833	9.687507e-05	7.394288e-05	0.00010154453	8.124435e-05	8.265836e-05	5.2151903e-05	6.939691e-05	9.573565e-05	8.4718e-05	0.00010148868	9.913512e-05	7.1782015e-05
cg04592958	8.0728336e-05	8.046049e-05	8.04971e-05	8.095355e-05	8.040871e-05	8.0810285e-05	8.0329344e-05	8.043017e-05	8.0816935e-05	8.062807e-05	8.0868944e-05	8.1147424e-05	8.0960956e-05	8.041452e-05	8.115835e-05	8.1284335e-05	8.119814e-05	8.0954866e-05	8.071802e-05	8.096093e-05	8.0964244e-05	8.1257946e-05	8.055692e-05	8.087867e-05	8.008266e-05	8.0555634e-05	8.123461e-05	8.032217e-05	8.0365455e-05	8.0890895e-05	8.1401944e-05	8.047353e-05	8.077488e-05	8.100433e-05	8.074909e-05	8.060376e-05	8.086594e-05	8.0745005e-05	8.1103884e-05	8.0722566e-05	8.057182e-05	8.131475e-05	8.046084e-05	8.058372e-05	8.086344e-05	8.081212e-05	8.059463e-05	8.118494e-05	8.1100094e-05
cg02806739	6.86196e-05	7.3705545e-05	8.3881365e-05	7.872861e-05	7.560814e-05	8.069088e-05	7.424679e-05	8.116048e-05	8.21144e-05	7.954652e-05	8.799584e-05	8.627425e-05	8.626736e-05	8.191327e-05	7.556236e-05	7.3883675e-05	8.2539904e-05	8.236297e-05	7.6283e-05	8.591527e-05	8.430274e-05	7.983191e-05	8.1855556e-05	7.237519e-05	8.392557e-05	8.808865e-05	7.8561505e-05	8.386525e-05	8.60807e-05	8.701886e-05	7.786838e-05	8.519974e-05	8.4689615e-05	7.96003e-05	8.03804e-05	8.017066e-05	8.678826e-05	8.57047e-05	8.503478e-05	8.239572e-05	8.573105e-05	7.705348e-05	7.6683966e-05	7.878751e-05	8.1120845e-05	8.331215e-05	7.7718265e-05	7.703425e-05	8.830168e-05
cg12124973	7.645444e-05	0.00013978826	6.23992e-05	7.2536815e-05	7.806056e-05	0.00011673984	6.0889997e-05	0.000110372515	9.50248e-05	8.6701424e-05	9.9465404e-05	7.123336e-05	9.104554e-05	0.000114247036	7.3418385e-05	7.03181e-05	7.781998e-05	7.351204e-05	0.000106219886	7.634126e-05	4.017164e-05	0.000103563354	8.998571e-05	7.3692536e-05	7.966419e-05	0.000110153196	5.3654214e-05	0.0001009621	7.1221024e-05	5.6584344e-05	7.344875e-05	8.866709e-05	4.8736016e-05	4.3671535e-05	6.566329e-05	7.0338836e-05	6.3828804e-05	7.812833e-05	9.592504e-05	6.0025603e-05	9.812439e-05	9.051319e-05	5.659576e-05	7.6498094e-05	6.942601e-05	6.203983e-05	0.00010276191	9.567979e-05	7.72976e-05
cg22588542	8.6457345e-05	0.00014617556	0.000110459936	5.103721e-05	9.398835e-05	9.547279e-05	0.000121362464	0.00012007376	8.034755e-05	5.224365e-05	5.6561687e-05	5.6621342e-05	8.327798e-05	9.141311e-05	4.3641656e-05	5.8993148e-05	7.8815756e-05	5.0648396e-05	0.00012460237	9.202123e-05	6.60882e-05	3.6934227e-05	8.97417e-05	7.888149e-05	8.1093756e-05	8.6677624e-05	5.2202777e-05	8.5886095e-05	4.4002467e-05	7.08869e-05	8.007685e-05	9.013428e-05	6.1700666e-05	5.2992375e-05	6.384162e-05	7.206914e-05	8.033605e-05	0.00011323567	6.667993e-05	2.6097752e-05	8.465539e-05	0.00010063151	8.933602e-05	0.000100466976	8.020763e-05	6.489266e-05	9.444427e-05	0.000110145396	3.251391e-05
cg11992194	8.16532e-05	8.3432686e-05	8.084086e-05	8.1531674e-05	8.0706406e-05	7.691183e-05	8.444903e-05	7.960969e-05	8.299298e-05	8.0529564e-05	8.1374754e-05	8.29682e-05	8.221302e-05	8.2247134e-05	8.0665515e-05	8.355202e-05	7.9262085e-05	7.963993e-05	7.926901e-05	8.2350896e-05	7.926616e-05	8.446762e-05	8.067997e-05	8.199035e-05	7.814409e-05	8.134178e-05	8.5094034e-05	7.9643454e-05	7.838744e-05	8.147158e-05	8.02692e-05	7.679728e-05	8.085607e-05	8.176457e-05	8.0654696e-05	8.040743e-05	8.06244e-05	8.1111124e-05	8.365878e-05	7.963109e-05	7.9299054e-05	8.1752274e-05	8.298983e-05	8.199244e-05	8.334449e-05	7.8231256e-05	8.459505e-05	8.1748476e-05	8.082084e-05
cg00656410	8.3905885e-05	8.28536e-05	8.317544e-05	8.209691e-05	7.982012e-05	8.140434e-05	8.302855e-05	8.140718e-05	7.948037e-05	8.1386796e-05	8.14586e-05	8.179297e-05	8.29423e-05	8.05041e-05	8.2776976e-05	8.321126e-05	8.157872e-05	8.1803024e-05	8.148113e-05	8.1354134e-05	8.340484e-05	8.093295e-05	8.2685576e-05	7.785915e-05	7.741873e-05	8.250357e-05	8.358455e-05	8.42563e-05	8.03357e-05	7.915845e-05	7.891748e-05	8.204441e-05	7.782351e-05	7.991119e-05	8.2332175e-05	7.8882935e-05	8.288274e-05	8.066088e-05	8.203284e-05	7.7979465e-05	8.054607e-05	8.184268e-05	8.05017e-05	7.9297104e-05	8.3072366e-05	8.1840626e-05	8.240161e-05	7.981554e-05	8.4419466e-05
cg24969232	9.9628465e-05	6.078271e-05	8.379487e-05	7.615737e-05	8.985188e-05	8.7694025e-05	5.854155e-05	8.3894745e-05	6.0516973e-05	0.00010749284	7.5371994e-05	8.3926294e-05	0.00012197892	6.189268e-05	7.689812e-05	6.839601e-05	8.710352e-05	0.00010163329	9.351504e-05	6.570801e-05	8.931576e-05	3.489219e-05	8.208896e-05	5.322144e-05	0.00010735788	7.488444e-05	7.085584e-05	8.008822e-05	8.4966545e-05	5.1067476e-05	6.396356e-05	7.6588454e-05	7.289164e-05	0.00011051761	5.800978e-05	9.488274e-05	7.225641e-05	7.744698e-05	8.733023e-05	6.3538646e-05	9.028488e-05	7.8002064e-05	7.1939074e-05	7.776241e-05	6.953714e-05	6.733005e-05	8.2863065e-05	9.351441e-05	8.146483e-05
cg04924511	6.3557185e-05	4.830905e-05	7.686178e-05	8.656596e-05	9.646917e-05	7.412033e-05	8.6630724e-05	7.770269e-05	9.2828835e-05	9.29897e-05	6.275556e-05	9.036689e-05	0.00010771106	8.829718e-05	6.5647444e-05	7.265271e-05	8.8613066e-05	5.9907572e-05	8.3069266e-05	8.4187646e-05	8.387885e-05	8.385014e-05	0.0001168633	7.665127e-05	0.00011444674	5.4934982e-05	6.5479486e-05	5.3478623e-05	0.00010795375	8.519407e-05	9.657867e-05	8.528859e-05	7.93183e-05	8.722495e-05	7.340514e-05	8.049522e-05	8.2431856e-05	8.5345324e-05	8.423737e-05	9.647001e-05	8.7079825e-05	7.732867e-05	7.575236e-05	8.6193955e-05	6.305154e-05	7.320817e-05	6.7356814e-05	8.017053e-05	5.3591677e-05
cg19567168	8.0817845e-05	8.065629e-05	8.004286e-05	8.120986e-05	8.042484e-05	8.079197e-05	8.074503e-05	8.065919e-05	8.0352074e-05	8.108241e-05	8.092465e-05	8.049987e-05	8.043275e-05	8.1154525e-05	8.102535e-05	8.077503e-05	8.079475e-05	8.035106e-05	8.048174e-05	8.173437e-05	8.0725265e-05	8.054061e-05	8.0576334e-05	8.156585e-05	8.062596e-05	8.104273e-05	8.04927e-05	8.083291e-05	8.06111e-05	8.1380895e-05	8.115354e-05	8.0569946e-05	8.090424e-05	8.051763e-05	8.118255e-05	8.028237e-05	8.081109e-05	8.096493e-05	8.136254e-05	8.071778e-05	8.125791e-05	8.135901e-05	8.0608734e-05	8.052115e-05	8.0805505e-05	8.092809e-05	8.050455e-05	8.012266e-05	8.0527134e-05
cg10160312	8.432243e-05	8.1670725e-05	7.7244855e-05	8.6328175e-05	8.519094e-05	7.855452e-05	8.5910964e-05	8.716533e-05	7.8613004e-05	8.6575674e-05	8.567031e-05	8.759889e-05	8.3721316e-05	8.7403045e-05	8.5622516e-05	7.409104e-05	8.499647e-05	7.536387e-05	8.384125e-05	8.302438e-05	8.0364254e-05	7.875268e-05	8.097736e-05	8.46294e-05	8.148944e-05	8.6912056e-05	7.943584e-05	8.160768e-05	7.558196e-05	8.318238e-05	8.325559e-05	8.471384e-05	8.53557e-05	8.139198e-05	8.2513725e-05	8.5248685e-05	8.08561e-05	8.563958e-05	8.730549e-05	8.2458406e-05	8.2453174e-05	8.0779304e-05	7.747278e-05	7.784806e-05	8.6001324e-05	8.349139e-05	7.9001125e-05	8.072381e-05	8.643777e-05
cg03062587	8.0161946e-05	8.1220445e-05	7.919911e-05	8.148611e-05	8.044173e-05	7.913276e-05	8.2350045e-05	8.05902e-05	7.94658e-05	7.997903e-05	8.2351035e-05	8.0966856e-05	8.429591e-05	8.073368e-05	8.146231e-05	8.04823e-05	7.93304e-05	8.331066e-05	8.12708e-05	8.201389e-05	7.8269884e-05	8.016963e-05	8.0538695e-05	8.287178e-05	8.09059e-05	7.979643e-05	8.192615e-05	8.1121325e-05	8.029666e-05	8.088777e-05	8.11649e-05	7.923444e-05	8.20578e-05	8.146718e-05	8.114849e-05	8.0888625e-05	7.9657926e-05	8.0556834e-05	8.321319e-05	8.084603e-05	8.155243e-05	8.358931e-05	8.224087e-05	8.268173e-05	8.297345e-05	7.979359e-05	7.9411446e-05	8.1422615e-05	8.3444786e-05
cg03576863	6.944354e-05	8.156332e-05	6.5545915e-05	7.9166544e-05	9.529085e-05	9.033249e-05	7.0072376e-05	8.560091e-05	7.284329e-05	9.065219e-05	7.270384e-05	7.579843e-05	9.304336e-05	8.6898755e-05	5.2791547e-05	7.881484e-05	8.161245e-05	5.9132537e-05	6.433524e-05	7.007553e-05	7.069448e-05	9.091925e-05	0.00010025771	7.997328e-05	9.426338e-05	8.56429e-05	6.547239e-05	6.5149e-05	0.00011089979	7.182445e-05	0.00010359158	7.4296375e-05	7.770538e-05	7.3798175e-05	7.495494e-05	7.122619e-05	8.0236714e-05	8.3689934e-05	8.634535e-05	9.046924e-05	8.527376e-05	9.264217e-05	6.926567e-05	7.871958e-05	5.9648588e-05	9.0417605e-05	0.00010326591	8.072533e-05	9.996778e-05
cg19323951	6.4891494e-05	4.5903205e-05	8.5518746e-05	5.029356e-05	0.00012897067	9.515159e-05	6.277512e-05	3.7979622e-05	9.7100106e-05	6.589802e-05	5.3794985e-05	8.115799e-05	9.93083e-05	0.00011978778	9.782811e-05	5.8278256e-05	7.5445474e-05	9.057823e-05	7.116758e-05	6.956249e-05	6.134059e-05	6.462675e-05	0.00013547181	8.720197e-05	0.000102045466	5.7554607e-05	6.697567e-05	5.890461e-05	8.093195e-05	5.301029e-05	7.755509e-05	8.820563e-05	7.3948875e-05	0.000115562994	5.8058347e-05	7.1537965e-05	6.495848e-05	8.868923e-05	0.00010742784	0.00014419424	9.733927e-05	5.95945e-05	0.00010630954	4.8531063e-05	6.807955e-05	8.488737e-05	3.9791255e-05	7.0920374e-05	5.1457937e-05
cg07357157	8.095092e-05	7.9929334e-05	7.6256176e-05	8.247292e-05	8.128892e-05	8.1693914e-05	7.9821686e-05	8.1604274e-05	8.208945e-05	7.792946e-05	8.0674006e-05	8.164613e-05	8.244453e-05	8.4184656e-05	7.9998026e-05	8.4811254e-05	8.074692e-05	7.555841e-05	8.410733e-05	8.349322e-05	8.281336e-05	8.1889346e-05	8.3444065e-05	8.4031744e-05	7.907666e-05	7.7560544e-05	7.556161e-05	8.117285e-05	8.438735e-05	8.1176375e-05	8.2267536e-05	8.0408914e-05	7.7649274e-05	8.155574e-05	8.141853e-05	8.323357e-05	8.147163e-05	8.342633e-05	8.1221435e-05	8.3043495e-05	8.223172e-05	8.3467974e-05	8.260945e-05	8.372954e-05	8.147438e-05	8.1984166e-05	8.283734e-05	8.132684e-05	7.9354664e-05
cg06002370	7.8088764e-05	0.00011137222	8.741272e-05	9.560413e-05	6.495481e-05	0.000103494785	6.287345e-05	0.00014450672	8.976456e-05	7.1895665e-05	6.2167725e-05	0.00011591744	5.8903413e-05	0.000115865114	5.887149e-05	7.279206e-05	7.381425e-05	9.725831e-05	0.000100285615	7.56017e-05	6.483208e-05	8.345933e-05	0.00011112945	6.378589e-05	7.901443e-05	6.285991e-05	5.5368768e-05	7.2113835e-05	8.758648e-05	6.7966845e-05	7.129986e-05	9.187647e-05	8.42296e-05	8.10928e-05	7.376854e-05	7.05312e-05	8.834002e-05	9.14873e-05	8.012315e-05	8.780073e-05	7.1215196e-05	7.016472e-05	7.057596e-05	6.922635e-05	5.2526975e-05	5.2714895e-05	7.478286e-05	5.4915316e-05	9.560592e-05
cg14912723	7.908349e-05	8.522403e-05	6.229995e-05	7.452127e-05	0.000102060614	7.689455e-05	8.497344e-05	8.16239e-05	6.88532e-05	0.00010344014	5.8710706e-05	0.00010076332	0.000102434584	4.692401e-05	4.564637e-05	6.6321816e-05	7.9874975e-05	7.297199e-05	8.209816e-05	8.414893e-05	6.2305786e-05	6.0815833e-05	0.00012232744	7.38934e-05	5.604742e-05	8.012113e-05	8.250545e-05	8.785543e-05	8.054283e-05	9.044165e-05	9.5367795e-05	9.774153e-05	3.215959e-05	4.0992156e-05	6.983328e-05	7.337553e-05	0.0001402037	7.931324e-05	4.7505637e-05	7.34187e-05	8.564773e-05	8.231633e-05	6.0765993e-05	0.00011035558	9.8208024e-05	9.7602824e-05	9.61787e-05	8.1559796e-05	9.72577e-05
cg22919916	9.840281e-05	7.902937e-05	9.059436e-05	6.3079126e-05	0.00011443231	8.384097e-05	0.000100921105	6.224289e-05	8.102424e-05	0.00012665872	7.6673954e-05	6.937278e-05	0.000113017995	9.496109e-05	4.9845614e-05	8.9367095e-05	9.106134e-05	9.947134e-05	0.00010856761	4.5602897e-05	0.00010735877	7.224173e-05	8.962828e-05	4.168231e-05	0.00012383256	6.712541e-05	7.757422e-05	9.0709145e-05	7.797418e-05	9.1595786e-05	6.8133486e-05	4.787182e-05	6.268969e-05	0.00010564148	0.00011411194	0.00010588596	6.105746e-05	7.994361e-05	9.1357135e-05	8.106001e-05	7.4912874e-05	6.7318426e-05	7.522375e-05	8.6948996e-05	3.690062e-05	8.511703e-05	6.0496728e-05	7.819361e-05	9.1632646e-05
cg22356063	8.9518435e-05	7.720413e-05	7.575024e-05	6.90598e-05	7.5724245e-05	8.09352e-05	7.9526784e-05	8.443064e-05	8.298675e-05	7.8565805e-05	8.099542e-05	8.436119e-05	8.207191e-05	7.790085e-05	7.616559e-05	8.1421524e-05	8.035767e-05	7.465169e-05	8.771232e-05	7.970898e-05	8.137628e-05	8.168753e-05	8.217883e-05	8.940407e-05	8.729666e-05	8.452708e-05	7.6843564e-05	8.730262e-05	8.0987535e-05	9.256474e-05	8.348898e-05	8.485379e-05	8.6130014e-05	8.202054e-05	7.8063415e-05	8.201063e-05	8.329979e-05	9.0333415e-05	7.778855e-05	7.6157165e-05	8.216482e-05	7.7401324e-05	7.584585e-05	7.96957e-05	8.175282e-05	8.5125335e-05	8.738257e-05	8.806992e-05	8.623507e-05
cg18906489	9.1428774e-05	6.747587e-05	9.935592e-05	7.131193e-05	6.525223e-05	6.8528534e-05	6.1037834e-05	5.840375e-05	5.289846e-05	9.65513e-05	6.0324914e-05	8.6352426e-05	8.17864e-05	9.722181e-05	7.2147275e-05	6.999017e-05	7.353307e-05	6.410157e-05	6.536005e-05	8.3159706e-05	5.971937e-05	4.533001e-05	8.3139654e-05	6.927118e-05	8.736512e-05	8.127359e-05	8.166621e-05	5.89972e-05	7.083704e-05	8.806469e-05	0.00011779241	7.57535e-05	8.201667e-05	0.000102217506	7.621887e-05	0.00010962796	8.913175e-05	9.339808e-05	8.1727085e-05	8.3228515e-05	8.033628e-05	6.395438e-05	6.1638886e-05	8.518434e-05	7.4921416e-05	7.1316514e-05	6.84847e-05	6.173968e-05	8.135337e-05
cg07661167	8.823546e-05	8.610056e-05	9.1463255e-05	8.4267e-05	8.7669774e-05	7.0039205e-05	6.854417e-05	7.285021e-05	7.857652e-05	7.8018624e-05	7.9077334e-05	7.58065e-05	7.8911806e-05	8.264151e-05	8.5409905e-05	8.312902e-05	7.2961055e-05	8.2070605e-05	7.550063e-05	8.5127416e-05	7.253226e-05	8.841906e-05	8.733952e-05	9.1340444e-05	7.6139666e-05	8.741156e-05	7.202958e-05	7.875046e-05	8.406333e-05	6.2726926e-05	7.960731e-05	7.8412166e-05	7.943538e-05	9.082827e-05	6.928329e-05	9.237533e-05	6.381242e-05	8.3796716e-05	7.921993e-05	7.3556075e-05	8.424289e-05	8.5450854e-05	7.116083e-05	9.638554e-05	7.61747e-05	7.492558e-05	8.160274e-05	8.172739e-05	8.06571e-05
cg09551343	8.112338e-05	7.821527e-05	8.143997e-05	8.192664e-05	8.150479e-05	7.674632e-05	8.022215e-05	8.1704406e-05	8.057422e-05	8.26823e-05	7.8758174e-05	8.18208e-05	8.302585e-05	8.003264e-05	8.1001774e-05	8.036389e-05	8.2037805e-05	7.705993e-05	7.9803365e-05	8.276019e-05	8.209541e-05	7.7144796e-05	8.154702e-05	8.1322374e-05	7.8947916e-05	8.0051694e-05	8.1891114e-05	8.032697e-05	8.097234e-05	8.1141734e-05	7.830298e-05	8.2518556e-05	8.133981e-05	8.265056e-05	7.9551464e-05	8.191783e-05	8.1411665e-05	8.112021e-05	8.0728416e-05	8.164791e-05	8.173411e-05	7.990399e-05	8.219481e-05	8.107131e-05	8.314658e-05	7.840736e-05	8.039969e-05	8.0949714e-05	8.0235404e-05
cg11467272	5.960006e-05	6.094297e-05	7.1769915e-05	0.00010350709	9.414972e-05	8.781595e-05	7.5421376e-05	7.4970725e-05	8.807083e-05	7.904164e-05	7.017695e-05	7.4992764e-05	9.480828e-05	9.83258e-05	7.101642e-05	7.4102994e-05	7.587156e-05	6.727661e-05	7.651812e-05	7.626888e-05	7.366957e-05	9.157007e-05	0.00011764285	7.647905e-05	0.000108876884	6.911976e-05	7.0390706e-05	5.7143312e-05	8.778924e-05	7.819401e-05	8.0681355e-05	8.172846e-05	6.382939e-05	7.7887875e-05	7.433531e-05	8.860579e-05	7.138218e-05	9.456069e-05	9.609485e-05	0.000102123624	7.6566146e-05	8.537648e-05	8.106821e-05	7.9122816e-05	7.527896e-05	9.4189934e-05	8.146185e-05	7.446788e-05	7.80589e-05
cg14496862	7.8699595e-05	8.733607e-05	7.573432e-05	9.171618e-05	4.6136956e-05	5.772973e-05	8.901017e-05	7.962477e-05	7.256095e-05	8.1582235e-05	7.764687e-05	6.173598e-05	0.000101157915	0.00013059656	7.10941e-05	8.97887e-05	9.0045556e-05	0.000109793444	9.455697e-05	8.328559e-05	6.5439104e-05	5.416691e-05	4.8009024e-05	0.000108914035	7.7444136e-05	5.1158637e-05	6.3826e-05	0.000116500865	7.592648e-05	8.409699e-05	0.000103034945	8.138511e-05	6.7684065e-05	0.0001126955	6.4670254e-05	5.500591e-05	7.3393625e-05	0.000102501945	6.443314e-05	5.3940716e-05	5.723408e-05	5.8941318e-05	7.03732e-05	0.0001069027	6.096229e-05	8.23293e-05	7.377815e-05	8.624254e-05	5.4413384e-05
cg01356463	0.000107978754	6.832523e-05	8.939567e-05	6.953539e-05	7.4631585e-05	7.076459e-05	7.353727e-05	7.922932e-05	8.438119e-05	9.365325e-05	7.167727e-05	9.580703e-05	9.79103e-05	7.7033794e-05	7.3611765e-05	0.00010314198	0.00010784916	0.00010021153	9.868217e-05	6.9667716e-05	9.8894845e-05	5.9974907e-05	0.000103609986	6.865441e-05	9.4318726e-05	7.89236e-05	9.794646e-05	7.881586e-05	6.4972715e-05	8.468357e-05	7.8126286e-05	5.970696e-05	5.0548508e-05	7.6982644e-05	5.131342e-05	9.8566314e-05	6.0082686e-05	0.00011560647	6.865768e-05	3.953642e-05	8.78507e-05	5.1802755e-05	5.563026e-05	7.377112e-05	5.9247424e-05	8.315309e-05	6.5168904e-05	6.808114e-05	6.979174e-05
cg08078586	8.099076e-05	8.069486e-05	8.098079e-05	8.052505e-05	8.099854e-05	8.0812126e-05	8.066035e-05	8.0335136e-05	8.1236976e-05	8.0332975e-05	8.037915e-05	8.089364e-05	8.0413534e-05	8.019421e-05	8.0945974e-05	8.04752e-05	8.07285e-05	8.05323e-05	8.0701466e-05	8.05001e-05	8.126601e-05	8.036155e-05	8.053536e-05	8.1042526e-05	8.057941e-05	8.083281e-05	8.1148835e-05	8.040264e-05	8.0591395e-05	8.059092e-05	8.1384096e-05	8.083165e-05	8.090988e-05	8.115523e-05	8.115693e-05	8.067345e-05	8.106786e-05	8.068755e-05	8.075244e-05	8.0817495e-05	8.0612794e-05	8.1208185e-05	8.08187e-05	8.063327e-05	8.090291e-05	8.0616184e-05	8.0816455e-05	8.045856e-05	7.992591e-05
cg00663797	1.7825438e-05	0.00013016748	7.081763e-05	3.0734565e-05	9.952097e-05	9.2030394e-05	0.00012448411	5.2403455e-05	7.950279e-05	7.5511736e-05	0.00014286443	8.586677e-05	9.8672426e-05	0.0001005169	0.00010701347	8.088983e-05	8.1535516e-05	5.385486e-05	6.826604e-05	9.303504e-05	7.3299344e-07	8.3384046e-05	7.361242e-05	9.088616e-05	5.667464e-05	0.00012502412	6.0476024e-05	0.00010763544	0.00010237074	8.8573e-05	7.277804e-05	7.8266385e-05	4.5758403e-05	5.632449e-05	4.2084845e-05	8.565422e-05	9.421499e-05	9.383599e-05	9.434112e-05	4.9062626e-05	0.00012666713	5.331301e-05	4.178465e-05	0.00016079441	6.718345e-05	0.00011386138	9.0193455e-05	3.7350037e-05	9.339561e-05
cg26886334	8.0958336e-05	8.04056e-05	8.1100705e-05	8.068055e-05	8.050287e-05	8.2534614e-05	8.0793805e-05	8.207202e-05	7.998161e-05	8.086545e-05	8.113056e-05	8.013747e-05	8.1552906e-05	8.140398e-05	8.239357e-05	8.206615e-05	8.1355494e-05	8.157631e-05	8.0309765e-05	8.119367e-05	8.129755e-05	8.1817634e-05	8.085314e-05	8.082075e-05	8.011525e-05	8.040043e-05	7.991421e-05	8.121637e-05	8.112543e-05	8.276697e-05	8.034782e-05	8.051918e-05	8.1272985e-05	8.02779e-05	7.99367e-05	8.1495935e-05	8.147225e-05	8.1840684e-05	8.129118e-05	7.9231846e-05	7.951887e-05	8.308232e-05	7.956262e-05	8.179671e-05	8.095008e-05	8.1542246e-05	7.683626e-05	8.174261e-05	8.107831e-05
cg06401414	8.751853e-05	8.883254e-05	8.6081585e-05	7.597574e-05	7.955467e-05	7.313518e-05	8.5450454e-05	7.5588214e-05	7.6141936e-05	8.334077e-05	8.054078e-05	7.904098e-05	8.046711e-05	7.617517e-05	8.734505e-05	8.6155735e-05	7.91148e-05	8.637913e-05	8.197947e-05	7.5090036e-05	8.632989e-05	8.156611e-05	7.62298e-05	7.788652e-05	6.9261885e-05	8.945328e-05	8.3004874e-05	8.7575325e-05	7.304536e-05	8.037256e-05	8.224317e-05	8.392312e-05	8.341407e-05	8.172617e-05	8.711433e-05	7.955588e-05	8.2057595e-05	8.109675e-05	9.100966e-05	8.451495e-05	7.741131e-05	8.480784e-05	8.532815e-05	7.650487e-05	8.779585e-05	8.264464e-05	8.387962e-05	9.013947e-05	9.0632406e-05
cg09883849	8.444468e-05	7.596095e-05	8.138993e-05	8.280999e-05	8.055116e-05	7.837572e-05	7.910951e-05	7.7436074e-05	8.040369e-05	8.301993e-05	7.813511e-05	7.898263e-05	8.353037e-05	7.944803e-05	8.262983e-05	8.049952e-05	8.4992935e-05	8.0552316e-05	7.773475e-05	7.725205e-05	8.692156e-05	7.380755e-05	8.426572e-05	7.804444e-05	8.538061e-05	7.96493e-05	7.894224e-05	8.1904196e-05	8.327494e-05	8.2300394e-05	7.996652e-05	8.3501596e-05	8.1889564e-05	8.389643e-05	8.126012e-05	8.187081e-05	8.493437e-05	8.128759e-05	8.212783e-05	8.312666e-05	8.266155e-05	8.1782346e-05	7.919393e-05	8.589456e-05	8.170747e-05	7.700012e-05	7.5507116e-05	7.9741716e-05	8.006962e-05
cg16278107	6.0631548e-05	7.491006e-05	8.38169e-05	8.737045e-05	8.935455e-05	7.519413e-05	8.14694e-05	6.600333e-05	7.174203e-05	8.454325e-05	7.4438714e-05	6.87788e-05	6.9222304e-05	8.294612e-05	8.122182e-05	7.841447e-05	8.2116545e-05	8.302423e-05	8.446923e-05	7.290895e-05	8.9712164e-05	8.630154e-05	8.6955406e-05	7.067441e-05	8.432435e-05	7.994959e-05	8.7846835e-05	7.6134835e-05	8.5213665e-05	8.460187e-05	7.768784e-05	8.443933e-05	8.7108805e-05	7.8440855e-05	6.621209e-05	7.239343e-05	8.609276e-05	8.604783e-05	8.9064284e-05	8.59211e-05	8.843511e-05	8.494727e-05	6.363875e-05	8.01478e-05	7.458032e-05	8.5120766e-05	8.5640146e-05	8.043509e-05	8.7199376e-05
cg20361600	9.874528e-05	6.6762426e-05	9.2002636e-05	5.9797978e-05	8.303645e-05	7.045538e-05	7.791742e-05	0.000109461784	7.4662814e-05	0.00012048906	7.206041e-05	7.188718e-05	8.558382e-05	6.988176e-05	4.1759755e-05	0.000105848376	6.4750944e-05	5.5541e-05	8.745928e-05	4.8351405e-05	5.139388e-05	8.047104e-05	8.148797e-05	8.733986e-05	0.00011243533	9.4637435e-05	6.6001514e-05	0.000107454965	8.942846e-05	8.085412e-05	8.72031e-05	0.00011834294	5.327731e-05	5.6651043e-05	9.761587e-05	9.201571e-05	7.8141304e-05	6.474917e-05	6.449987e-05	7.3330244e-05	5.6605375e-05	4.8443264e-05	8.418638e-05	6.9867114e-05	5.5468656e-05	5.2542215e-05	6.7256864e-05	0.00010030076	8.97328e-05
cg16909374	8.377669e-05	9.9381505e-05	8.760745e-05	8.563303e-05	7.418237e-05	7.433767e-05	9.425773e-05	8.281687e-05	6.927865e-05	8.0713675e-05	9.178927e-05	8.5324304e-05	7.8478246e-05	7.8733785e-05	8.241045e-05	8.018813e-05	7.893229e-05	9.203659e-05	8.530305e-05	8.073085e-05	9.1182e-05	7.675092e-05	7.0964146e-05	7.687047e-05	6.54448e-05	9.6299394e-05	8.058626e-05	9.042932e-05	7.106895e-05	8.1139435e-05	6.4671774e-05	8.7418135e-05	9.233624e-05	0.00010778033	8.265709e-05	7.335476e-05	7.7845274e-05	8.177644e-05	9.047733e-05	6.8982554e-05	8.4589345e-05	7.646886e-05	8.4355735e-05	8.918906e-05	9.012159e-05	8.1061255e-05	7.5412e-05	8.293396e-05	8.497614e-05
cg16868190	8.158218e-05	7.71653e-05	0.000117777854	5.582822e-05	9.833043e-05	5.8203197e-05	7.0505215e-05	8.314019e-05	8.2473074e-05	0.00010915285	7.470534e-05	7.80072e-05	8.349537e-05	8.078232e-05	5.889877e-05	6.8810354e-05	8.436095e-05	6.62717e-05	7.026275e-05	5.509275e-05	0.00010917727	5.844363e-05	9.094799e-05	7.225741e-05	0.00011203226	9.119839e-05	7.858731e-05	8.501309e-05	8.502181e-05	7.737304e-05	6.533877e-05	8.07673e-05	6.4002066e-05	6.230431e-05	6.410818e-05	8.995804e-05	7.838955e-05	8.2013576e-05	8.841856e-05	8.274317e-05	7.6652876e-05	6.218111e-05	6.064386e-05	7.947746e-05	8.002693e-05	9.1905786e-05	6.404654e-05	9.9426274e-05	9.204886e-05
cg03602124	8.9288034e-05	7.497553e-05	8.0850645e-05	8.2675884e-05	6.963852e-05	6.794409e-05	7.93961e-05	7.675068e-05	4.3262728e-05	9.998632e-05	8.043466e-05	5.781162e-05	0.00010929637	7.165976e-05	5.1262807e-05	8.002471e-05	8.039547e-05	9.2820104e-05	8.906106e-05	5.50891e-05	9.3701485e-05	7.177773e-05	6.713425e-05	9.139351e-05	0.00011456512	8.7031665e-05	7.010701e-05	9.6254276e-05	8.027501e-05	5.034177e-05	8.782219e-05	8.501639e-05	4.947789e-05	7.18236e-05	6.304121e-05	8.8602224e-05	6.554632e-05	8.4979445e-05	8.8487795e-05	7.547811e-05	7.053293e-05	4.062448e-05	4.7479894e-05	7.070126e-05	7.6505064e-05	9.014096e-05	7.976459e-05	9.033615e-05	9.673134e-05
cg23187744	7.826534e-05	8.200996e-05	8.021897e-05	8.1211016e-05	8.001645e-05	7.991317e-05	8.1241145e-05	8.140847e-05	8.190885e-05	7.9774734e-05	8.1262435e-05	8.108997e-05	8.1100414e-05	8.008622e-05	8.179885e-05	8.19492e-05	7.9834856e-05	8.092674e-05	8.1067505e-05	8.068161e-05	8.030817e-05	8.238326e-05	7.984277e-05	8.202368e-05	7.8498175e-05	8.145271e-05	8.21084e-05	7.937423e-05	8.033034e-05	8.301152e-05	8.178937e-05	8.100006e-05	8.177963e-05	8.123233e-05	8.1430626e-05	7.954228e-05	8.146226e-05	8.198676e-05	7.909803e-05	8.011082e-05	7.9865844e-05	8.225917e-05	7.9906764e-05	8.0433485e-05	8.1174854e-05	8.112382e-05	8.194421e-05	8.064974e-05	8.090126e-05
cg10359931	8.067489e-05	8.06907e-05	8.09353e-05	8.058568e-05	8.077296e-05	8.0919235e-05	8.0507765e-05	8.023345e-05	8.0910366e-05	8.02282e-05	8.0617625e-05	8.0683196e-05	8.0475984e-05	8.070394e-05	8.107481e-05	8.061899e-05	8.1076876e-05	8.07916e-05	8.050972e-05	8.125094e-05	8.092928e-05	8.157082e-05	8.099372e-05	8.0998165e-05	8.064746e-05	8.040064e-05	8.037145e-05	8.014517e-05	8.01267e-05	8.050395e-05	8.046956e-05	8.089663e-05	8.052122e-05	8.116537e-05	8.102328e-05	8.048758e-05	8.0566555e-05	8.10559e-05	8.121811e-05	8.082799e-05	8.09227e-05	8.0333375e-05	8.096292e-05	8.076594e-05	8.0918726e-05	8.0702164e-05	8.0752005e-05	8.06883e-05	8.10746e-05
cg11996209	8.100001e-05	8.158216e-05	7.719077e-05	8.269336e-05	8.352187e-05	8.177373e-05	8.290045e-05	8.247458e-05	8.00032e-05	7.788749e-05	8.098622e-05	7.980566e-05	7.9367564e-05	8.009808e-05	8.048032e-05	8.161068e-05	7.944733e-05	8.130187e-05	8.19414e-05	8.3224884e-05	7.844762e-05	8.3994026e-05	7.8684934e-05	7.989961e-05	7.888415e-05	8.35813e-05	8.0297024e-05	8.2741644e-05	7.757311e-05	7.8137775e-05	8.191038e-05	8.119461e-05	7.702332e-05	8.116602e-05	8.323315e-05	8.0517166e-05	8.079532e-05	8.167962e-05	8.271394e-05	8.060442e-05	7.919927e-05	8.340637e-05	8.244395e-05	7.562025e-05	8.053431e-05	8.253605e-05	8.665698e-05	8.4712425e-05	8.2477025e-05
cg26815843	0.0001030309	0.000100500874	0.00011772964	7.648012e-05	9.64726e-05	7.614268e-05	6.324414e-05	7.784267e-05	5.9342583e-05	8.5931526e-05	9.6574826e-05	7.856159e-05	8.171209e-05	8.370456e-05	3.6541358e-05	7.194584e-05	8.991394e-05	6.0548944e-05	7.887527e-05	8.227446e-05	6.9906375e-05	9.9668505e-05	4.6875663e-05	7.049886e-05	9.141389e-05	6.165535e-05	5.0394523e-05	0.000106166015	6.890606e-05	8.1148006e-05	0.0001255157	5.758036e-05	6.104093e-05	8.055236e-05	5.0819406e-05	0.00014973377	0.00010766998	0.00011692891	5.9512848e-05	0.00010015527	7.2578725e-05	5.5637607e-05	6.7454275e-05	0.00011345862	6.8611655e-05	9.864525e-05	7.098725e-05	5.190081e-05	8.128542e-05
cg24123311	8.06939e-05	8.146079e-05	7.997697e-05	8.059047e-05	8.072249e-05	8.0803344e-05	8.066856e-05	8.115447e-05	7.976661e-05	8.0612204e-05	8.1045844e-05	8.112403e-05	8.076788e-05	8.06734e-05	8.104106e-05	8.1524704e-05	8.1047656e-05	8.1057115e-05	8.0024314e-05	8.117592e-05	8.058362e-05	8.156276e-05	8.0678394e-05	8.102612e-05	8.057069e-05	8.1100945e-05	8.075155e-05	8.1047874e-05	8.094258e-05	8.088702e-05	8.11492e-05	8.022951e-05	8.122851e-05	8.067823e-05	8.1059356e-05	8.0726866e-05	8.1474114e-05	8.120045e-05	8.02317e-05	8.126847e-05	8.0116064e-05	8.132746e-05	8.090006e-05	8.153086e-05	8.0916456e-05	8.114132e-05	8.100022e-05	8.078163e-05	8.166014e-05
cg09556632	9.809039e-05	6.530977e-05	7.418387e-05	7.541198e-05	9.4120696e-05	8.140662e-05	7.181098e-05	7.99717e-05	7.087273e-05	8.239688e-05	6.628539e-05	7.966999e-05	6.926957e-05	8.594337e-05	7.361414e-05	7.708818e-05	6.115212e-05	6.717615e-05	8.707618e-05	6.949936e-05	9.344865e-05	7.894922e-05	0.00010241161	8.139757e-05	9.7203265e-05	8.074672e-05	6.549696e-05	9.562031e-05	7.114995e-05	8.769857e-05	6.397691e-05	8.117449e-05	4.7512116e-05	0.00010350872	9.5688214e-05	7.251043e-05	8.282651e-05	7.287502e-05	7.0492635e-05	8.493546e-05	6.718774e-05	8.1415295e-05	0.00011123407	4.8811322e-05	7.8257355e-05	7.9557154e-05	6.780662e-05	9.087543e-05	8.126942e-05
cg03398910	8.2184364e-05	7.938341e-05	8.080892e-05	8.099595e-05	8.0216196e-05	8.153277e-05	8.101085e-05	8.103181e-05	8.1062026e-05	8.011888e-05	8.143837e-05	8.11437e-05	8.076135e-05	8.066603e-05	8.138412e-05	8.0221354e-05	8.126754e-05	7.982452e-05	8.057851e-05	8.0326085e-05	7.9544414e-05	8.108296e-05	8.066894e-05	8.1128564e-05	8.017054e-05	8.0054204e-05	8.124285e-05	8.1743965e-05	8.015382e-05	8.142656e-05	8.111998e-05	8.1250575e-05	8.049642e-05	8.07071e-05	8.120117e-05	8.0879996e-05	8.075225e-05	7.9762736e-05	8.097959e-05	8.1453334e-05	8.031446e-05	8.152408e-05	8.106211e-05	8.031899e-05	8.1365375e-05	8.1201666e-05	8.054047e-05	8.0725185e-05	8.022367e-05
cg22128613	7.92851e-05	8.238377e-05	8.050195e-05	8.087957e-05	7.953258e-05	8.270929e-05	8.002965e-05	8.201256e-05	8.130804e-05	8.216957e-05	7.734583e-05	8.251067e-05	8.1075676e-05	8.199029e-05	8.179155e-05	7.818248e-05	8.11002e-05	8.18802e-05	7.904403e-05	8.06174e-05	8.0140366e-05	8.2879254e-05	8.216051e-05	8.426727e-05	7.872301e-05	8.300208e-05	7.690349e-05	8.241121e-05	8.04808e-05	8.177057e-05	8.10119e-05	8.239816e-05	7.8869474e-05	8.021465e-05	8.1735234e-05	7.8928555e-05	8.2701896e-05	8.259265e-05	8.3960855e-05	8.295005e-05	8.203888e-05	8.363654e-05	8.1563114e-05	8.320172e-05	8.217872e-05	8.271099e-05	8.1077706e-05	8.218019e-05	8.384073e-05
cg02304814	9.042159e-05	6.875783e-05	8.723668e-05	6.61618e-05	6.3747684e-05	8.348296e-05	8.62298e-05	8.877259e-05	8.378019e-05	7.8443336e-05	6.442704e-05	0.00011654454	8.9614376e-05	5.2262254e-05	6.604444e-05	7.7862016e-05	7.667395e-05	8.1636696e-05	8.394134e-05	7.9926154e-05	7.879187e-05	6.3493964e-05	9.402681e-05	6.808568e-05	6.922201e-05	7.79186e-05	5.035269e-05	7.909406e-05	8.8889086e-05	9.1641676e-05	9.089948e-05	9.9193574e-05	8.141726e-05	6.834527e-05	4.7567562e-05	8.75487e-05	8.3318184e-05	9.576874e-05	6.705442e-05	6.896648e-05	9.98475e-05	7.016058e-05	6.239252e-05	0.0001016562	6.666031e-05	4.7781894e-05	8.474168e-05	9.4370334e-05	0.000106445135
cg20004424	9.5088864e-05	0.0001783615	6.486315e-05	7.235475e-05	6.487283e-05	5.5377306e-05	2.1679722e-05	7.805836e-05	7.229684e-05	0.00010796543	4.9070342e-05	7.044369e-05	7.806428e-05	7.1728224e-05	4.308723e-06	8.785692e-05	7.874793e-05	8.992612e-05	5.8070673e-05	7.010005e-05	0.00010339044	0.00011415081	9.2348644e-05	9.493096e-05	0.00012021383	0.00012248878	6.739486e-05	0.0001240802	0.00010074148	5.3732532e-05	7.437913e-05	4.2804706e-05	5.314702e-05	5.488004e-05	2.8997649e-05	7.6094955e-05	9.010687e-05	0.00011782598	5.511638e-05	6.816051e-05	5.2408628e-05	4.857512e-05	4.2590902e-05	9.0211666e-05	5.2068914e-05	9.418502e-05	8.286863e-05	8.427688e-05	0.00017042391
cg04805612	0.00013874227	7.3418356e-05	8.4146566e-05	7.7870056e-05	8.70285e-05	5.127171e-05	9.495031e-05	3.9164e-05	0.00012082385	0.0001061813	7.68031e-05	8.604283e-05	0.00010779069	6.3382206e-05	4.880464e-05	0.000100505524	6.273169e-05	8.479268e-05	0.00010148526	4.9806284e-05	0.00013206732	5.6301167e-05	0.0001047252	7.18842e-05	9.105415e-05	8.620965e-05	7.2177805e-05	7.5969416e-05	7.176705e-05	7.381602e-05	6.375827e-05	5.384673e-05	6.527169e-05	7.308362e-05	6.055637e-05	7.377552e-05	6.44027e-05	9.132939e-05	0.00011981061	4.9563387e-05	0.0001001708	6.636183e-05	6.1913364e-05	5.873551e-05	6.851418e-05	8.871149e-05	6.518475e-05	0.00010093606	9.240367e-05
cg15001636	8.106054e-05	8.504749e-05	8.500806e-05	8.2582534e-05	8.046528e-05	7.629552e-05	8.05021e-05	8.7981476e-05	8.105074e-05	7.93503e-05	8.414141e-05	8.344501e-05	7.838107e-05	7.845479e-05	8.5284344e-05	8.215134e-05	8.2546336e-05	8.0082034e-05	7.742811e-05	7.9817546e-05	7.825473e-05	7.879454e-05	7.324506e-05	8.455956e-05	7.086357e-05	8.011728e-05	8.408134e-05	8.445463e-05	7.704827e-05	8.127946e-05	7.633116e-05	8.298347e-05	8.6161075e-05	8.200749e-05	8.3621606e-05	8.101755e-05	8.6524626e-05	8.138561e-05	7.883403e-05	7.3958734e-05	8.5049e-05	7.870887e-05	7.862743e-05	8.433961e-05	8.3122446e-05	8.391251e-05	8.0043465e-05	8.3634026e-05	8.442194e-05
cg09103518	8.057557e-05	7.888038e-05	7.9845384e-05	8.14042e-05	8.0560596e-05	8.068192e-05	8.101678e-05	8.1775375e-05	8.067523e-05	8.085546e-05	8.176313e-05	8.150579e-05	8.124685e-05	8.023321e-05	8.1082464e-05	8.0957e-05	8.075742e-05	8.1967e-05	8.005174e-05	8.193302e-05	8.023822e-05	8.1027945e-05	8.1205886e-05	8.104815e-05	7.998383e-05	8.1758466e-05	8.1911865e-05	8.059354e-05	8.083985e-05	8.098832e-05	8.1612874e-05	8.0513804e-05	8.180848e-05	8.0945705e-05	8.022598e-05	7.933647e-05	8.189998e-05	8.114787e-05	8.180574e-05	8.1109545e-05	8.1274324e-05	8.101406e-05	8.045085e-05	8.153572e-05	8.1299986e-05	7.983571e-05	8.0598074e-05	8.083579e-05	8.166062e-05
cg15258265	7.0637674e-05	9.894955e-05	0.000102659724	7.918207e-05	8.4006584e-05	7.393631e-05	0.00010429962	9.216545e-05	8.184612e-05	6.857185e-05	9.640382e-05	7.7550576e-05	0.00010786166	8.736767e-05	6.8964204e-05	8.984822e-05	7.644151e-05	9.270455e-05	6.696499e-05	9.01529e-05	7.435236e-05	0.000107983935	8.2648534e-05	0.00011768079	7.958084e-05	8.837364e-05	6.97494e-05	8.5073836e-05	7.098094e-05	6.511588e-05	7.7180914e-05	0.00010487592	7.119e-05	6.597015e-05	6.422214e-05	6.629531e-05	7.539965e-05	7.630101e-05	8.64528e-05	5.8409732e-05	9.2510454e-05	7.5574266e-05	7.88761e-05	0.00010159597	4.548388e-05	7.4407464e-05	5.110767e-05	8.446419e-05	7.6554345e-05
cg15908921	6.944066e-05	0.000116773124	6.8086294e-05	6.9356814e-05	6.930223e-05	0.000112073496	6.4146094e-05	8.751254e-05	0.000107193104	7.173436e-05	4.592237e-05	9.0704765e-05	7.790794e-05	0.00011034297	5.2787047e-05	8.557163e-05	8.409259e-05	6.487836e-05	8.00118e-05	8.339982e-05	8.008223e-05	8.903121e-05	0.00020699327	5.927063e-05	0.00011377896	4.024293e-05	5.3767657e-05	6.082822e-05	8.702497e-05	7.8900266e-05	8.462894e-05	5.606552e-05	8.624651e-05	7.763442e-05	8.267619e-05	6.523011e-05	6.79439e-05	8.9352034e-05	7.605965e-05	7.9733596e-05	7.054243e-05	6.504761e-05	5.0726598e-05	8.094761e-05	9.0318536e-05	8.0561775e-05	7.7626595e-05	5.949194e-05	6.0635564e-05
cg05557991	6.36849e-05	4.9939707e-05	7.476483e-05	9.255033e-05	9.736235e-05	7.0993156e-05	9.192854e-05	7.434392e-05	9.273578e-05	8.969651e-05	6.1534694e-05	7.884742e-05	0.00010030601	9.004991e-05	7.100153e-05	7.267183e-05	8.0489226e-05	6.163409e-05	7.32577e-05	8.91905e-05	7.09909e-05	9.1541886e-05	0.000116109506	7.903193e-05	0.00010363111	5.9083686e-05	6.625905e-05	6.731909e-05	0.00010151083	9.058058e-05	9.8592456e-05	9.052147e-05	8.380612e-05	8.652346e-05	6.857194e-05	8.9749105e-05	8.232855e-05	9.390388e-05	0.00011229804	0.0001024101	8.6788554e-05	8.964092e-05	8.034134e-05	9.742844e-05	6.618142e-05	7.409748e-05	6.216712e-05	9.348082e-05	5.669289e-05
cg16015267	7.508211e-05	8.03048e-05	7.850352e-05	8.312285e-05	8.720206e-05	8.565123e-05	7.185061e-05	9.171135e-05	7.940107e-05	6.984528e-05	5.206629e-05	9.533695e-05	8.221065e-05	9.043298e-05	6.359078e-05	7.339168e-05	8.423674e-05	7.106423e-05	9.332418e-05	7.6968034e-05	8.795695e-05	8.032027e-05	0.00012739668	7.79196e-05	0.00010962864	6.610227e-05	7.6535965e-05	5.9722868e-05	0.000110056164	7.5588316e-05	7.724545e-05	7.86803e-05	5.9897113e-05	7.245483e-05	8.0945414e-05	0.00010563716	8.8088185e-05	8.4437845e-05	5.9100465e-05	8.781472e-05	8.484925e-05	7.974996e-05	8.2001876e-05	7.396098e-05	7.051244e-05	8.211374e-05	7.958978e-05	8.11031e-05	6.863971e-05
cg07016590	0.00010702233	9.7540615e-05	8.4222665e-05	5.2545503e-05	8.4298976e-05	6.992325e-05	0.00013372872	6.673778e-05	5.2266845e-05	8.07951e-05	6.719553e-05	7.833623e-05	0.00013844161	5.85428e-05	4.7426e-05	9.1051574e-05	6.431389e-05	9.66359e-05	0.00010722772	9.02511e-05	5.485027e-05	7.55172e-05	8.991564e-05	6.662775e-05	8.0250786e-05	8.182195e-05	7.185332e-05	9.908843e-05	0.00010193745	9.666202e-05	7.606583e-05	7.4108226e-05	5.8914433e-05	9.691665e-05	8.414398e-05	9.010374e-05	9.253301e-05	9.002812e-05	8.001439e-05	4.0996678e-05	8.607955e-05	8.347974e-05	6.945524e-05	4.9699192e-05	4.7859543e-05	9.3062175e-05	6.7107794e-05	0.000107907406	9.8513214e-05
cg02333758	7.8759505e-05	8.02373e-05	7.912919e-05	8.124522e-05	8.180935e-05	8.1803584e-05	8.16247e-05	8.1372484e-05	8.056372e-05	8.196506e-05	8.010331e-05	8.197592e-05	8.388891e-05	8.291765e-05	8.082932e-05	7.778146e-05	7.9527934e-05	8.268728e-05	7.9174024e-05	8.368654e-05	8.048575e-05	8.268615e-05	8.404448e-05	8.2918035e-05	7.8500125e-05	8.215373e-05	7.868145e-05	7.855447e-05	7.844931e-05	7.994757e-05	8.248159e-05	7.963175e-05	7.977582e-05	8.0190955e-05	7.829642e-05	8.111162e-05	7.866258e-05	8.048416e-05	8.182892e-05	8.130138e-05	8.112207e-05	8.211968e-05	7.854694e-05	8.0784484e-05	8.295048e-05	8.455222e-05	7.872595e-05	7.917757e-05	8.461956e-05
cg12226453	8.304988e-05	8.441375e-05	8.309031e-05	8.253184e-05	8.077126e-05	8.056976e-05	8.0710044e-05	8.142614e-05	7.6058444e-05	7.9499274e-05	8.147467e-05	8.30564e-05	8.0759346e-05	7.941684e-05	8.370825e-05	8.5137355e-05	8.380754e-05	8.101763e-05	8.37071e-05	8.303362e-05	8.399787e-05	8.17089e-05	7.3884104e-05	7.8157595e-05	7.4325006e-05	8.565271e-05	8.525619e-05	8.62706e-05	7.8647085e-05	7.4359305e-05	8.229464e-05	7.999368e-05	7.937822e-05	8.0774036e-05	8.141146e-05	7.6482625e-05	8.445098e-05	8.2696024e-05	7.889364e-05	7.627903e-05	7.611088e-05	7.9004174e-05	8.1188715e-05	7.6799326e-05	8.526287e-05	8.298765e-05	8.403462e-05	8.294997e-05	8.641247e-05
cg20803293	3.8850398e-05	0.00014654401	3.706541e-05	0.0001366383	8.3135346e-05	7.386784e-05	0.000106265434	0.00010714804	3.780831e-05	9.173578e-05	3.3475753e-05	4.4599332e-05	8.9702946e-05	0.00016699561	0.000114883165	8.827185e-05	0.0001025548	0.00017387382	4.323041e-05	6.373929e-05	0.000107071864	0.00011536941	5.484764e-05	2.5625674e-05	5.13377e-05	2.7987899e-05	0.00010551978	9.7102835e-05	4.3190175e-05	0.00013640519	0.00012503446	3.0917734e-05	0.00011476142	4.7090765e-05	9.502645e-05	3.8165985e-05	0.000111865214	0.000116282325	3.065821e-05	2.6168691e-05	6.670633e-05	9.6714735e-05	3.9652106e-05	6.990836e-05	3.5963567e-05	2.6656428e-05	4.091327e-05	2.9427078e-05	0.00012906303
cg17429234	7.6179356e-05	8.529299e-05	7.545149e-05	7.6624885e-05	8.207512e-05	7.81612e-05	8.628558e-05	7.9526166e-05	8.0238235e-05	7.746237e-05	7.780545e-05	8.309273e-05	7.465386e-05	7.970817e-05	8.25448e-05	8.0923994e-05	8.100222e-05	8.053307e-05	8.124598e-05	8.076881e-05	8.294834e-05	8.54852e-05	7.699201e-05	8.5362866e-05	7.835878e-05	7.693585e-05	7.95116e-05	8.3901636e-05	8.381986e-05	8.49875e-05	8.142352e-05	7.918926e-05	8.358391e-05	7.9196514e-05	8.5141815e-05	7.8912315e-05	8.585612e-05	8.3195926e-05	7.897835e-05	7.890612e-05	8.14328e-05	8.542731e-05	8.1518076e-05	8.075634e-05	8.5507374e-05	7.776891e-05	8.0219535e-05	8.3859864e-05	7.983479e-05
cg18559579	0.00010519125	6.436408e-05	7.101383e-05	9.326644e-05	9.908537e-05	5.7908546e-05	7.494613e-05	9.146443e-05	7.763447e-05	7.386861e-05	6.2639105e-05	7.81159e-05	9.67673e-05	7.814575e-05	7.489514e-05	6.578286e-05	7.302177e-05	4.821434e-05	8.8415385e-05	8.0229605e-05	8.4828695e-05	7.803857e-05	0.000115851435	7.930353e-05	9.017764e-05	6.4555425e-05	6.289716e-05	8.409203e-05	9.264483e-05	7.367925e-05	8.7979584e-05	7.861253e-05	7.0270675e-05	7.447866e-05	7.7560166e-05	0.00010186035	8.0763144e-05	9.416665e-05	8.311869e-05	9.011054e-05	9.221208e-05	9.012161e-05	8.072799e-05	9.0259025e-05	7.398652e-05	7.480069e-05	7.664645e-05	7.0182236e-05	7.6280085e-05
cg22557662	5.0213097e-05	7.689994e-05	7.93399e-05	9.472637e-05	7.40498e-05	9.239592e-05	6.416207e-05	9.088726e-05	0.00012099814	5.38645e-05	3.8892584e-05	0.00010973873	9.015492e-05	0.000117967844	5.606885e-05	9.458312e-05	6.684652e-05	7.363117e-05	0.00010934483	0.000108462395	8.554109e-05	0.00011072185	0.00013949236	6.837917e-05	0.00010688995	6.250826e-05	3.3027183e-05	4.8240472e-05	0.00011070323	7.636155e-05	7.007553e-05	0.000113751244	8.0335456e-05	5.679652e-05	8.847333e-05	8.81122e-05	5.8618505e-05	9.3456314e-05	8.7752014e-05	7.064712e-05	0.00010348076	5.8950714e-05	4.5318433e-05	0.00010291962	5.6952795e-05	6.852745e-05	0.00010133595	7.8456425e-05	5.6340956e-05
cg16823397	7.900344e-05	8.0654856e-05	8.172748e-05	8.155868e-05	8.072143e-05	7.954838e-05	7.866682e-05	8.120581e-05	8.1355836e-05	8.060745e-05	8.13894e-05	8.076347e-05	8.177599e-05	8.120793e-05	8.0531005e-05	8.085537e-05	8.115426e-05	8.039394e-05	7.877831e-05	7.992893e-05	8.1893886e-05	8.157394e-05	8.090281e-05	8.324913e-05	8.0650614e-05	8.21457e-05	7.848301e-05	7.965577e-05	8.0193684e-05	8.292795e-05	8.1780396e-05	7.965619e-05	8.10832e-05	8.070782e-05	8.014321e-05	7.864795e-05	8.12977e-05	8.111799e-05	8.022231e-05	8.3487226e-05	8.0325364e-05	8.272445e-05	8.0577425e-05	7.948431e-05	8.1689584e-05	8.058255e-05	8.0787904e-05	8.001441e-05	7.964038e-05
cg26506137	8.059444e-05	7.881913e-05	8.122556e-05	7.7699784e-05	8.264114e-05	8.126433e-05	8.175989e-05	7.9722864e-05	8.3036866e-05	8.050249e-05	8.111732e-05	8.12398e-05	8.086129e-05	8.1864564e-05	8.217026e-05	7.938566e-05	8.31184e-05	7.871893e-05	7.823099e-05	8.088736e-05	8.4763844e-05	8.31854e-05	8.169579e-05	8.1487844e-05	7.843523e-05	8.319623e-05	8.187085e-05	8.0199825e-05	8.167124e-05	8.3068415e-05	8.0481506e-05	8.168919e-05	8.365385e-05	8.2223865e-05	8.219663e-05	8.061974e-05	8.259314e-05	7.967871e-05	7.633264e-05	8.4359795e-05	8.2764374e-05	7.8833546e-05	8.091412e-05	7.7512675e-05	8.279495e-05	8.23376e-05	7.673132e-05	8.229909e-05	8.093598e-05
cg26089160	6.764216e-05	6.87557e-05	7.9036756e-05	6.739158e-05	8.672468e-05	6.771647e-05	6.505976e-05	9.58635e-05	8.61708e-05	6.816358e-05	6.321554e-05	8.419024e-05	0.00010091388	7.147005e-05	3.192614e-05	7.53897e-05	7.379747e-05	9.092912e-05	8.811031e-05	8.406085e-05	6.6125795e-05	6.2677995e-05	8.26092e-05	9.4362265e-05	9.570827e-05	5.0167942e-05	6.474114e-05	7.1086324e-05	0.00012138508	6.978024e-05	9.6174466e-05	8.883465e-05	9.764798e-05	4.4636e-05	7.2159935e-05	9.573793e-05	7.197524e-05	0.0001091019	7.436282e-05	0.00010704038	9.891486e-05	9.2644885e-05	7.881276e-05	8.530849e-05	6.228243e-05	8.1395854e-05	8.142679e-05	6.5843866e-05	7.2103605e-05
cg07370464	8.869364e-05	5.59008e-05	0.000101128324	6.296726e-05	9.441194e-05	8.376891e-05	0.00010331959	8.750719e-05	7.500016e-05	0.00012742529	7.58571e-05	7.941511e-05	0.00010862578	7.5015916e-05	6.622977e-05	6.658568e-05	0.00011322249	7.537369e-05	7.127689e-05	9.388275e-05	8.212889e-05	6.4073356e-05	6.5328495e-05	6.302241e-05	0.00011953175	9.260798e-05	6.6240995e-05	0.00010973051	8.686422e-05	7.7476e-05	6.976899e-05	5.499844e-05	5.333803e-05	6.6555825e-05	7.4342315e-05	0.00011208028	6.49203e-05	7.115808e-05	8.3063904e-05	7.799999e-05	8.394918e-05	8.017032e-05	9.007931e-05	5.5307148e-05	8.180308e-05	8.930671e-05	6.681018e-05	9.5453455e-05	8.568664e-05
cg09825309	6.0784194e-05	6.273645e-05	7.88274e-05	7.92121e-05	9.7935634e-05	8.4641e-05	8.2474704e-05	8.075935e-05	8.344468e-05	9.156352e-05	6.743885e-05	8.622119e-05	0.00010185163	9.5593576e-05	6.774103e-05	7.5822e-05	8.872578e-05	5.899498e-05	7.986699e-05	8.111204e-05	8.225656e-05	9.0434456e-05	0.000113983224	7.8398036e-05	0.00010697794	4.9187543e-05	6.441473e-05	5.4296743e-05	9.3883915e-05	8.783739e-05	9.881745e-05	7.787198e-05	6.902938e-05	7.88502e-05	6.9857175e-05	8.41663e-05	7.88023e-05	8.811623e-05	9.580592e-05	0.00010169873	9.763114e-05	8.457965e-05	8.052373e-05	9.486583e-05	7.114905e-05	7.176859e-05	6.292407e-05	7.6890705e-05	6.249417e-05
cg19805953	6.1237806e-05	9.336085e-05	6.404283e-05	0.00013040914	9.006389e-05	0.000103512175	0.00011096803	6.3969215e-05	0.00010421402	7.693979e-05	4.8515943e-05	8.910297e-05	7.890057e-05	9.103693e-05	6.804138e-05	8.3138715e-05	6.28354e-05	8.513666e-05	7.214576e-05	8.862887e-05	8.1359925e-05	0.000111817404	9.042014e-05	9.615404e-05	7.552289e-05	9.897268e-05	3.3630036e-05	0.0001026699	7.597735e-05	6.800855e-05	0.0001133846	6.294847e-05	6.302407e-05	7.241057e-05	7.644564e-05	7.584176e-05	7.0178954e-05	8.3367886e-05	8.713264e-05	7.297604e-05	7.175208e-05	0.000105343526	5.3737902e-05	4.4055247e-05	7.976827e-05	0.00012007315	6.354189e-05	9.725814e-05	9.163487e-05
cg17894719	8.361287e-05	8.302389e-05	7.862531e-05	8.423997e-05	7.95273e-05	7.880745e-05	8.04262e-05	8.026508e-05	8.066526e-05	8.039008e-05	8.2631974e-05	8.062441e-05	8.0667e-05	8.218871e-05	7.979808e-05	8.461103e-05	7.9219135e-05	8.3871375e-05	7.835101e-05	7.930909e-05	7.5432145e-05	8.113326e-05	8.347004e-05	8.098582e-05	7.947757e-05	7.878882e-05	7.899954e-05	8.14867e-05	8.199329e-05	8.2095255e-05	7.9589096e-05	7.987778e-05	7.791505e-05	8.062089e-05	8.078662e-05	8.303627e-05	7.6877244e-05	8.577354e-05	8.285407e-05	8.065772e-05	8.2204235e-05	8.2517305e-05	8.152701e-05	8.517714e-05	7.9442616e-05	8.207661e-05	8.0215395e-05	7.902107e-05	7.941715e-05
cg08107402	8.850018e-05	7.4749965e-05	7.795685e-05	7.98452e-05	8.9247966e-05	9.2253686e-05	7.746686e-05	8.675079e-05	7.522846e-05	8.3762294e-05	8.7931796e-05	7.9901336e-05	8.115718e-05	9.0910056e-05	7.6855176e-05	7.2056944e-05	7.9897385e-05	7.423836e-05	8.404543e-05	8.478275e-05	7.489437e-05	8.9775116e-05	8.256072e-05	8.773032e-05	7.761905e-05	8.0441656e-05	7.69114e-05	7.7517296e-05	8.38531e-05	7.6560624e-05	8.6426815e-05	8.3520594e-05	8.871479e-05	9.107813e-05	7.86307e-05	7.4529766e-05	8.525916e-05	8.013642e-05	9.059853e-05	8.153471e-05	8.246003e-05	7.876184e-05	8.055168e-05	7.247705e-05	8.207952e-05	9.338715e-05	7.507414e-05	7.687427e-05	8.7473134e-05
cg02953520	7.944718e-05	8.258832e-05	7.833828e-05	7.993548e-05	8.208732e-05	8.137464e-05	8.0735605e-05	7.971167e-05	8.037478e-05	7.9230216e-05	8.033394e-05	8.226832e-05	7.934979e-05	8.0502374e-05	8.237061e-05	8.00584e-05	8.096114e-05	8.049557e-05	8.058985e-05	8.105398e-05	8.112367e-05	8.138018e-05	8.127009e-05	8.169739e-05	7.8241435e-05	8.067535e-05	7.9106016e-05	8.189272e-05	8.0883285e-05	8.1444334e-05	8.258567e-05	8.0410886e-05	8.2663006e-05	8.028858e-05	8.0769874e-05	8.056875e-05	8.172412e-05	8.243822e-05	8.079612e-05	8.04083e-05	8.095582e-05	8.142836e-05	8.1563565e-05	7.970225e-05	8.015503e-05	8.130264e-05	8.1330145e-05	8.1698745e-05	8.186213e-05
cg01455471	4.591017e-05	0.00013310394	0.00017439651	4.6466943e-05	0.00011689444	0.000116752424	0.00010146063	6.5078544e-05	9.3042305e-05	9.284446e-05	4.788355e-05	7.152465e-05	9.6505544e-05	6.152736e-05	8.064559e-05	6.892338e-05	7.173456e-05	0.00013431096	6.4548905e-05	8.641711e-05	7.529673e-05	7.498096e-05	8.357965e-05	7.659097e-05	8.6584776e-05	5.6792236e-05	4.4059943e-05	0.000112932124	6.495481e-05	9.295371e-05	6.5502885e-05	5.2236883e-05	6.481249e-05	7.018011e-05	8.187649e-05	7.8732344e-05	6.856948e-05	8.506191e-05	0.00013622674	7.680773e-05	0.00011582045	7.4376345e-05	8.830443e-05	0.00014962032	3.833074e-05	6.166173e-05	7.4505886e-05	8.902817e-05	9.01586e-05
cg03135535	7.9657635e-05	8.093323e-05	7.963007e-05	8.140098e-05	8.082191e-05	8.086219e-05	7.871144e-05	7.9904145e-05	8.1210936e-05	7.960698e-05	8.106115e-05	8.134823e-05	8.071252e-05	8.096552e-05	8.19116e-05	8.176235e-05	8.135382e-05	8.128298e-05	7.98045e-05	8.18978e-05	8.030408e-05	8.15203e-05	8.1408914e-05	8.1344966e-05	8.0255144e-05	8.089892e-05	8.094762e-05	8.153613e-05	7.9208636e-05	7.996888e-05	8.046311e-05	8.106436e-05	8.194078e-05	8.087168e-05	8.032179e-05	8.107823e-05	8.071961e-05	8.117703e-05	8.1421786e-05	8.101892e-05	8.175409e-05	8.087162e-05	8.08741e-05	8.077362e-05	8.1057915e-05	8.1658436e-05	8.05543e-05	8.0887534e-05	8.05687e-05
cg13696940	8.017427e-05	7.756041e-05	7.0054375e-05	9.516851e-05	7.761648e-05	9.464214e-05	4.2756572e-05	5.9812104e-05	8.849887e-05	6.980271e-05	7.355659e-05	8.7464265e-05	9.248571e-05	6.39489e-05	5.2341315e-05	6.127511e-05	9.198156e-05	0.000109898945	7.4737836e-05	6.311833e-05	4.9628994e-05	9.0279755e-05	7.55651e-05	7.6609474e-05	8.900552e-05	7.029398e-05	7.549581e-05	7.7364784e-05	0.00010007811	6.4653046e-05	0.00010399003	9.39936e-05	4.683013e-05	6.0068876e-05	0.000101434656	7.081903e-05	9.089206e-05	0.000105704996	9.873201e-05	8.1101265e-05	7.464286e-05	6.395017e-05	3.823166e-05	0.00010289259	8.0989965e-05	9.701522e-05	7.925064e-05	6.4472806e-05	6.600816e-05
cg22986084	8.419851e-05	7.3970754e-05	0.00010177915	6.640794e-05	9.645274e-05	7.248532e-05	6.576986e-05	7.190601e-05	7.436193e-05	9.8630066e-05	6.806102e-05	0.00010368866	0.00011885018	9.194475e-05	7.356037e-05	8.534972e-05	9.4684045e-05	7.8894984e-05	7.379595e-05	9.4259325e-05	0.000101146514	8.046766e-05	8.91234e-05	7.412316e-05	7.409457e-05	0.00010430685	6.406013e-05	9.817354e-05	8.1980725e-05	7.4068215e-05	7.884961e-05	9.36505e-05	6.627401e-05	9.2074304e-05	8.188428e-05	9.54966e-05	7.2011346e-05	8.533606e-05	8.105242e-05	7.489371e-05	6.804706e-05	6.288693e-05	7.85942e-05	9.577452e-05	8.393917e-05	6.95415e-05	5.323859e-05	9.12795e-05	9.460898e-05
cg07466085	7.7775156e-05	8.938054e-05	7.407296e-05	8.867786e-05	7.9852034e-05	5.9887934e-05	5.877039e-05	9.870854e-05	0.0001028137	0.000100381396	4.7116948e-05	6.764725e-05	8.092054e-05	8.73613e-05	6.12859e-05	7.678541e-05	8.217403e-05	8.7193665e-05	9.2956696e-05	7.492502e-05	4.079254e-05	8.3296916e-05	7.415302e-05	6.1936524e-05	9.072613e-05	5.7866077e-05	6.056376e-05	0.00011815536	0.000119423144	9.880705e-05	9.930798e-05	5.4995737e-05	0.00010469757	8.2670005e-05	7.062088e-05	7.2526585e-05	9.047804e-05	9.604331e-05	5.4795823e-05	5.7747406e-05	0.00010225366	7.362138e-05	7.514017e-05	7.459857e-05	7.265606e-05	7.916806e-05	6.278312e-05	8.229421e-05	7.694644e-05
cg16648494	8.110953e-05	8.053942e-05	8.11947e-05	8.116114e-05	8.072933e-05	8.067423e-05	8.041942e-05	8.10134e-05	8.032713e-05	8.086423e-05	8.0645616e-05	8.050735e-05	8.057496e-05	8.077194e-05	8.086011e-05	8.0485646e-05	8.099961e-05	8.067364e-05	8.077582e-05	8.113211e-05	8.1271035e-05	8.1206286e-05	8.0576705e-05	8.031972e-05	7.940446e-05	8.0837155e-05	8.1249455e-05	8.090548e-05	8.0758815e-05	8.1352824e-05	8.11742e-05	8.116713e-05	8.070845e-05	7.978844e-05	8.1012244e-05	8.076147e-05	8.071019e-05	8.114437e-05	8.09169e-05	8.030305e-05	8.034293e-05	8.121987e-05	8.053152e-05	8.0703125e-05	8.096768e-05	8.018801e-05	8.122693e-05	8.097603e-05	8.0458536e-05
cg20758651	7.94667e-05	8.1981314e-05	7.921256e-05	8.31788e-05	8.059789e-05	8.1253784e-05	8.125002e-05	8.1410464e-05	8.06965e-05	8.00623e-05	7.7799246e-05	8.014483e-05	8.170471e-05	8.005939e-05	8.132135e-05	7.883287e-05	8.073709e-05	8.150916e-05	7.959669e-05	8.234485e-05	7.7357094e-05	7.9443904e-05	7.9405574e-05	8.260849e-05	8.161638e-05	8.168387e-05	8.0528924e-05	8.036158e-05	8.060608e-05	8.191219e-05	8.2231585e-05	8.029988e-05	8.155828e-05	7.9905236e-05	8.072418e-05	8.011685e-05	8.260612e-05	8.070797e-05	8.1103426e-05	7.902357e-05	7.897779e-05	8.235557e-05	8.1017504e-05	8.136535e-05	7.9735575e-05	8.1800266e-05	8.1611885e-05	8.023873e-05	8.0266305e-05
cg00805874	9.211751e-05	8.846298e-05	8.6684115e-05	8.53098e-05	8.069384e-05	7.714717e-05	8.20017e-05	7.8253084e-05	7.34648e-05	7.915017e-05	8.458104e-05	8.252837e-05	8.938627e-05	7.865485e-05	8.276285e-05	9.1410846e-05	8.5222164e-05	8.0847836e-05	8.93729e-05	8.542292e-05	9.179306e-05	8.4392355e-05	6.813277e-05	7.9253914e-05	6.802287e-05	9.189985e-05	9.025778e-05	9.540604e-05	7.442631e-05	8.2638864e-05	8.058568e-05	7.942591e-05	7.211049e-05	8.387154e-05	8.4002895e-05	7.265249e-05	8.480541e-05	8.331823e-05	7.659132e-05	7.4207994e-05	7.5006516e-05	7.8693054e-05	7.6836965e-05	7.870668e-05	8.516749e-05	8.1462706e-05	9.020071e-05	8.03896e-05	9.560634e-05
cg05388963	8.104752e-05	8.2468614e-05	8.151255e-05	8.404055e-05	7.670248e-05	7.9199155e-05	8.200884e-05	7.958499e-05	8.160892e-05	8.024084e-05	8.287517e-05	8.1422644e-05	8.313586e-05	7.662818e-05	8.352526e-05	8.0888334e-05	7.953605e-05	8.23326e-05	7.9257254e-05	8.3638464e-05	8.3191415e-05	8.323085e-05	7.71853e-05	8.3228224e-05	7.774282e-05	8.140942e-05	8.001297e-05	8.022999e-05	8.001943e-05	8.344271e-05	8.3627e-05	8.020317e-05	8.127936e-05	8.2949446e-05	8.195754e-05	8.102511e-05	8.089667e-05	8.158635e-05	8.0547245e-05	8.168305e-05	8.1591796e-05	8.2607236e-05	8.094236e-05	7.930188e-05	8.32275e-05	8.015714e-05	8.0848244e-05	7.762219e-05	8.0155995e-05
cg11699593	9.208902e-05	7.295821e-05	9.546952e-05	0.00010043821	9.0878115e-05	8.866883e-05	7.35988e-05	9.157495e-05	8.130418e-05	0.00011052495	5.7139212e-05	7.9790625e-05	9.9227174e-05	8.168238e-05	6.0675193e-05	7.227747e-05	0.00010961398	5.8233072e-05	8.1669365e-05	8.333522e-05	0.00010290014	8.061441e-05	0.0001093757	8.556286e-05	0.000114752394	0.00011363117	6.444456e-05	8.2672195e-05	5.668098e-05	7.8968435e-05	6.440256e-05	9.7210854e-05	7.712891e-05	9.408812e-05	8.317217e-05	0.000120117125	6.961875e-05	0.00011924888	6.022165e-05	7.572333e-05	6.282324e-05	0.00010158121	5.535582e-05	7.2317365e-05	7.240568e-05	7.028452e-05	5.8932863e-05	9.1422065e-05	9.6897114e-05
cg24369989	7.90382e-05	8.016662e-05	7.5922566e-05	7.853264e-05	7.838612e-05	7.732561e-05	8.050426e-05	8.069866e-05	8.098294e-05	8.112103e-05	8.050062e-05	8.985473e-05	8.058856e-05	8.959679e-05	7.772561e-05	7.582537e-05	8.239783e-05	8.203262e-05	8.146451e-05	7.8920566e-05	8.3730694e-05	8.2162915e-05	9.433455e-05	7.1088834e-05	8.8559835e-05	8.099831e-05	7.2389965e-05	7.575858e-05	8.451825e-05	8.2429724e-05	8.3902494e-05	8.262505e-05	8.2706676e-05	7.7070996e-05	7.858276e-05	8.4889274e-05	8.584657e-05	8.124222e-05	8.736821e-05	8.493919e-05	7.79505e-05	8.256691e-05	8.157464e-05	6.760638e-05	8.415676e-05	8.444413e-05	8.01325e-05	7.9275065e-05	8.526601e-05
cg05782734	8.025669e-05	8.103207e-05	8.047224e-05	8.244797e-05	8.079324e-05	8.054989e-05	8.2029976e-05	8.15349e-05	8.135836e-05	8.157527e-05	8.1482445e-05	8.179361e-05	8.1270366e-05	8.0226004e-05	8.18355e-05	8.081013e-05	8.050641e-05	8.086453e-05	7.9180376e-05	8.154334e-05	8.144985e-05	8.212694e-05	7.9769336e-05	8.1480954e-05	8.035105e-05	8.1876606e-05	8.090705e-05	8.12239e-05	8.036296e-05	8.2324426e-05	7.881481e-05	8.0790254e-05	8.234456e-05	8.1876846e-05	8.1075006e-05	8.0087324e-05	8.0879196e-05	8.069834e-05	8.114821e-05	8.227883e-05	8.149136e-05	8.041502e-05	8.1175e-05	7.998921e-05	8.160372e-05	7.969647e-05	8.04805e-05	8.057792e-05	8.084904e-05
cg08400511	7.752946e-05	8.823354e-05	0.00011751864	8.183368e-05	7.113038e-05	1.000298e-06	9.816372e-05	7.8809004e-05	9.845588e-05	6.478998e-05	5.2653057e-05	5.7270234e-05	3.0775216e-05	7.969343e-05	8.4067215e-05	8.352772e-05	6.899979e-05	4.2011397e-05	1.7263876e-05	4.4237706e-05	9.562431e-05	0.00013975237	0.00011447933	6.878706e-05	8.243525e-05	5.2889685e-05	1.8245659e-05	0.00019329114	7.759084e-05	8.2672006e-05	9.957082e-05	6.149068e-05	2.7755417e-05	6.441489e-05	0.00025490718	0.00017398625	0.00011431707	0.00013323536	8.5034364e-05	0.00019223332	7.278524e-05	2.171199e-05	9.303421e-05	6.9938906e-05	4.3033022e-05	4.207136e-05	0.00022977583	7.373777e-05	7.562208e-05
cg15563974	8.2010476e-05	7.878612e-05	8.319032e-05	8.225804e-05	7.995116e-05	7.703605e-05	8.379819e-05	7.79729e-05	8.1620485e-05	7.946489e-05	8.3326304e-05	8.447141e-05	8.1394974e-05	8.007334e-05	8.5463624e-05	7.863536e-05	8.241748e-05	7.6855205e-05	7.769319e-05	8.410041e-05	7.832098e-05	8.248558e-05	7.965612e-05	8.3978004e-05	7.885143e-05	8.1819475e-05	8.2984305e-05	8.0406906e-05	8.1085025e-05	8.594597e-05	8.248142e-05	8.182892e-05	8.1646176e-05	8.3488594e-05	7.853853e-05	7.9191275e-05	8.049491e-05	8.1920574e-05	7.9042184e-05	8.177662e-05	8.1444865e-05	8.0477155e-05	8.375381e-05	8.136518e-05	8.081878e-05	8.0955986e-05	8.360837e-05	7.946517e-05	8.1561586e-05
cg26191576	6.618159e-05	9.907431e-05	7.290415e-05	7.2242205e-05	0.00011784759	8.7179746e-05	8.3953215e-05	9.553126e-05	0.00010605022	0.00011718136	4.639152e-05	0.00011496486	0.00010755237	7.1143746e-05	5.9784867e-05	7.952887e-05	8.5709835e-05	8.25026e-05	0.00010602899	8.126361e-05	9.896417e-05	9.2574985e-05	0.0001254348	4.9153034e-05	0.00012221078	0.00010591712	5.1191142e-05	5.852592e-05	8.5499705e-05	9.956536e-05	9.498041e-05	0.00010832391	8.2873514e-05	6.8535584e-05	6.372769e-05	7.542799e-05	8.3026636e-05	9.919249e-05	0.000112786	9.3388946e-05	9.919939e-05	4.8061083e-05	7.5789e-05	3.395709e-05	9.386997e-05	8.233136e-05	5.1984014e-05	4.683968e-05	8.4148145e-05
cg03678062	7.78958e-05	8.857152e-05	8.707022e-05	7.4208474e-05	7.847454e-05	9.062757e-05	7.2726325e-05	7.6376076e-05	8.0248166e-05	7.3470736e-05	8.25286e-05	9.309112e-05	7.777869e-05	8.383493e-05	8.151189e-05	8.757108e-05	8.084424e-05	6.549817e-05	8.3696774e-05	8.9435795e-05	8.562578e-05	9.728644e-05	9.663244e-05	7.272437e-05	8.80477e-05	7.334504e-05	8.6922446e-05	6.975741e-05	9.148408e-05	6.905104e-05	7.590329e-05	7.601666e-05	6.986461e-05	7.149896e-05	9.147488e-05	8.395841e-05	7.430386e-05	8.7497814e-05	8.928456e-05	8.812294e-05	8.470203e-05	8.981215e-05	6.688842e-05	7.657262e-05	7.685949e-05	8.5861626e-05	8.144582e-05	7.509111e-05	9.408859e-05
cg26709988	5.3527187e-05	5.5209028e-05	7.087644e-05	0.00010468558	9.426737e-05	7.413691e-05	7.356946e-05	6.994457e-05	9.283917e-05	8.604381e-05	5.5060733e-05	7.553716e-05	0.000100028316	8.7270986e-05	7.2927316e-05	8.1157305e-05	7.991709e-05	6.04562e-05	7.407469e-05	8.8159715e-05	7.687116e-05	9.805443e-05	0.00010221567	9.445306e-05	9.921929e-05	5.899458e-05	7.5347954e-05	6.384551e-05	8.949338e-05	8.7171706e-05	9.539319e-05	7.280832e-05	8.2680854e-05	8.2484046e-05	8.314509e-05	9.020195e-05	8.359804e-05	8.5168576e-05	0.00010829567	9.470942e-05	7.634778e-05	8.780733e-05	7.952317e-05	9.730055e-05	7.547636e-05	8.082472e-05	6.398302e-05	7.594757e-05	6.741395e-05
cg22637435	7.229785e-05	8.0434715e-05	6.708723e-05	8.726263e-05	9.054112e-05	7.385743e-05	8.108951e-05	8.158447e-05	8.506087e-05	8.206551e-05	6.15064e-05	7.741448e-05	9.368374e-05	8.7402215e-05	7.5876764e-05	7.454839e-05	7.50569e-05	7.793286e-05	8.303418e-05	8.2945655e-05	7.904318e-05	8.7635795e-05	9.07956e-05	6.938357e-05	9.37232e-05	7.252781e-05	7.51501e-05	6.859963e-05	9.5350435e-05	7.962637e-05	8.997353e-05	7.852447e-05	7.413513e-05	8.2868915e-05	7.6801254e-05	8.4676816e-05	8.6441025e-05	8.264281e-05	8.1185506e-05	8.9742774e-05	8.30472e-05	9.309713e-05	8.225958e-05	7.52327e-05	8.5769796e-05	8.851e-05	7.7945886e-05	7.740491e-05	7.1261136e-05
cg12401731	8.525634e-05	8.5334235e-05	7.4227355e-05	7.32722e-05	0.000116420706	0.00010732455	9.41971e-05	9.9418816e-05	9.375502e-05	9.191561e-05	7.108218e-05	6.160396e-05	0.00010238231	9.200966e-05	5.8720332e-05	7.022969e-05	8.3774175e-05	8.83732e-05	0.000109425506	8.615576e-05	6.3300125e-05	9.6968506e-05	7.138448e-05	7.5582844e-05	0.000103380175	6.1400155e-05	5.6998866e-05	8.819814e-05	0.000107526896	9.359781e-05	0.00011125755	7.904676e-05	3.7168946e-05	6.1266095e-05	5.7369896e-05	9.535031e-05	8.93808e-05	8.437895e-05	8.461036e-05	6.09768e-05	7.469619e-05	6.122546e-05	6.6648994e-05	0.00010291489	6.7681525e-05	0.00011047814	9.043379e-05	0.000100114914	9.7203134e-05
cg12263990	8.046601e-05	8.1827224e-05	7.998933e-05	8.21439e-05	8.024947e-05	8.070799e-05	8.216156e-05	8.132187e-05	7.915415e-05	8.198011e-05	8.046652e-05	8.1228856e-05	8.1070575e-05	7.921625e-05	8.2177845e-05	8.2763916e-05	8.076875e-05	8.237582e-05	8.105558e-05	8.1988466e-05	8.059267e-05	8.2033475e-05	7.933853e-05	8.169872e-05	7.9112004e-05	8.1605634e-05	8.0329344e-05	8.092066e-05	7.934003e-05	8.048352e-05	8.228086e-05	8.205749e-05	7.950895e-05	8.016339e-05	8.092104e-05	8.1643106e-05	8.221683e-05	8.061478e-05	8.039701e-05	7.910399e-05	7.956801e-05	8.23514e-05	7.957896e-05	8.077666e-05	8.244662e-05	8.221937e-05	7.874084e-05	8.1166785e-05	8.1060316e-05
cg02025737	8.83109e-05	8.3382496e-05	8.4554566e-05	7.6064665e-05	7.9588885e-05	8.187537e-05	8.432338e-05	7.8242636e-05	8.330556e-05	8.533071e-05	7.873228e-05	8.6146036e-05	8.720368e-05	7.909258e-05	8.39775e-05	8.240822e-05	8.723789e-05	8.583982e-05	8.415171e-05	8.22131e-05	8.842828e-05	8.278775e-05	8.3289415e-05	8.264608e-05	7.105897e-05	7.978224e-05	7.797641e-05	8.3925726e-05	7.951779e-05	8.355292e-05	7.575698e-05	8.2767314e-05	8.102374e-05	8.867963e-05	8.537506e-05	7.449057e-05	8.388359e-05	8.2411214e-05	8.3792336e-05	8.181709e-05	7.436021e-05	7.950913e-05	8.356801e-05	8.312175e-05	8.629213e-05	6.8334935e-05	8.17956e-05	8.790557e-05	7.921924e-05
cg03422895	7.719682e-05	8.079078e-05	7.640798e-05	8.411364e-05	8.5129555e-05	8.491486e-05	8.2044506e-05	8.039207e-05	8.190713e-05	8.1447084e-05	7.614604e-05	7.9844365e-05	8.752209e-05	8.333976e-05	8.2719926e-05	7.860646e-05	8.002194e-05	7.412691e-05	8.3951745e-05	8.146492e-05	7.984472e-05	8.452494e-05	8.790347e-05	7.792253e-05	8.001349e-05	8.0505175e-05	7.5080425e-05	7.764946e-05	8.2180144e-05	8.094714e-05	8.7645465e-05	7.837457e-05	7.9004174e-05	8.179108e-05	8.3176594e-05	7.9246514e-05	8.099214e-05	8.2672996e-05	8.0831625e-05	8.1850165e-05	8.5087166e-05	8.399673e-05	8.104172e-05	8.183884e-05	7.751164e-05	7.888481e-05	8.079202e-05	8.041442e-05	7.911642e-05
cg07368727	8.1772625e-05	7.9627665e-05	7.7506025e-05	7.918355e-05	8.043867e-05	7.795708e-05	8.367032e-05	8.158504e-05	8.1703205e-05	7.95156e-05	7.861018e-05	8.251592e-05	8.179707e-05	8.180234e-05	8.1042075e-05	8.391179e-05	7.806455e-05	8.1288534e-05	8.1446036e-05	8.280926e-05	8.091362e-05	8.1233404e-05	7.969847e-05	8.156299e-05	7.5049815e-05	7.89963e-05	8.158431e-05	7.771945e-05	7.787543e-05	8.2608465e-05	8.270013e-05	7.974816e-05	8.215865e-05	8.1925624e-05	8.162084e-05	7.923924e-05	8.233849e-05	8.3689076e-05	8.153373e-05	7.958155e-05	7.919355e-05	8.349118e-05	8.252831e-05	8.4668594e-05	8.378653e-05	8.069688e-05	8.1962484e-05	8.0602505e-05	8.201854e-05
cg22268467	8.041768e-05	8.081301e-05	8.121614e-05	8.110307e-05	8.109817e-05	8.141054e-05	8.0217185e-05	8.048438e-05	8.1008104e-05	8.1272294e-05	8.034357e-05	8.124028e-05	8.119018e-05	8.05115e-05	8.040611e-05	8.080954e-05	8.054382e-05	8.074007e-05	8.1005826e-05	8.083766e-05	8.158763e-05	8.056302e-05	8.0684295e-05	8.145113e-05	8.057689e-05	8.081036e-05	8.014637e-05	8.0431004e-05	8.062428e-05	8.0946425e-05	8.10664e-05	8.1416016e-05	8.034592e-05	8.132804e-05	8.086689e-05	8.066224e-05	8.0659804e-05	8.054852e-05	8.1368395e-05	8.1682614e-05	8.084193e-05	8.08188e-05	8.075608e-05	8.1446895e-05	8.167044e-05	8.088409e-05	8.1611564e-05	8.11818e-05	8.0067606e-05
cg13951042	3.5138466e-05	0.00016218187	0.000119737975	9.2473994e-05	0.00012329125	7.9358724e-05	4.2528445e-05	0.00018822006	5.6443572e-05	7.135531e-05	4.841885e-05	0.00014914558	8.865107e-05	0.00013071722	7.0523034e-05	7.54297e-05	6.485023e-05	0.00012463142	0.00013439356	5.8726928e-05	2.3552222e-05	7.462831e-05	9.071662e-05	5.0602805e-05	6.721476e-05	8.73052e-05	6.673261e-05	6.0650855e-05	8.9980414e-05	6.129477e-05	8.686782e-05	9.689542e-05	5.0955972e-05	3.06628e-05	7.756233e-05	6.994284e-05	7.343338e-05	9.4104646e-05	8.788621e-05	9.382324e-05	8.541594e-05	5.3761465e-05	7.07905e-05	5.7717232e-05	8.321625e-05	7.812516e-05	4.257038e-05	0.000103227576	5.870595e-05
cg23062712	9.742278e-05	0.000108344764	9.322921e-05	5.8858794e-05	8.14845e-05	8.083034e-05	0.00011779512	9.735572e-05	6.0600443e-05	8.2371625e-05	4.6664994e-05	7.263648e-05	7.547226e-05	7.1242546e-05	3.960914e-05	6.731163e-05	8.4421976e-05	7.546179e-05	9.200549e-05	8.821494e-05	3.782063e-05	9.204445e-05	7.256663e-05	9.515293e-05	0.00010291624	6.633027e-05	9.4154144e-05	0.00010476939	7.606483e-05	8.23021e-05	0.00010036477	3.3166543e-05	6.997135e-05	4.321625e-05	5.9879105e-05	7.641751e-05	9.975453e-05	9.516124e-05	7.185723e-05	0.000103316466	0.00011858021	6.0233324e-05	6.9299e-05	0.000116813586	9.287225e-05	0.000106303625	9.6112206e-05	9.763174e-05	9.6240605e-05
cg03509329	6.975188e-05	5.3082465e-05	8.018983e-05	8.93902e-05	0.00010113052	8.477808e-05	6.345811e-05	8.917942e-05	0.00010040378	7.107968e-05	6.685477e-05	7.264411e-05	0.00013647218	9.8595614e-05	6.1659666e-05	6.769807e-05	0.00011175248	6.39564e-05	8.446171e-05	8.104717e-05	6.813947e-05	0.000100038706	0.000102431324	6.428277e-05	0.0001026575	5.7883753e-05	5.7195233e-05	8.664299e-05	8.136338e-05	0.00010705447	0.00010917603	9.257934e-05	0.000102695274	8.7494285e-05	6.18484e-05	7.414484e-05	7.266925e-05	6.96735e-05	0.00011571124	9.274523e-05	8.89799e-05	7.666025e-05	7.770537e-05	8.270817e-05	5.0221584e-05	6.4930704e-05	6.1298175e-05	7.347073e-05	5.349777e-05
cg12676149	7.879514e-05	6.181059e-05	6.968036e-05	0.00010386028	7.621233e-05	9.086617e-05	9.507172e-05	0.00011092784	8.78001e-05	6.080526e-05	7.3696676e-05	7.241752e-05	8.124338e-05	7.718069e-05	7.6121076e-05	6.0228947e-05	8.816665e-05	9.714625e-05	8.405598e-05	6.049559e-05	8.5222324e-05	6.219568e-05	9.8469034e-05	9.507176e-05	6.559739e-05	8.934663e-05	7.265748e-05	0.00010791057	8.671739e-05	7.2115625e-05	8.348924e-05	8.46151e-05	6.361842e-05	8.605966e-05	5.9472484e-05	7.0712435e-05	8.6718595e-05	9.2248956e-05	8.267121e-05	8.361309e-05	7.205911e-05	7.399922e-05	4.8662623e-05	0.000111823996	0.00010247319	7.839858e-05	9.265687e-05	8.031343e-05	8.499121e-05
cg09550323	8.052443e-05	8.002702e-05	8.0664395e-05	8.18164e-05	8.03263e-05	8.0162645e-05	8.120954e-05	8.0480444e-05	8.125988e-05	8.095838e-05	8.152924e-05	8.055751e-05	8.171427e-05	7.982701e-05	8.114614e-05	8.1730905e-05	8.048432e-05	8.017244e-05	7.98835e-05	8.138399e-05	8.122378e-05	8.040974e-05	8.0855534e-05	8.025684e-05	8.0569785e-05	8.174431e-05	8.097985e-05	8.0493955e-05	7.94116e-05	8.171352e-05	8.121985e-05	8.123604e-05	8.11098e-05	8.168254e-05	8.0618265e-05	8.001852e-05	8.148223e-05	8.039598e-05	8.162164e-05	8.107737e-05	8.0855956e-05	8.194732e-05	8.09987e-05	8.14244e-05	8.136535e-05	8.134196e-05	7.984378e-05	7.979451e-05	8.153546e-05
cg17847044	4.3296015e-05	0.000106820175	5.3661057e-05	6.203094e-05	9.611819e-05	6.0875467e-05	9.6365686e-05	7.954711e-05	7.851522e-05	0.00010068823	5.2270912e-05	0.00010674953	0.00010763856	7.819641e-05	7.237422e-05	7.873945e-05	8.162317e-05	0.00010676183	9.330771e-05	7.570705e-05	6.509036e-05	8.293627e-05	9.728488e-05	5.3284442e-05	9.402686e-05	8.115149e-05	4.1154595e-05	4.8040314e-05	0.00010636816	9.2392394e-05	8.666599e-05	8.402089e-05	0.00010391303	0.000100372316	9.006544e-05	8.792939e-05	0.0001176043	5.9273352e-05	5.609272e-05	6.553113e-05	6.902608e-05	6.9698806e-05	7.510365e-05	0.00011857452	0.00010095423	9.178481e-05	6.177719e-05	6.16066e-05	5.3214313e-05
cg22634505	8.5746135e-05	8.638545e-05	8.0397615e-05	7.8169454e-05	8.288316e-05	7.796175e-05	9.242107e-05	8.698813e-05	8.1209386e-05	8.328488e-05	6.8635796e-05	8.2904044e-05	7.2382274e-05	7.108345e-05	6.91525e-05	7.355747e-05	7.663749e-05	8.9890826e-05	9.425288e-05	8.240039e-05	7.62497e-05	8.2292725e-05	8.579484e-05	9.10635e-05	8.4792046e-05	8.840696e-05	8.274986e-05	8.153647e-05	8.637792e-05	9.254003e-05	7.371333e-05	8.3615596e-05	8.038455e-05	7.6271106e-05	8.847318e-05	8.580397e-05	7.55315e-05	8.428497e-05	9.275249e-05	7.3543604e-05	8.713158e-05	8.4658044e-05	8.097943e-05	7.959123e-05	8.709291e-05	9.0593625e-05	8.204217e-05	8.00641e-05	8.192886e-05
cg07670266	8.1142534e-05	8.139392e-05	8.074502e-05	8.096982e-05	8.01186e-05	8.054039e-05	8.1775754e-05	8.018767e-05	8.117046e-05	8.040977e-05	8.201459e-05	8.1655235e-05	8.202821e-05	8.081037e-05	8.112465e-05	8.088323e-05	8.072556e-05	8.1841376e-05	7.9998594e-05	8.209718e-05	8.0954895e-05	8.063984e-05	8.072493e-05	8.180934e-05	7.952857e-05	8.223673e-05	8.0850354e-05	8.171367e-05	8.022005e-05	8.1497135e-05	7.9446385e-05	8.128648e-05	8.1501676e-05	8.102302e-05	8.01499e-05	7.9409074e-05	8.139926e-05	7.979853e-05	8.1620536e-05	8.167588e-05	8.059207e-05	8.0873746e-05	8.049098e-05	8.10267e-05	8.141275e-05	8.0647296e-05	8.027278e-05	8.129391e-05	8.103987e-05
cg06196334	5.689233e-05	9.249584e-05	6.220184e-05	7.63265e-05	9.892566e-05	4.7780322e-05	5.137722e-05	0.0001247914	8.2091596e-05	9.559318e-05	6.640657e-05	7.195857e-05	6.288431e-05	0.00011167457	5.0250503e-05	6.399313e-05	8.501761e-05	5.5811754e-05	9.1618516e-05	7.289408e-05	0.00011151658	7.542577e-05	0.00015655377	5.564805e-05	0.00013552966	7.628439e-05	5.3240405e-05	5.3580607e-05	0.00010648454	6.890038e-05	7.1881e-05	0.00011363124	4.897909e-05	4.669945e-05	7.625269e-05	7.936299e-05	7.6842225e-05	0.000105667415	6.366989e-05	0.00010445348	9.507043e-05	5.800019e-05	7.8465804e-05	8.0374004e-05	6.816455e-05	8.061221e-05	0.00013134281	6.229931e-05	7.1077724e-05
cg11013298	7.755606e-05	6.2622814e-05	7.205668e-05	7.289063e-05	0.00010688342	7.327597e-05	9.1349044e-05	8.832478e-05	0.000111548674	0.00012944119	8.058522e-05	6.597114e-05	0.00012471856	5.948006e-05	7.0865346e-05	4.2704865e-05	0.00011274948	5.9254096e-05	7.3954994e-05	7.271517e-05	6.815343e-05	6.648233e-05	8.271176e-05	7.493685e-05	0.00012126457	0.000107057196	7.775341e-05	9.025742e-05	9.21719e-05	4.431958e-05	7.391368e-05	7.307998e-05	5.4599008e-05	9.7558186e-05	7.2758965e-05	9.233641e-05	4.9480666e-05	9.3345654e-05	0.00011067695	5.198389e-05	7.940488e-05	5.436369e-05	9.170005e-05	0.00013070225	7.4790296e-05	5.7430996e-05	7.883074e-05	6.246771e-05	6.273169e-05
cg26827373	7.4558055e-05	8.641486e-05	9.414787e-05	7.268999e-05	9.031128e-05	7.244475e-05	5.375615e-05	0.00013206873	0.00013988565	6.038295e-05	5.071549e-05	9.028289e-05	5.315996e-05	0.0001398321	3.840812e-05	7.5862954e-05	6.896752e-05	9.444958e-05	6.129829e-05	8.012615e-05	7.144785e-05	4.0161976e-05	9.416198e-05	4.5058856e-05	0.00013905013	7.127898e-05	3.943014e-05	5.8953236e-05	9.17219e-05	6.436826e-05	6.755556e-05	0.00010408301	5.316582e-05	7.123929e-05	6.078306e-05	7.458976e-05	8.408539e-05	0.000108229055	5.982934e-05	7.564392e-05	7.829969e-05	6.359679e-05	5.0833314e-05	7.254764e-05	6.364541e-05	8.712343e-05	5.2992753e-05	7.890042e-05	5.6595363e-05
cg01342411	8.107493e-05	8.105511e-05	8.0420825e-05	8.101651e-05	8.0127335e-05	8.125771e-05	8.053498e-05	8.039273e-05	8.09843e-05	8.091741e-05	8.1285725e-05	8.0840895e-05	8.065881e-05	8.1346254e-05	8.076929e-05	8.0467995e-05	7.999251e-05	8.0926e-05	8.0684986e-05	8.0586695e-05	8.1284874e-05	8.0804784e-05	8.083172e-05	8.081656e-05	8.1159575e-05	8.143943e-05	8.067924e-05	8.0133665e-05	8.022118e-05	8.0756436e-05	8.090946e-05	8.039313e-05	8.0823695e-05	8.104577e-05	8.0492726e-05	8.1071616e-05	8.0458456e-05	8.056955e-05	8.1075166e-05	8.139677e-05	8.047329e-05	8.134017e-05	8.085868e-05	8.0803686e-05	8.090234e-05	8.071861e-05	8.088492e-05	8.1201455e-05	8.128337e-05
cg23922755	7.743298e-05	8.08224e-05	8.056053e-05	8.101872e-05	8.1154525e-05	8.326003e-05	8.304048e-05	7.838143e-05	8.17623e-05	8.044666e-05	8.068223e-05	8.2311606e-05	8.390335e-05	8.132813e-05	8.2662176e-05	8.186365e-05	8.1382655e-05	8.101746e-05	8.203566e-05	8.191765e-05	7.824075e-05	8.0275284e-05	8.136894e-05	8.273956e-05	7.8949444e-05	8.0505764e-05	7.923651e-05	7.82445e-05	7.836527e-05	8.219971e-05	8.115899e-05	7.863256e-05	8.2038154e-05	8.139659e-05	8.294145e-05	8.101296e-05	8.145574e-05	8.1004815e-05	8.413613e-05	7.9761434e-05	7.925895e-05	8.380378e-05	8.055026e-05	8.362452e-05	7.997388e-05	8.01476e-05	8.050489e-05	8.015368e-05	8.362373e-05
cg06420934	8.1533224e-05	7.991471e-05	8.2471124e-05	8.031082e-05	7.972043e-05	8.209854e-05	8.060566e-05	7.8749785e-05	7.912959e-05	8.314554e-05	7.971301e-05	7.9009165e-05	8.116855e-05	7.9498255e-05	8.305002e-05	8.144102e-05	8.239087e-05	8.0969505e-05	7.9008845e-05	8.139441e-05	8.2860475e-05	8.0176345e-05	7.858482e-05	8.3566905e-05	7.768605e-05	8.265998e-05	8.1097984e-05	7.8715246e-05	7.86566e-05	8.120514e-05	7.963498e-05	8.2517225e-05	8.0575024e-05	8.2048515e-05	8.4476145e-05	7.8293015e-05	7.8990444e-05	8.076875e-05	7.9538026e-05	7.8870515e-05	8.130553e-05	8.385171e-05	8.078861e-05	8.2996776e-05	8.5351836e-05	8.314035e-05	8.4623396e-05	7.989031e-05	8.175024e-05
cg05512684	7.994423e-05	8.08443e-05	8.126876e-05	8.1105434e-05	8.003496e-05	8.105801e-05	8.105539e-05	7.939401e-05	8.1034035e-05	8.010795e-05	8.104281e-05	8.146405e-05	7.9815494e-05	8.0376754e-05	8.014642e-05	8.128067e-05	8.065378e-05	8.091477e-05	8.115403e-05	8.132732e-05	8.096322e-05	8.115271e-05	8.065477e-05	8.1051985e-05	7.9871985e-05	8.018251e-05	8.1168124e-05	8.073012e-05	8.099564e-05	8.048865e-05	8.121695e-05	8.155285e-05	8.092199e-05	7.9972844e-05	8.180722e-05	8.049591e-05	8.113729e-05	8.096621e-05	7.999763e-05	8.177812e-05	8.099859e-05	8.136714e-05	8.108134e-05	8.043588e-05	8.227897e-05	7.999434e-05	8.0989375e-05	8.095031e-05	8.112512e-05
cg26551913	7.3579315e-05	9.263228e-05	8.827585e-05	3.990599e-05	9.2581875e-05	4.407959e-05	6.093175e-05	0.00014253256	7.347718e-05	0.0001061866	6.56041e-05	8.2986335e-05	9.0378904e-05	9.0732625e-05	3.5943933e-05	0.00014048316	5.901481e-05	4.517687e-05	7.938163e-05	7.534393e-05	0.000106916326	7.974524e-05	0.00016663446	4.1358722e-05	0.0001362598	8.611483e-05	7.1278184e-05	0.00010019886	8.69245e-05	5.390546e-05	8.167058e-05	7.8784855e-05	8.0263235e-05	6.449093e-05	7.29517e-05	2.243666e-05	6.5922686e-05	9.152209e-05	5.292968e-05	0.00011292137	4.681023e-05	7.835447e-05	7.759243e-05	7.070219e-05	9.152559e-05	9.471494e-05	5.6738067e-05	7.605011e-05	7.034012e-05
cg09527731	8.058957e-05	8.189412e-05	7.9434154e-05	8.1773695e-05	8.061935e-05	8.0278216e-05	8.099839e-05	8.183894e-05	8.008446e-05	7.967101e-05	8.0854945e-05	8.178345e-05	7.8139565e-05	7.969701e-05	8.1288905e-05	8.1417165e-05	8.032369e-05	7.989647e-05	7.89845e-05	8.213068e-05	8.094244e-05	8.2485174e-05	8.168823e-05	8.289666e-05	7.896845e-05	8.141151e-05	8.1047125e-05	8.164873e-05	8.094345e-05	8.1552185e-05	8.0406644e-05	8.115081e-05	8.2191465e-05	7.968666e-05	8.159884e-05	7.9854006e-05	8.247228e-05	8.20693e-05	8.21476e-05	8.1152546e-05	8.094489e-05	8.254738e-05	7.9535734e-05	8.1464845e-05	8.1203325e-05	8.212693e-05	8.0987265e-05	8.185888e-05	7.9918325e-05
cg09656389	7.0121096e-05	8.049499e-05	8.126328e-05	8.776518e-05	8.272718e-05	7.680645e-05	7.214867e-05	8.3429826e-05	8.700702e-05	7.612063e-05	7.204224e-05	8.9791356e-05	8.123023e-05	9.08356e-05	6.831595e-05	6.5030894e-05	8.7818684e-05	8.127937e-05	7.891636e-05	7.634197e-05	8.528525e-05	9.0558e-05	0.00012108503	7.575472e-05	0.00010186874	6.215082e-05	7.257966e-05	6.555865e-05	9.621832e-05	7.572168e-05	8.60676e-05	9.4623894e-05	9.098618e-05	6.4261745e-05	7.1611816e-05	6.353656e-05	6.9448164e-05	7.987101e-05	7.978384e-05	7.869309e-05	7.517724e-05	6.8849324e-05	7.0426875e-05	0.000107471256	7.3790965e-05	6.257812e-05	8.806192e-05	6.755365e-05	6.494454e-05
cg11885555	7.998225e-05	8.194143e-05	7.965747e-05	8.11721e-05	8.074172e-05	8.073139e-05	8.231834e-05	7.9756e-05	8.2412844e-05	8.00238e-05	8.076886e-05	8.168843e-05	8.082773e-05	8.195327e-05	8.294968e-05	8.207449e-05	8.0797116e-05	8.099619e-05	7.991283e-05	8.112851e-05	8.156398e-05	8.082161e-05	8.047977e-05	8.1114275e-05	8.115359e-05	8.017282e-05	8.2518134e-05	7.919651e-05	8.074052e-05	7.8969555e-05	8.304947e-05	8.107046e-05	8.1237384e-05	7.9662095e-05	8.3750914e-05	8.093338e-05	8.0559024e-05	8.2157094e-05	8.026641e-05	8.066179e-05	8.145821e-05	8.195504e-05	8.191869e-05	8.238105e-05	8.107804e-05	8.152851e-05	8.17688e-05	8.08871e-05	8.124118e-05
cg05218346	0.00013847547	6.398737e-05	6.260427e-05	5.4726464e-05	6.2782296e-05	5.420584e-05	8.245845e-05	0.00020105734	5.796668e-05	4.7670088e-05	4.570526e-05	0.00011905974	5.749323e-05	4.262473e-05	4.682343e-05	8.92916e-05	4.7156915e-05	5.5684068e-05	5.0744136e-05	6.669462e-05	6.4471504e-05	7.621582e-05	0.00010399625	5.5712e-05	7.7487726e-05	6.255335e-05	3.614681e-05	6.4068205e-05	4.953865e-05	6.4927386e-05	3.380308e-05	5.8680627e-05	2.1324206e-05	3.867455e-05	4.6736415e-05	6.49803e-05	8.380203e-05	8.4094834e-05	5.9180547e-05	2.5957112e-05	6.948212e-05	5.19303e-05	3.7476217e-05	7.168475e-05	7.04461e-05	4.8400427e-05	7.509944e-05	5.852001e-05	9.584975e-05
cg01844539	7.749858e-05	0.00013239447	7.001873e-05	8.255615e-05	9.3136456e-05	7.970631e-05	0.00011423427	6.808147e-05	7.636939e-05	9.108241e-05	5.3298667e-05	6.777091e-05	0.00015770229	8.353019e-05	9.418995e-05	6.670352e-05	4.9472244e-05	6.1634724e-05	0.00012515282	0.00012302956	3.3032677e-05	3.1175492e-05	8.257226e-05	6.134075e-05	8.7771674e-05	4.9849157e-05	5.4070417e-05	6.3816835e-05	8.371536e-05	5.8667185e-05	4.6589277e-05	6.8147005e-05	6.5601824e-05	4.386611e-05	7.7763325e-05	4.6216883e-05	7.858601e-05	8.960836e-05	9.434549e-05	2.671973e-05	8.67248e-05	6.208272e-05	0.000117887816	4.3580614e-05	8.5428204e-05	0.00010120776	0.000101163794	9.91027e-05	9.450286e-05
cg02523270	7.319335e-05	9.664117e-05	0.000119182274	9.2781986e-05	8.172303e-05	4.751276e-05	8.182144e-05	8.8080924e-05	0.00010427032	9.06821e-05	6.506347e-05	8.371612e-05	9.9714045e-05	0.0001059529	5.44866e-05	4.93476e-05	8.049256e-05	6.78344e-05	8.450447e-05	8.572022e-05	6.497993e-05	8.41725e-05	9.7303484e-05	8.454227e-05	9.962232e-05	6.769675e-05	7.932844e-05	8.1166494e-05	8.216405e-05	0.00012921462	0.000108518056	9.735926e-05	6.823124e-05	7.527825e-05	8.9354035e-05	7.0906615e-05	7.490088e-05	9.526977e-05	9.539867e-05	9.188748e-05	8.47061e-05	5.9435468e-05	6.348424e-05	5.0273637e-05	8.1758524e-05	8.861866e-05	0.00013146896	8.041154e-05	7.03158e-05
cg19509829	8.05005e-05	8.0390055e-05	8.112261e-05	8.0612095e-05	8.004506e-05	8.030341e-05	7.8961064e-05	8.167906e-05	8.08003e-05	8.113257e-05	8.012369e-05	8.072202e-05	8.0833204e-05	8.1059654e-05	8.1152466e-05	7.998566e-05	8.124517e-05	8.0072015e-05	8.03022e-05	8.120632e-05	8.184558e-05	8.096012e-05	8.2191465e-05	8.029639e-05	8.109144e-05	8.0575046e-05	8.090104e-05	8.111773e-05	8.129262e-05	8.109586e-05	7.9602156e-05	7.885706e-05	8.1879836e-05	8.098774e-05	8.2034174e-05	8.096591e-05	8.2590486e-05	8.039002e-05	8.0334816e-05	8.035077e-05	8.149183e-05	8.14932e-05	8.088956e-05	8.118639e-05	8.084961e-05	7.9925565e-05	8.06293e-05	8.060609e-05	8.017792e-05
cg05281418	9.679056e-05	8.42121e-05	9.2120616e-05	4.294124e-05	7.233791e-05	7.0116104e-05	6.845495e-05	8.211618e-05	8.418942e-05	0.000100995625	5.8133068e-05	9.261572e-05	5.7343852e-05	9.033861e-05	4.194101e-05	6.98643e-05	9.742924e-05	7.989301e-05	9.846431e-05	0.00010082535	0.00010521125	7.617088e-05	0.00014253204	4.8526344e-05	0.000104619445	7.383278e-05	5.2059964e-05	8.026794e-05	0.00011363279	6.087629e-05	8.460152e-05	8.4383115e-05	4.775158e-05	7.64444e-05	6.479118e-05	9.500696e-05	8.211781e-05	0.00010022043	6.6855566e-05	9.791902e-05	9.3746276e-05	7.290262e-05	7.0128895e-05	6.879205e-05	8.628713e-05	9.294284e-05	7.060486e-05	9.098766e-05	7.4549695e-05
cg04547723	6.633083e-05	8.2711216e-05	0.00011073609	0.00010378008	8.12052e-05	6.7776185e-05	7.238201e-05	9.0518966e-05	8.138172e-05	8.1997365e-05	8.2357496e-05	7.599574e-05	8.068653e-05	9.456055e-05	5.3977677e-05	6.921562e-05	8.671849e-05	7.360461e-05	6.90074e-05	6.633914e-05	8.5438725e-05	7.814674e-05	9.541428e-05	5.7231628e-05	8.913257e-05	8.017226e-05	7.5940196e-05	9.392389e-05	9.642767e-05	8.7040265e-05	9.482952e-05	7.687767e-05	6.9367925e-05	6.5874636e-05	7.7068566e-05	9.778493e-05	7.814614e-05	8.269321e-05	9.2216e-05	8.957317e-05	9.115883e-05	6.237452e-05	7.563372e-05	7.09942e-05	6.779152e-05	8.096436e-05	9.722174e-05	9.730322e-05	9.027654e-05
cg22959474	7.910449e-05	8.0184895e-05	8.0868456e-05	8.063965e-05	8.126643e-05	8.076837e-05	8.010836e-05	8.051494e-05	8.076896e-05	8.11389e-05	8.0940634e-05	8.0441794e-05	8.1188155e-05	8.0422484e-05	8.061382e-05	8.1464175e-05	8.101734e-05	8.021308e-05	8.0950274e-05	8.120512e-05	8.0921825e-05	8.0814105e-05	8.110746e-05	8.0417936e-05	8.0761834e-05	8.0539896e-05	8.0452286e-05	8.066311e-05	8.062492e-05	8.1198385e-05	8.065496e-05	8.0510814e-05	8.1259415e-05	8.165382e-05	8.1148835e-05	8.084639e-05	8.045522e-05	8.025257e-05	8.080396e-05	8.088123e-05	8.068338e-05	8.119235e-05	8.074219e-05	8.129581e-05	8.084504e-05	8.076663e-05	8.0644764e-05	8.066852e-05	8.085025e-05
cg09611226	8.09485e-05	8.10456e-05	8.017446e-05	8.122163e-05	8.055306e-05	8.050104e-05	7.961408e-05	8.080625e-05	8.1103186e-05	7.978701e-05	8.043319e-05	8.065337e-05	8.1382284e-05	8.1075224e-05	8.133935e-05	8.050145e-05	8.16026e-05	8.104949e-05	8.062521e-05	8.047626e-05	8.0477024e-05	8.044197e-05	8.104332e-05	7.95785e-05	8.0247446e-05	8.085681e-05	8.0824415e-05	8.0478894e-05	8.0697675e-05	8.116432e-05	8.04307e-05	8.093651e-05	8.154702e-05	8.158949e-05	8.131464e-05	8.052916e-05	8.097408e-05	8.048748e-05	8.054935e-05	8.042752e-05	8.045402e-05	8.107482e-05	8.1022874e-05	8.155126e-05	8.070052e-05	8.057952e-05	8.067241e-05	8.030262e-05	8.0147474e-05
cg22901100	8.088289e-05	8.0649894e-05	8.109126e-05	8.0707825e-05	8.1171434e-05	8.131861e-05	7.9984246e-05	8.094537e-05	8.0217156e-05	8.122477e-05	8.041542e-05	8.0632744e-05	8.019781e-05	8.031323e-05	8.12677e-05	8.0392034e-05	8.030853e-05	8.107349e-05	8.0266866e-05	8.127321e-05	8.145212e-05	8.036963e-05	8.117144e-05	8.118273e-05	8.051059e-05	8.1198865e-05	8.0838516e-05	8.100807e-05	8.103156e-05	8.128078e-05	8.067753e-05	8.123486e-05	8.138361e-05	8.1180435e-05	8.127105e-05	8.057265e-05	8.047161e-05	8.108919e-05	8.097662e-05	8.1533515e-05	8.086152e-05	8.1372964e-05	8.04134e-05	8.0011116e-05	8.1207785e-05	8.0670725e-05	8.014354e-05	8.1304235e-05	8.0735175e-05
cg22367077	4.8187223e-05	8.0370526e-05	0.00011055695	8.991677e-05	6.4825166e-05	6.380718e-05	6.876828e-05	5.3013766e-05	7.6973636e-05	8.064852e-05	0.000106203726	8.1537e-05	9.848879e-05	0.00024261895	9.391982e-05	8.524157e-06	4.8684255e-05	0.00010113723	8.282868e-05	9.383211e-05	5.1819858e-05	6.509665e-05	7.390038e-05	0.00011493689	7.851355e-05	6.69515e-05	6.3792206e-05	9.5849085e-05	7.352353e-05	8.573626e-05	0.00010556975	0.00011563276	7.5300384e-05	7.7518045e-05	5.221703e-05	8.4024396e-05	8.883774e-05	0.000100966805	6.4341715e-05	7.244921e-05	5.9846312e-05	8.829073e-05	5.1682753e-05	6.658895e-05	3.8099042e-05	3.2723437e-05	7.229574e-05	5.467247e-05	4.5193065e-05
cg26935333	6.876689e-05	7.323662e-05	8.863634e-05	9.286568e-05	8.9076304e-05	6.320008e-05	7.9387806e-05	5.4810607e-05	7.014681e-05	8.8847235e-05	9.034777e-05	7.9985366e-05	9.7467935e-05	8.245535e-05	8.8711e-05	6.171402e-05	7.6668155e-05	8.6937274e-05	6.574204e-05	0.00010469208	9.5897e-05	8.267694e-05	8.316976e-05	6.098391e-05	9.341526e-05	0.000103764316	8.509786e-05	6.886794e-05	7.408991e-05	7.008644e-05	9.00147e-05	9.141236e-05	9.0630296e-05	8.530186e-05	9.853702e-05	9.9999954e-05	6.736163e-05	8.889752e-05	7.1056136e-05	0.000102784106	8.901227e-05	7.766895e-05	9.292927e-05	7.709323e-05	7.140262e-05	9.611376e-05	6.3834574e-05	7.476658e-05	9.201248e-05
cg06832898	4.767846e-05	9.1182585e-05	8.595993e-05	7.9600606e-05	8.7685294e-05	5.5981116e-05	7.961534e-05	8.7230146e-05	0.000106458785	0.00011801127	5.1316958e-05	7.1231574e-05	0.00010489071	9.488016e-05	5.5833316e-05	6.635602e-05	6.11659e-05	7.60726e-05	8.480996e-05	7.1921204e-05	6.500274e-05	0.000105920655	0.00013032014	6.579224e-05	9.737559e-05	5.1214294e-05	4.414002e-05	5.0837414e-05	0.00011099967	0.000106436586	0.00011629732	9.1857066e-05	7.854664e-05	7.1731076e-05	5.5602017e-05	9.8496224e-05	0.00010507279	8.237192e-05	0.00011338261	0.00012122561	9.5271396e-05	8.737842e-05	7.105239e-05	9.055436e-05	6.588939e-05	8.930948e-05	5.3984928e-05	8.074348e-05	4.7603982e-05
cg14797198	5.8434773e-05	8.0409765e-05	9.187511e-05	7.340517e-05	9.1856156e-05	8.955403e-05	8.146276e-05	5.9898157e-05	9.487094e-05	8.985044e-05	6.905454e-05	7.8624405e-05	0.000100718724	8.4149324e-05	6.0983217e-05	7.522682e-05	7.1515555e-05	0.00010048512	8.894448e-05	8.2358e-05	6.310805e-05	6.455277e-05	8.665642e-05	8.285947e-05	6.941142e-05	8.9979105e-05	9.47223e-05	0.00012370506	7.208914e-05	9.586482e-05	9.1644804e-05	7.361611e-05	9.233288e-05	5.5429875e-05	6.1014227e-05	8.326826e-05	4.514785e-05	8.071169e-05	7.288951e-05	8.2317536e-05	6.244529e-05	7.05517e-05	4.4418546e-05	0.00012722312	8.153985e-05	8.477493e-05	5.5120312e-05	6.444932e-05	0.0001228618
cg11736657	8.1203834e-05	8.575413e-05	8.3688916e-05	7.9737314e-05	8.038378e-05	7.8801175e-05	8.0939644e-05	8.133174e-05	8.1727805e-05	8.006093e-05	8.120361e-05	8.037705e-05	8.047832e-05	7.927114e-05	8.198364e-05	8.026455e-05	8.1836755e-05	7.9388694e-05	7.8670266e-05	8.4041676e-05	7.913867e-05	8.415854e-05	8.080905e-05	8.012975e-05	8.030406e-05	8.17487e-05	8.081098e-05	7.923107e-05	7.867642e-05	8.084938e-05	8.17228e-05	8.165121e-05	7.8944155e-05	8.138262e-05	8.077523e-05	8.0865524e-05	8.17292e-05	8.223289e-05	8.204729e-05	8.169371e-05	7.795111e-05	8.207284e-05	8.0965714e-05	8.19628e-05	8.053912e-05	7.939693e-05	7.924905e-05	7.971247e-05	8.0938706e-05
cg00364287	7.241799e-05	5.6657613e-05	8.4680665e-05	8.195949e-05	8.2862236e-05	6.057725e-05	6.034491e-05	8.877692e-05	7.125303e-05	0.000100359815	5.5505327e-05	9.6667645e-05	0.0001336199	0.00012192384	6.293718e-05	8.7497436e-05	8.178543e-05	9.284859e-05	7.472968e-05	0.00010471292	7.134155e-05	9.015448e-05	9.113495e-05	8.5448075e-05	0.000114902825	3.5155117e-05	7.902278e-05	6.811389e-05	7.5307005e-05	9.2390095e-05	0.0001277016	8.005096e-05	5.5318178e-05	8.012643e-05	9.28867e-05	8.910049e-05	7.897576e-05	8.440172e-05	0.00012255658	8.30349e-05	8.0548554e-05	7.215734e-05	7.989056e-05	8.84562e-05	5.3099575e-05	5.848668e-05	5.8079153e-05	6.837677e-05	4.4249675e-05
cg00309582	9.511106e-05	8.1693295e-05	0.00012346388	6.70043e-05	6.638963e-05	6.522426e-05	7.840366e-05	7.534105e-05	7.266406e-05	0.00010267763	7.1784154e-05	8.439782e-05	7.030214e-05	0.00010042275	4.1054955e-05	7.3202835e-05	8.394546e-05	8.7878005e-05	6.628306e-05	7.140267e-05	8.385376e-05	0.00013351963	0.00011555981	7.554857e-05	8.691944e-05	0.000102021426	7.976273e-05	8.456736e-05	7.633431e-05	3.5889025e-05	5.4639026e-05	8.1112834e-05	4.9913768e-05	7.440788e-05	0.00015295576	0.00010122182	6.566181e-05	8.470017e-05	9.062623e-05	6.396277e-05	7.437532e-05	4.5349847e-05	9.059997e-05	9.088077e-05	5.0369108e-05	4.771923e-05	6.585919e-05	6.659446e-05	5.6980774e-05
cg01151584	9.4668845e-05	9.043003e-05	7.8749785e-05	8.410201e-05	9.25683e-05	8.085365e-05	8.38634e-05	8.631182e-05	8.107046e-05	7.5317075e-05	7.331806e-05	8.1983126e-05	7.550882e-05	7.3131174e-05	7.6675424e-05	7.995259e-05	7.680837e-05	8.544558e-05	8.688637e-05	8.35344e-05	8.571451e-05	7.3002666e-05	7.05202e-05	7.226854e-05	7.476567e-05	8.795859e-05	7.7723096e-05	8.7229084e-05	9.017116e-05	8.340869e-05	7.2017894e-05	7.579734e-05	8.045915e-05	7.0476526e-05	7.492578e-05	8.089249e-05	8.431591e-05	8.512391e-05	8.713701e-05	7.882788e-05	7.651087e-05	7.945478e-05	7.848197e-05	8.8053086e-05	8.3775405e-05	8.54792e-05	8.400817e-05	8.400006e-05	8.7794535e-05
cg19754536	8.046938e-05	8.1573504e-05	7.942339e-05	8.15381e-05	8.0441416e-05	8.021671e-05	8.047633e-05	8.1014114e-05	8.184554e-05	7.969236e-05	8.216967e-05	8.02579e-05	8.0418096e-05	8.098623e-05	8.168411e-05	8.114254e-05	8.04145e-05	8.2062616e-05	8.001658e-05	8.199962e-05	7.9571415e-05	8.071182e-05	8.089853e-05	8.156548e-05	7.959624e-05	8.060751e-05	8.0752034e-05	8.1039114e-05	8.051388e-05	8.086919e-05	8.188803e-05	8.050135e-05	8.1504324e-05	8.1728926e-05	8.1334656e-05	8.053975e-05	8.153605e-05	8.13471e-05	8.146346e-05	8.1036334e-05	8.108191e-05	8.212476e-05	8.0902755e-05	8.026173e-05	8.09692e-05	8.03613e-05	8.1344144e-05	8.00865e-05	8.1235754e-05
cg09155462	8.2541854e-05	8.137127e-05	7.948513e-05	8.172578e-05	7.895276e-05	7.849972e-05	8.12311e-05	8.0741265e-05	8.342491e-05	7.84066e-05	7.892952e-05	8.194057e-05	8.142229e-05	7.975886e-05	8.153655e-05	7.8416604e-05	8.145874e-05	7.76722e-05	8.061791e-05	8.4943626e-05	8.1889135e-05	7.814291e-05	7.927361e-05	8.276866e-05	7.855898e-05	8.14656e-05	8.161096e-05	7.999908e-05	8.148927e-05	8.1561266e-05	8.1409366e-05	8.083919e-05	8.3344836e-05	8.139232e-05	8.1373306e-05	8.056121e-05	8.262007e-05	7.973404e-05	7.7494056e-05	8.043968e-05	8.238091e-05	8.003284e-05	7.919747e-05	7.8013334e-05	8.3274295e-05	7.786914e-05	7.9248086e-05	8.107747e-05	8.070914e-05
cg02128325	7.923455e-05	0.00010843895	7.677592e-05	0.00010925422	7.328033e-05	9.465024e-05	8.019847e-05	6.846696e-05	6.27015e-05	8.884705e-05	6.591e-05	7.8643294e-05	9.048507e-05	8.816968e-05	6.259215e-05	9.393867e-05	9.7352095e-05	9.538061e-05	9.4650684e-05	9.4736206e-05	6.387803e-05	6.117191e-05	7.923669e-05	6.564539e-05	0.00010519444	7.527142e-05	5.9702637e-05	9.018061e-05	0.00010185445	6.87121e-05	9.845659e-05	9.4075556e-05	3.324279e-05	4.9754886e-05	8.4252664e-05	7.496012e-05	8.016145e-05	9.684803e-05	7.596786e-05	7.3828734e-05	7.238727e-05	6.35078e-05	5.309154e-05	5.3743588e-05	5.5787525e-05	9.037498e-05	6.748076e-05	5.245696e-05	6.671678e-05
cg03602730	7.739023e-05	0.000101141224	0.000110085966	9.586073e-05	8.423824e-05	6.652682e-05	5.2639727e-05	6.1565115e-05	8.237069e-05	7.4965465e-05	8.725454e-05	7.063517e-05	7.5483826e-05	8.3346524e-05	5.559864e-05	6.276741e-05	9.4873336e-05	9.0233894e-05	7.294642e-05	7.672225e-05	8.142275e-05	7.75849e-05	0.00010523823	9.036186e-05	0.00010404798	5.9987866e-05	6.974209e-05	6.5164786e-05	8.400881e-05	9.726532e-05	0.00010845526	6.54247e-05	9.2996066e-05	8.906266e-05	9.252356e-05	0.00010880251	7.3588744e-05	9.276501e-05	5.6514393e-05	7.782882e-05	7.808576e-05	4.5996305e-05	6.345297e-05	9.037048e-05	6.714388e-05	6.606622e-05	6.402018e-05	7.268812e-05	7.7332086e-05
cg19503249	7.459646e-05	8.3165614e-05	7.549418e-05	8.492603e-05	8.707885e-05	8.0504324e-05	7.865e-05	7.838085e-05	7.1890965e-05	7.151741e-05	8.3215804e-05	8.1097874e-05	8.2701066e-05	8.692575e-05	7.944622e-05	7.531614e-05	7.840351e-05	8.155384e-05	7.50443e-05	8.0813385e-05	7.8252946e-05	7.935791e-05	8.472332e-05	8.744117e-05	7.967757e-05	8.005151e-05	7.842245e-05	7.86138e-05	7.472359e-05	7.8826946e-05	7.42253e-05	8.6856286e-05	8.2649836e-05	7.283486e-05	7.857534e-05	8.0243364e-05	7.870154e-05	7.677792e-05	8.7777684e-05	7.715456e-05	8.1465e-05	8.347669e-05	8.0826874e-05	8.2095976e-05	7.485872e-05	7.45862e-05	8.801144e-05	7.810284e-05	8.606635e-05
cg07887608	8.013688e-05	7.986776e-05	8.194566e-05	8.096978e-05	8.057582e-05	8.0209415e-05	8.125078e-05	8.05897e-05	8.1387916e-05	8.046397e-05	8.1796155e-05	8.037863e-05	8.0667276e-05	8.1256374e-05	8.122978e-05	8.0484126e-05	8.0705344e-05	8.1565326e-05	8.052935e-05	8.071734e-05	8.025659e-05	8.161085e-05	8.1074315e-05	8.057662e-05	8.098071e-05	8.083835e-05	8.021834e-05	7.976399e-05	8.0529615e-05	8.0920094e-05	8.067017e-05	8.0220845e-05	8.130401e-05	8.118777e-05	7.99466e-05	8.045698e-05	8.0708734e-05	8.084606e-05	8.077816e-05	8.1484344e-05	8.057498e-05	8.1264865e-05	8.030066e-05	8.090975e-05	8.062803e-05	8.058776e-05	8.066907e-05	8.063602e-05	8.132118e-05
cg11698867	4.4458902e-05	5.5594453e-05	8.862764e-05	0.00014943106	4.079177e-05	7.396359e-05	5.908237e-05	0.00013434373	0.0001401309	7.569735e-05	5.8131245e-05	7.037285e-05	9.476906e-05	0.00019009483	2.9497825e-05	4.5243636e-05	8.9541e-05	8.6609456e-05	4.9706803e-05	7.284542e-05	9.49116e-05	7.1448834e-05	0.00014276119	9.54597e-05	0.0001284793	0.00012562424	3.844555e-05	9.580191e-05	0.00011622725	5.2161155e-05	0.000119950455	6.381255e-05	4.338046e-05	7.3208634e-05	5.22559e-05	7.634036e-05	7.1556504e-05	0.00011470767	6.571871e-05	7.3157324e-05	6.680393e-05	4.4355194e-05	3.5489527e-05	0.000110016335	3.8669903e-05	4.7205616e-05	5.803822e-05	3.521525e-05	5.769403e-05
cg22783103	8.040138e-05	8.003521e-05	8.085805e-05	8.0158956e-05	8.087453e-05	8.008732e-05	8.0109254e-05	8.151929e-05	8.055216e-05	8.1213846e-05	8.039832e-05	8.0791906e-05	8.080492e-05	8.118844e-05	8.117747e-05	8.074736e-05	8.150517e-05	7.9800644e-05	8.0254074e-05	8.0197926e-05	8.113912e-05	8.09776e-05	8.005616e-05	8.096398e-05	8.129022e-05	8.057627e-05	8.042653e-05	7.996703e-05	7.983429e-05	8.137965e-05	8.019703e-05	8.051346e-05	8.1306935e-05	8.117759e-05	8.0434715e-05	8.120597e-05	8.0647944e-05	7.972525e-05	8.066296e-05	8.119079e-05	8.129783e-05	8.068555e-05	8.079662e-05	8.162637e-05	8.134027e-05	8.084646e-05	8.019193e-05	8.117712e-05	8.045054e-05
cg26326527	8.2423634e-05	8.3371546e-05	8.4235035e-05	8.485564e-05	8.445308e-05	7.593801e-05	8.105779e-05	7.760326e-05	8.1563485e-05	7.968155e-05	8.097284e-05	8.2227394e-05	7.770911e-05	8.1797814e-05	8.0653226e-05	8.1474645e-05	8.205184e-05	7.012492e-05	7.8580786e-05	8.2902254e-05	8.123388e-05	8.0981954e-05	7.9196805e-05	8.216999e-05	7.78978e-05	8.4343155e-05	7.3371506e-05	8.146466e-05	8.236449e-05	7.4903124e-05	7.9148216e-05	7.284117e-05	7.8303434e-05	8.280775e-05	7.873159e-05	7.651278e-05	8.518911e-05	7.560326e-05	8.324958e-05	8.005395e-05	8.4190135e-05	7.622196e-05	7.928008e-05	8.0796075e-05	8.0798345e-05	7.799427e-05	8.47291e-05	8.06371e-05	8.2811e-05
cg19478111	7.7206874e-05	8.162997e-05	6.9959235e-05	8.461991e-05	8.2529834e-05	8.165265e-05	8.505849e-05	8.089994e-05	7.9656216e-05	8.182434e-05	8.0726146e-05	8.500024e-05	8.529417e-05	8.310232e-05	8.1178834e-05	7.832796e-05	8.1123864e-05	7.75648e-05	8.267327e-05	8.284307e-05	8.3212886e-05	8.532309e-05	7.672988e-05	8.214441e-05	7.6494754e-05	8.356006e-05	7.60971e-05	8.4918676e-05	7.807013e-05	8.283703e-05	8.528055e-05	8.196801e-05	7.992506e-05	7.495562e-05	7.96432e-05	7.5684984e-05	8.2420906e-05	8.283655e-05	8.640815e-05	8.213897e-05	7.422612e-05	8.232612e-05	8.514153e-05	7.916244e-05	8.3634026e-05	8.006045e-05	8.214425e-05	8.247541e-05	8.045573e-05
cg10263370	7.097951e-05	0.00010112178	0.00011567566	6.249784e-05	0.00012380643	0.000105721374	4.317393e-05	0.0001321255	0.000117309035	7.882083e-05	2.2368971e-05	9.030701e-05	7.173729e-05	0.00013687342	5.5718596e-05	6.024359e-05	9.0931135e-05	9.612373e-05	9.3237395e-05	5.609318e-05	7.4845666e-05	4.1271494e-05	0.00016353487	8.6188935e-05	0.000114083974	4.6263132e-05	2.1036132e-05	3.6518933e-05	9.504515e-05	6.811677e-05	8.748538e-05	6.66278e-05	3.425437e-05	8.522649e-05	9.631236e-05	0.0001381789	8.157125e-05	6.621008e-05	7.155736e-05	0.00010477497	8.13717e-05	6.816343e-05	4.6962094e-05	9.219443e-05	7.216436e-05	3.9896375e-05	5.910832e-05	8.532857e-05	6.45503e-05
cg09115713	8.7836415e-05	8.952288e-05	8.4604486e-05	8.3360705e-05	8.0104124e-05	8.094894e-05	8.5913125e-05	7.873862e-05	7.7107354e-05	8.267965e-05	8.2603096e-05	8.47592e-05	7.565008e-05	7.803049e-05	8.479063e-05	8.415066e-05	8.292588e-05	8.128233e-05	8.244827e-05	7.882659e-05	8.058439e-05	8.091539e-05	7.207673e-05	8.025402e-05	7.1505725e-05	8.685668e-05	8.5565734e-05	8.81019e-05	7.152119e-05	7.891402e-05	8.057653e-05	8.3354906e-05	7.3602816e-05	7.775855e-05	8.390778e-05	7.628771e-05	8.295597e-05	8.1465645e-05	7.890299e-05	7.473266e-05	7.752413e-05	7.872679e-05	8.459574e-05	7.697168e-05	8.635655e-05	8.368785e-05	9.154715e-05	8.5597436e-05	9.077753e-05
cg19046642	8.023305e-05	8.00254e-05	8.2514794e-05	8.116844e-05	8.190305e-05	8.0510756e-05	8.1234924e-05	8.059732e-05	8.0019636e-05	8.051275e-05	8.052031e-05	8.090139e-05	8.216429e-05	8.0128644e-05	8.3107014e-05	8.125934e-05	8.0200836e-05	8.074916e-05	8.151057e-05	8.125961e-05	8.1246966e-05	8.22529e-05	7.873476e-05	8.1719656e-05	7.837379e-05	8.100526e-05	8.048578e-05	7.917348e-05	8.1031874e-05	8.212097e-05	8.257811e-05	8.085115e-05	8.101422e-05	8.278476e-05	8.253931e-05	8.002416e-05	7.9292004e-05	8.041942e-05	7.9453945e-05	8.124515e-05	7.914824e-05	8.135014e-05	8.134678e-05	8.123025e-05	8.13225e-05	8.000185e-05	8.088369e-05	8.129173e-05	8.045021e-05
cg19300568	5.5320063e-05	6.841061e-05	8.427318e-05	8.682396e-05	7.555005e-05	8.764026e-05	6.5221895e-05	0.0001052054	0.00010432434	9.8736215e-05	8.657287e-05	8.5297965e-05	7.44286e-05	8.431548e-05	8.083499e-05	5.3073545e-05	7.3625764e-05	0.0001015613	8.247043e-05	8.917549e-05	8.8362474e-05	8.6918946e-05	0.00012292163	6.0851213e-05	0.000119840006	5.1646188e-05	5.380313e-05	6.614872e-05	0.0001100311	9.802483e-05	7.086083e-05	0.000135085	7.638659e-05	6.699044e-05	9.466513e-05	9.4287454e-05	8.084123e-05	8.088654e-05	7.738581e-05	0.00011451905	0.0001132116	9.562784e-05	8.39991e-05	8.1945574e-05	6.894385e-05	7.675285e-05	6.662296e-05	6.3040665e-05	8.268488e-05
cg03277598	7.819027e-05	7.997749e-05	8.207882e-05	8.04221e-05	7.9797384e-05	7.8497374e-05	7.9284946e-05	8.027905e-05	8.028078e-05	8.081296e-05	8.022536e-05	8.140225e-05	7.9564576e-05	8.125062e-05	8.002127e-05	8.0153586e-05	8.1302016e-05	8.081224e-05	7.9884085e-05	8.216359e-05	8.183564e-05	8.01178e-05	8.120702e-05	8.134019e-05	8.010755e-05	8.101574e-05	8.077853e-05	8.049271e-05	8.021948e-05	8.2724255e-05	8.083539e-05	8.2355255e-05	8.128921e-05	8.041332e-05	7.8195495e-05	7.928306e-05	8.135167e-05	8.027954e-05	7.989689e-05	8.1520026e-05	8.165682e-05	8.080786e-05	7.9962665e-05	8.281735e-05	8.1504295e-05	7.939927e-05	8.131378e-05	8.072929e-05	8.003863e-05
cg24334803	7.6063705e-05	7.947916e-05	8.201646e-05	0.0001016235	7.80826e-05	8.634651e-05	7.109833e-05	6.4958054e-05	7.58816e-05	7.626377e-05	8.189139e-05	8.0934136e-05	8.0988575e-05	9.1832844e-05	8.544336e-05	6.8748275e-05	8.0329e-05	8.393859e-05	7.497692e-05	9.642059e-05	8.270717e-05	7.916515e-05	7.958151e-05	7.709277e-05	7.88732e-05	7.814158e-05	7.07673e-05	8.149093e-05	9.1579e-05	8.499526e-05	9.106062e-05	8.378155e-05	7.935704e-05	8.267367e-05	7.2337585e-05	8.5923944e-05	9.0619375e-05	8.603232e-05	7.427531e-05	8.7588305e-05	8.2938815e-05	8.389688e-05	8.024936e-05	7.733388e-05	8.126064e-05	7.802611e-05	7.731868e-05	7.890734e-05	8.830177e-05
cg16389924	7.983435e-05	8.001212e-05	7.932237e-05	8.100824e-05	8.225818e-05	8.0931815e-05	8.131624e-05	8.2547944e-05	8.1508086e-05	7.960729e-05	8.136822e-05	8.0791186e-05	8.006737e-05	8.10175e-05	8.177743e-05	8.039941e-05	8.161558e-05	8.1877435e-05	8.077217e-05	8.0466816e-05	8.148431e-05	8.1772734e-05	8.2330895e-05	8.192799e-05	8.0076425e-05	8.118083e-05	7.892617e-05	7.718902e-05	8.064782e-05	8.115972e-05	8.132417e-05	8.1228165e-05	8.248145e-05	8.083864e-05	7.8279e-05	8.169912e-05	8.023086e-05	7.9957514e-05	8.08041e-05	8.001193e-05	8.1704035e-05	8.0849655e-05	7.983092e-05	8.113479e-05	8.218518e-05	8.140934e-05	8.1734004e-05	8.214284e-05	8.03953e-05
cg08911638	7.95837e-05	8.140021e-05	8.007795e-05	8.026451e-05	8.093804e-05	7.850916e-05	8.1857186e-05	8.187631e-05	7.9838566e-05	8.2303e-05	8.144917e-05	8.081479e-05	8.1830054e-05	7.957485e-05	8.20626e-05	8.084203e-05	8.040298e-05	8.043448e-05	8.158591e-05	8.3041195e-05	8.056547e-05	8.137559e-05	8.209134e-05	8.089804e-05	8.050205e-05	8.0480844e-05	8.027616e-05	8.123283e-05	8.100908e-05	8.143308e-05	8.2421495e-05	8.124374e-05	8.006484e-05	8.1001854e-05	8.009508e-05	8.0877755e-05	8.054564e-05	7.9825506e-05	8.248843e-05	8.046622e-05	8.130263e-05	8.1136335e-05	7.988323e-05	8.108633e-05	8.177861e-05	8.062575e-05	8.138118e-05	8.036722e-05	8.0156395e-05
cg26613634	8.047259e-05	8.137036e-05	7.855114e-05	8.1019025e-05	8.137056e-05	8.096954e-05	8.141915e-05	8.151e-05	8.1202925e-05	8.0493184e-05	7.960525e-05	8.143876e-05	7.9986e-05	8.0823644e-05	8.110408e-05	8.16717e-05	8.1887316e-05	8.062903e-05	8.166197e-05	8.098907e-05	8.140392e-05	8.153834e-05	8.145906e-05	8.134509e-05	7.98869e-05	8.1983126e-05	8.108126e-05	8.15832e-05	7.973944e-05	7.95752e-05	7.877551e-05	8.239414e-05	8.059799e-05	8.1868486e-05	8.123753e-05	7.822488e-05	8.095041e-05	8.1191734e-05	8.23168e-05	8.107293e-05	8.008019e-05	8.021891e-05	8.1007165e-05	7.910855e-05	8.007067e-05	8.06695e-05	8.136238e-05	8.060211e-05	8.1625e-05
cg18773993	8.078645e-05	7.991547e-05	7.964224e-05	8.126997e-05	8.205442e-05	8.203291e-05	8.005891e-05	8.141773e-05	8.101924e-05	8.043819e-05	8.123619e-05	8.064824e-05	8.104192e-05	8.022146e-05	8.088272e-05	8.028001e-05	7.998892e-05	8.142975e-05	8.099103e-05	8.152418e-05	8.058397e-05	8.097544e-05	7.9918296e-05	8.2101964e-05	8.05907e-05	8.0817525e-05	8.0930986e-05	7.954859e-05	7.995372e-05	8.167402e-05	8.118319e-05	8.097564e-05	8.206205e-05	8.16855e-05	8.103861e-05	8.073163e-05	8.019085e-05	8.024536e-05	8.078313e-05	8.190009e-05	8.061014e-05	8.132305e-05	8.064777e-05	8.01503e-05	8.11941e-05	8.085267e-05	8.0667225e-05	8.1535305e-05	8.022902e-05
cg00766482	8.092267e-05	7.904914e-05	8.041141e-05	8.051183e-05	8.035307e-05	8.137134e-05	8.190083e-05	8.03342e-05	8.206054e-05	8.055472e-05	8.109886e-05	8.119326e-05	7.960464e-05	7.892067e-05	8.202448e-05	8.131326e-05	8.110268e-05	8.058513e-05	8.03728e-05	8.166166e-05	8.077379e-05	7.928715e-05	8.08873e-05	8.171192e-05	8.017568e-05	8.036431e-05	8.018789e-05	7.9780766e-05	8.128384e-05	8.181033e-05	8.158289e-05	8.128926e-05	8.1034865e-05	8.2649836e-05	8.164126e-05	8.108234e-05	8.1339436e-05	8.091885e-05	8.069407e-05	7.988048e-05	8.222856e-05	8.080652e-05	8.036646e-05	8.093965e-05	8.190877e-05	7.965512e-05	8.179678e-05	7.974827e-05	8.007767e-05
cg18181229	7.6575096e-05	8.386548e-05	8.2750536e-05	8.4652354e-05	8.313672e-05	7.9672114e-05	7.7641555e-05	8.18957e-05	8.2464976e-05	7.925626e-05	8.0965816e-05	8.245859e-05	7.890645e-05	8.162968e-05	8.2070546e-05	8.141931e-05	8.198311e-05	6.936978e-05	7.988494e-05	8.394447e-05	8.297334e-05	8.1894446e-05	7.877868e-05	7.69652e-05	7.6543234e-05	8.419874e-05	7.284453e-05	8.310895e-05	8.166416e-05	7.752741e-05	7.7180586e-05	7.446246e-05	7.96158e-05	8.2033715e-05	7.9925434e-05	7.700998e-05	8.580256e-05	7.777932e-05	8.301666e-05	8.1614155e-05	8.297423e-05	7.977544e-05	8.17958e-05	7.9982834e-05	8.339482e-05	8.261722e-05	8.019646e-05	7.936662e-05	8.241631e-05
cg18070079	9.895642e-05	0.00010268217	9.942209e-05	6.4677515e-05	5.5040502e-05	7.307361e-05	0.00011079851	7.2442526e-05	6.474941e-05	6.549469e-05	7.219586e-05	6.499133e-05	0.00011262669	7.295453e-05	6.6275024e-05	8.7427e-05	7.366493e-05	7.407553e-05	8.747494e-05	6.192392e-05	7.7337754e-05	9.506983e-05	8.609952e-05	8.592763e-05	8.6253014e-05	8.621012e-05	8.3376435e-05	9.075892e-05	8.80277e-05	5.2659627e-05	6.68333e-05	9.071437e-05	7.263779e-05	7.3758194e-05	8.6366694e-05	4.593552e-05	9.8822566e-05	8.979846e-05	6.407181e-05	5.9937083e-05	9.306315e-05	9.0770365e-05	5.5979606e-05	0.00014499482	6.744838e-05	7.68714e-05	9.407664e-05	0.00010152659	6.198599e-05
cg06367321	8.1209575e-05	8.0036465e-05	7.83664e-05	8.281718e-05	8.4251216e-05	8.116393e-05	7.6678014e-05	8.28973e-05	8.270628e-05	8.182519e-05	7.340627e-05	7.915001e-05	8.6165004e-05	8.439601e-05	7.97085e-05	7.9748315e-05	7.706198e-05	7.393193e-05	8.3769635e-05	8.049321e-05	7.993144e-05	8.315606e-05	8.8469846e-05	8.6143766e-05	8.490873e-05	7.2228904e-05	8.241267e-05	7.634927e-05	8.4439635e-05	8.158054e-05	8.199269e-05	7.787124e-05	8.194019e-05	7.701827e-05	8.310905e-05	8.120721e-05	8.080408e-05	8.0512495e-05	8.678179e-05	8.171401e-05	8.103762e-05	8.852743e-05	8.344051e-05	8.599685e-05	7.477884e-05	7.795934e-05	8.412861e-05	8.275536e-05	8.1801525e-05
cg14143435	7.822162e-05	7.797221e-05	8.756514e-05	9.944539e-05	6.0387338e-05	6.946412e-05	0.00010744012	6.168624e-05	7.98865e-05	7.04818e-05	5.5594395e-05	8.366918e-05	0.00011237785	9.426135e-05	6.664789e-05	9.570775e-05	7.2155424e-05	7.013013e-05	6.290336e-05	7.7419616e-05	7.2564966e-05	5.9289527e-05	0.00011859958	6.628776e-05	7.903212e-05	8.212059e-05	6.235886e-05	0.000114477494	7.257704e-05	0.000115291434	8.4525804e-05	8.112702e-05	2.6526539e-05	7.6045646e-05	8.579181e-05	7.118967e-05	8.571287e-05	0.00012707079	5.0135197e-05	4.6799403e-05	5.581697e-05	7.721964e-05	7.682422e-05	8.384994e-05	7.9534606e-05	6.574759e-05	6.454191e-05	9.014481e-05	0.000102652695
cg19308375	7.2966184e-05	9.8232085e-05	9.999347e-05	7.514628e-05	0.00010815394	0.00011951764	9.904173e-05	3.6465644e-05	7.6392935e-05	6.583366e-05	5.9018836e-05	7.5362004e-05	9.987628e-05	7.031042e-05	8.156246e-05	0.00011713401	8.918565e-05	0.0001324376	6.43595e-05	8.7278524e-05	7.5064425e-05	0.00010825488	6.999078e-05	8.414855e-05	7.1227165e-05	7.297382e-05	7.3504096e-05	9.306682e-05	8.850019e-05	7.922844e-05	5.9932263e-05	8.293081e-05	6.0219667e-05	7.626046e-05	9.388703e-05	8.547826e-06	8.455305e-05	8.696454e-05	5.9753474e-05	5.2267547e-05	8.584906e-05	5.128618e-05	1.1345212e-05	4.6795445e-05	9.5701194e-05	0.00014718942	0.00011224736	8.633463e-05	0.00016955889
cg04779726	9.998168e-05	7.8847006e-05	0.0001054808	6.4669155e-05	9.133971e-05	8.491466e-05	8.729775e-05	8.5045875e-05	8.381221e-05	0.00010310754	6.340902e-05	7.105904e-05	0.00011903273	7.6683486e-05	7.166455e-05	8.2272774e-05	9.771824e-05	6.330786e-05	9.150834e-05	7.2377545e-05	8.7396955e-05	5.545083e-05	8.1459395e-05	6.349894e-05	0.00012750573	8.6652646e-05	7.279364e-05	5.679812e-05	6.7980334e-05	8.822313e-05	6.8526424e-05	8.6265754e-05	5.060933e-05	7.601371e-05	5.9168473e-05	9.0561975e-05	6.732749e-05	7.6148106e-05	8.9810506e-05	7.996615e-05	6.807697e-05	6.945038e-05	7.649919e-05	7.75404e-05	7.481565e-05	8.3594045e-05	6.742292e-05	7.3225754e-05	7.5644406e-05
cg06871736	8.284526e-05	8.583785e-05	8.139858e-05	9.026597e-05	8.388037e-05	8.1907514e-05	8.749336e-05	7.701035e-05	8.6748456e-05	8.2189385e-05	8.398846e-05	8.683464e-05	8.633991e-05	7.989756e-05	9.002148e-05	8.5430205e-05	7.1514725e-05	8.908999e-05	7.55841e-05	8.452592e-05	8.330775e-05	7.701086e-05	8.2432394e-05	8.7290086e-05	7.545494e-05	7.395752e-05	8.045203e-05	7.24346e-05	8.2913175e-05	8.551981e-05	7.814327e-05	8.232895e-05	8.74879e-05	8.5276886e-05	7.4836855e-05	7.108732e-05	8.60667e-05	7.7664525e-05	8.481195e-05	8.207231e-05	8.413699e-05	7.598122e-05	7.593962e-05	8.486845e-05	8.472196e-05	7.450854e-05	8.246853e-05	8.0066005e-05	8.113453e-05
cg05676562	6.0125167e-05	7.2172785e-05	6.992646e-05	9.334765e-05	7.499614e-05	7.563837e-05	8.3031686e-05	8.660268e-05	8.829495e-05	8.410915e-05	8.9716756e-05	8.313873e-05	8.699169e-05	7.590779e-05	7.8655445e-05	6.703005e-05	6.804593e-05	7.626664e-05	8.3459796e-05	8.227355e-05	6.0464045e-05	7.969942e-05	9.184031e-05	8.5758635e-05	8.369566e-05	7.328606e-05	9.243559e-05	7.0458955e-05	8.2312334e-05	9.836809e-05	9.32523e-05	8.792562e-05	8.5034706e-05	9.155141e-05	9.328673e-05	6.771946e-05	9.317599e-05	8.383303e-05	0.000102751736	6.957329e-05	9.159846e-05	7.454769e-05	8.174424e-05	7.482852e-05	7.568428e-05	9.144594e-05	7.751763e-05	7.3561496e-05	8.5905674e-05
cg23499977	6.9153895e-05	8.233822e-05	8.201607e-05	9.7271004e-05	8.7004024e-05	7.321871e-05	7.785602e-05	6.951502e-05	9.3768576e-05	7.279069e-05	8.553222e-05	8.856982e-05	9.592737e-05	7.456638e-05	9.009026e-05	9.661711e-05	9.172934e-05	9.446448e-05	8.714547e-05	8.1803286e-05	8.860908e-05	8.514407e-05	7.806083e-05	9.371118e-05	7.451069e-05	9.537681e-05	7.008179e-05	8.298595e-05	8.0833364e-05	8.9495974e-05	7.951899e-05	7.733492e-05	9.8444994e-05	8.160996e-05	7.94799e-05	7.235457e-05	7.866988e-05	8.257718e-05	7.705208e-05	0.000100888035	8.652159e-05	8.5965075e-05	7.048053e-05	7.4903146e-05	8.544542e-05	7.605125e-05	7.389694e-05	7.343018e-05	8.3064595e-05
cg14876077	6.873156e-05	6.50695e-05	8.994593e-05	9.069498e-05	8.3095394e-05	8.4486426e-05	8.969641e-05	7.662308e-05	7.8206205e-05	9.203173e-05	7.469351e-05	8.041057e-05	7.831002e-05	8.033377e-05	7.820778e-05	8.279776e-05	8.919051e-05	8.112792e-05	8.197929e-05	8.442076e-05	8.63624e-05	7.5365526e-05	7.694543e-05	8.972121e-05	9.072836e-05	8.95147e-05	6.928566e-05	8.493173e-05	8.639082e-05	8.1210506e-05	7.546271e-05	8.1435e-05	8.399604e-05	7.9262805e-05	7.948873e-05	8.54877e-05	8.17319e-05	9.024479e-05	9.496597e-05	9.1542846e-05	8.203449e-05	8.533491e-05	8.299537e-05	7.755728e-05	7.913828e-05	7.1025075e-05	6.658824e-05	8.225138e-05	8.630289e-05
cg24548498	6.793816e-05	0.00010384977	7.922327e-05	9.055564e-05	0.000102472506	8.1132755e-05	7.1352864e-05	7.064819e-05	7.4768475e-05	8.0068625e-05	6.993133e-05	7.975631e-05	7.959166e-05	5.9674014e-05	5.0103285e-05	9.099244e-05	9.481683e-05	9.052773e-05	8.370362e-05	9.85337e-05	0.000104628016	0.00010955385	0.00010260904	9.4865085e-05	9.459936e-05	7.3727344e-05	5.846847e-05	8.921981e-05	0.00010563997	7.6704564e-05	8.14226e-05	7.14615e-05	7.824911e-05	8.225664e-05	6.3494466e-05	8.2484665e-05	9.762785e-05	0.000108538494	5.1678413e-05	7.994282e-05	8.9283414e-05	8.312045e-05	6.632191e-05	9.588276e-05	8.6799926e-05	9.3001974e-05	6.566544e-05	6.570118e-05	8.078704e-05
cg01449469	8.181911e-05	8.036583e-05	7.96183e-05	7.997158e-05	8.0493446e-05	8.072803e-05	8.067263e-05	8.117406e-05	8.039917e-05	7.9927304e-05	8.135534e-05	8.095511e-05	8.06996e-05	8.044833e-05	8.260316e-05	8.199425e-05	8.243624e-05	8.118333e-05	8.011319e-05	8.0128484e-05	8.1432554e-05	8.1197584e-05	8.127259e-05	8.276381e-05	8.023757e-05	7.992071e-05	8.155644e-05	8.037351e-05	8.0757185e-05	8.129277e-05	8.104803e-05	8.183919e-05	8.095889e-05	8.093191e-05	8.264423e-05	7.7631026e-05	8.273237e-05	7.987633e-05	8.02902e-05	7.9689504e-05	8.0923346e-05	8.253374e-05	8.220319e-05	8.3129846e-05	8.2322855e-05	8.007486e-05	8.150223e-05	8.084589e-05	7.829718e-05
cg02447380	6.1123494e-05	6.519115e-05	6.8176414e-05	0.000136434	0.00012572971	0.0001378619	4.8214308e-05	0.00011041649	0.00010454624	8.005177e-05	6.810846e-05	7.577823e-05	9.492837e-05	0.00010780548	3.8022696e-05	6.469275e-05	5.875367e-05	0.00011005322	5.49938e-05	7.581035e-05	4.6071484e-05	0.00010536185	0.00022318927	5.963302e-05	0.00014439842	5.9046655e-05	2.3043276e-05	4.8832448e-05	0.0001848708	8.1150414e-05	7.567109e-05	0.00010387945	7.874902e-05	7.104133e-05	5.0804563e-05	5.0912826e-05	9.510592e-05	6.8187765e-05	4.750323e-05	8.210132e-05	0.0001068672	5.9092315e-05	5.2643914e-05	7.058724e-05	4.8896363e-05	6.270678e-05	5.2310395e-05	5.0869694e-05	3.5910958e-05
cg05695699	7.9865014e-05	8.26849e-05	8.098778e-05	7.9443475e-05	8.136556e-05	8.028729e-05	8.126755e-05	8.185174e-05	8.192987e-05	8.018624e-05	8.004246e-05	7.95401e-05	8.2215214e-05	8.10291e-05	8.1159145e-05	7.909447e-05	7.996921e-05	8.129316e-05	8.073102e-05	8.179052e-05	8.1002516e-05	8.189892e-05	8.197047e-05	8.2654326e-05	7.87904e-05	8.120043e-05	8.1952676e-05	8.0523794e-05	8.095244e-05	7.9384365e-05	8.014432e-05	8.197237e-05	7.933125e-05	8.054607e-05	8.14685e-05	8.021068e-05	8.147704e-05	8.085389e-05	8.201851e-05	8.1264836e-05	7.925627e-05	8.2710445e-05	8.16173e-05	8.024439e-05	8.2154875e-05	8.221256e-05	8.353974e-05	8.09381e-05	8.035416e-05
cg09151629	8.0805905e-05	8.0821796e-05	8.346383e-05	8.020658e-05	8.133264e-05	8.151586e-05	8.15254e-05	8.170608e-05	7.991729e-05	7.796807e-05	8.009281e-05	8.072256e-05	8.028144e-05	8.188442e-05	8.227418e-05	8.249936e-05	7.9845224e-05	8.2897444e-05	8.056567e-05	8.060758e-05	7.94172e-05	8.1753635e-05	8.199115e-05	8.257532e-05	7.967597e-05	8.2212384e-05	7.9195794e-05	7.9459845e-05	8.0647114e-05	8.115113e-05	8.289155e-05	8.104301e-05	7.912015e-05	8.189767e-05	8.2470135e-05	7.9960875e-05	8.139972e-05	8.285174e-05	8.270062e-05	8.1059356e-05	8.0273225e-05	8.266169e-05	7.833891e-05	8.1624996e-05	8.265534e-05	8.0887665e-05	7.971529e-05	8.270497e-05	8.159081e-05
cg27310205	6.515169e-05	7.7489e-05	8.449569e-05	2.3615296e-05	9.8330864e-05	4.1927447e-05	8.865664e-05	0.00012327117	4.245133e-05	4.5863076e-06	7.911836e-05	9.9344885e-05	8.099394e-05	4.1160292e-05	6.543691e-05	3.9286017e-05	0.0001655314	8.351733e-05	0.000116338226	3.9577775e-05	8.3808445e-05	3.567768e-05	0.00044246484	0.00012045342	3.9458402e-05	6.885353e-05	0.00018415706	6.8380206e-05	4.8443777e-05	8.015278e-05	7.318804e-05	8.794067e-05	0.00017773318	4.6798315e-05	3.6866215e-05	9.060249e-05	2.752952e-05	0.00015811229	5.3081152e-05	0.00017969398	6.332373e-05	6.667206e-05	0.00011528099	5.338678e-05	0.00010907457	0.00016613214	0.00015812133	7.069353e-05	5.9452133e-05
cg04295117	8.105233e-05	8.137906e-05	7.952233e-05	8.158216e-05	8.053123e-05	8.012246e-05	8.0972415e-05	8.1473816e-05	8.021573e-05	8.088585e-05	8.022905e-05	7.941071e-05	8.070179e-05	8.1036465e-05	8.312238e-05	8.022027e-05	8.121904e-05	8.13396e-05	8.011566e-05	8.1694874e-05	8.113091e-05	7.9699596e-05	8.0765436e-05	8.317207e-05	7.878135e-05	8.035252e-05	8.241435e-05	8.0682206e-05	7.9736805e-05	8.214882e-05	8.27529e-05	8.226496e-05	8.1122635e-05	8.042061e-05	8.238016e-05	8.124309e-05	7.9637546e-05	8.207567e-05	8.053367e-05	8.0730286e-05	7.921034e-05	8.128128e-05	8.023145e-05	8.0078964e-05	8.11133e-05	8.1392085e-05	8.3474355e-05	8.034272e-05	8.0581216e-05
cg18389807	7.960041e-05	8.026419e-05	7.922008e-05	8.195976e-05	7.8592595e-05	8.241172e-05	8.064336e-05	8.1992184e-05	8.006927e-05	8.0046215e-05	8.1305654e-05	7.9748956e-05	8.2307604e-05	7.9724836e-05	8.089696e-05	7.9974205e-05	8.13775e-05	8.1089966e-05	7.7939556e-05	8.0255566e-05	8.286788e-05	8.161348e-05	8.155719e-05	8.34661e-05	7.948119e-05	8.2238905e-05	7.873351e-05	8.1818456e-05	7.9798476e-05	8.1219085e-05	8.0872735e-05	8.018995e-05	8.305141e-05	8.134417e-05	8.370259e-05	8.128196e-05	8.21198e-05	8.12882e-05	8.177426e-05	8.054348e-05	8.052127e-05	8.368327e-05	8.1796585e-05	8.074859e-05	8.3275634e-05	8.020519e-05	8.1122686e-05	7.937432e-05	8.099742e-05
cg16735021	6.831518e-05	0.00011279927	0.00011486706	0.00010733647	7.654921e-05	9.827338e-05	8.555247e-05	8.92477e-05	8.03965e-05	0.00011040023	6.2700834e-05	0.00011050625	8.195471e-05	9.318509e-05	5.8373167e-05	0.00011620254	7.541023e-05	8.1773476e-05	9.7724456e-05	6.861232e-05	7.06249e-05	6.7447116e-05	8.226528e-05	5.3809068e-05	6.450364e-05	9.684534e-05	8.5594555e-05	8.5430634e-05	7.701657e-05	9.870863e-05	5.5690576e-05	4.1124767e-05	6.405165e-05	7.000665e-05	4.7396396e-05	9.9694524e-05	8.533552e-05	0.00010164201	9.337654e-05	3.071852e-05	7.441003e-05	8.792351e-05	7.4485506e-05	0.000108056476	5.2538802e-05	9.1006594e-05	9.346529e-05	6.9570655e-05	5.1735413e-05
cg20047076	7.877608e-05	8.1632636e-05	7.9303034e-05	8.123536e-05	8.074733e-05	8.013212e-05	8.1375576e-05	8.051834e-05	8.158807e-05	8.113212e-05	8.126729e-05	8.02154e-05	8.0209276e-05	8.058588e-05	8.21448e-05	8.059418e-05	8.156809e-05	8.127244e-05	7.961931e-05	8.1173326e-05	8.1140926e-05	8.322402e-05	7.954835e-05	8.0984726e-05	8.085761e-05	8.093742e-05	8.080715e-05	7.98964e-05	7.869644e-05	7.968575e-05	8.0611484e-05	8.1275866e-05	8.073602e-05	8.221742e-05	8.147148e-05	8.04976e-05	8.036966e-05	8.1469334e-05	8.1202656e-05	8.228079e-05	7.999308e-05	8.108076e-05	8.005079e-05	8.158155e-05	8.0660364e-05	8.279482e-05	7.996109e-05	8.18154e-05	8.140342e-05
cg06979110	7.66076e-05	7.978001e-05	7.964228e-05	8.123302e-05	8.049607e-05	8.108438e-05	8.087626e-05	8.149047e-05	8.0853904e-05	8.153865e-05	8.0985265e-05	8.187244e-05	8.0879225e-05	8.154868e-05	8.0832964e-05	8.124545e-05	8.094202e-05	8.100578e-05	8.069764e-05	8.0854436e-05	8.020199e-05	7.953251e-05	8.145158e-05	8.012081e-05	8.0402926e-05	8.132997e-05	8.04883e-05	8.075276e-05	8.025509e-05	8.1668135e-05	8.141026e-05	8.083813e-05	8.125021e-05	8.019572e-05	8.070461e-05	7.951046e-05	8.103924e-05	8.163931e-05	8.098253e-05	8.0704725e-05	8.0900776e-05	8.116271e-05	7.872585e-05	8.036524e-05	7.990465e-05	8.1612314e-05	8.190087e-05	8.035087e-05	8.055425e-05
cg18059369	5.7707337e-05	5.4290544e-05	7.062642e-05	9.792821e-05	9.45356e-05	7.3280775e-05	7.933389e-05	7.656375e-05	8.865081e-05	8.506978e-05	5.7655216e-05	7.0559e-05	0.0001004777	7.860539e-05	6.3608655e-05	6.292699e-05	7.968614e-05	5.3080643e-05	7.4060605e-05	8.509091e-05	8.111865e-05	8.769296e-05	0.00010956162	8.0388694e-05	0.00010450458	5.1896546e-05	7.410795e-05	6.102262e-05	8.9372e-05	7.573747e-05	0.00010346932	8.471498e-05	8.071376e-05	9.016878e-05	8.0963226e-05	8.1242644e-05	7.477435e-05	7.81138e-05	9.898791e-05	9.9640056e-05	7.0502865e-05	8.150135e-05	8.827513e-05	8.5724445e-05	7.193536e-05	7.915442e-05	7.246552e-05	7.161506e-05	6.7865505e-05
cg03654727	8.234632e-05	7.96824e-05	7.8798425e-05	8.0574304e-05	8.37966e-05	7.9725585e-05	7.906285e-05	7.742732e-05	7.902815e-05	8.28034e-05	7.294005e-05	7.997199e-05	8.059546e-05	8.232573e-05	8.441911e-05	8.08015e-05	8.177063e-05	8.089405e-05	8.1278056e-05	8.071624e-05	8.00604e-05	8.2152816e-05	7.925867e-05	8.027282e-05	7.9228186e-05	8.149208e-05	8.465312e-05	7.982873e-05	7.64663e-05	8.050194e-05	7.99138e-05	8.091985e-05	7.666415e-05	8.055472e-05	8.242207e-05	7.980266e-05	7.97446e-05	8.066698e-05	7.7989615e-05	8.342753e-05	8.238992e-05	8.375497e-05	7.854595e-05	7.508988e-05	8.343088e-05	7.9995494e-05	7.883197e-05	8.366452e-05	7.84682e-05
cg17334719	8.122076e-05	8.048413e-05	8.056037e-05	8.0561185e-05	8.089097e-05	8.0218786e-05	8.104275e-05	8.071864e-05	8.155662e-05	8.153066e-05	8.101367e-05	8.1234524e-05	8.056467e-05	7.9487996e-05	8.11813e-05	8.061513e-05	8.10268e-05	8.0786944e-05	8.016305e-05	8.135833e-05	8.027276e-05	8.068881e-05	7.9919184e-05	8.210413e-05	7.919778e-05	8.1896775e-05	8.185964e-05	8.023371e-05	8.0321e-05	8.1366874e-05	8.092451e-05	8.1071965e-05	8.088207e-05	8.1305596e-05	8.105819e-05	8.084206e-05	8.0894526e-05	8.135836e-05	8.036273e-05	8.006642e-05	7.9651654e-05	8.1944854e-05	8.170155e-05	8.053462e-05	8.1190934e-05	8.0795195e-05	8.083735e-05	8.136564e-05	8.1728205e-05
cg04413644	6.8228044e-05	6.123111e-05	8.66836e-05	5.459997e-05	9.364261e-05	5.629246e-05	9.7536984e-05	7.977629e-05	7.407935e-05	7.759424e-05	6.0618644e-05	9.7342716e-05	8.56596e-05	7.555112e-05	7.311792e-05	5.9297956e-05	9.370043e-05	6.903642e-05	6.8932626e-05	6.0261096e-05	8.9663095e-05	9.3277646e-05	7.205438e-05	5.1306874e-05	9.085363e-05	9.485191e-05	5.8205656e-05	7.659379e-05	0.00010718534	9.908918e-05	0.000114851675	9.7672906e-05	4.005593e-05	0.00010168558	7.038388e-05	6.66691e-05	8.080275e-05	9.021746e-05	4.05018e-05	0.00010150256	6.975944e-05	7.833034e-05	4.6236997e-05	6.164915e-05	9.529288e-05	7.678419e-05	8.056631e-05	7.0231676e-05	7.7239616e-05
cg19309928	8.424963e-05	8.263763e-05	7.630085e-05	7.729221e-05	8.031156e-05	7.895135e-05	8.194442e-05	7.552567e-05	7.846181e-05	8.1187674e-05	8.154548e-05	8.037786e-05	8.022074e-05	8.3509905e-05	8.3909e-05	8.3280866e-05	8.51302e-05	8.464206e-05	7.9220976e-05	7.906036e-05	8.1387734e-05	8.148791e-05	7.451621e-05	8.0676786e-05	8.163319e-05	8.2225095e-05	8.374051e-05	7.845316e-05	7.8092104e-05	8.282331e-05	7.156362e-05	8.005816e-05	8.4798805e-05	8.068026e-05	7.911811e-05	8.1229686e-05	8.173243e-05	7.8624216e-05	7.8599085e-05	8.085184e-05	8.433001e-05	7.877224e-05	7.904434e-05	7.664224e-05	8.396458e-05	8.190842e-05	7.599915e-05	8.2902996e-05	8.062034e-05
cg04719926	7.5844044e-05	8.284955e-05	7.654977e-05	8.571821e-05	7.8117795e-05	7.9024074e-05	7.827243e-05	8.04622e-05	8.4801395e-05	7.6584096e-05	8.358286e-05	7.797311e-05	8.0901606e-05	7.9549645e-05	8.2853956e-05	8.392802e-05	8.330535e-05	8.4989675e-05	7.931536e-05	8.136899e-05	7.9799014e-05	8.382044e-05	8.344816e-05	8.3451494e-05	7.809879e-05	7.9734804e-05	8.074432e-05	7.805704e-05	8.1518534e-05	8.3825515e-05	8.042823e-05	8.118722e-05	8.071551e-05	8.1640326e-05	8.0466256e-05	7.4621705e-05	8.150345e-05	8.426307e-05	8.448283e-05	7.885315e-05	7.8934616e-05	8.428159e-05	7.950011e-05	8.118178e-05	8.0218124e-05	8.395381e-05	8.330718e-05	8.304171e-05	8.278688e-05
cg01022219	6.579953e-05	5.994519e-05	7.932672e-05	0.00010167712	9.7588374e-05	7.661434e-05	8.15833e-05	8.460553e-05	8.736501e-05	8.795853e-05	7.0424394e-05	8.335201e-05	9.407731e-05	8.486806e-05	6.6676934e-05	7.126886e-05	8.7374116e-05	6.0860748e-05	8.289704e-05	7.632808e-05	8.8639965e-05	9.221678e-05	0.0001030008	6.878152e-05	9.465744e-05	6.76508e-05	7.5157004e-05	5.721124e-05	9.6265525e-05	8.84524e-05	8.773638e-05	7.192108e-05	6.756672e-05	8.429689e-05	7.015396e-05	8.800584e-05	8.471466e-05	8.2785555e-05	0.00010293351	9.451175e-05	8.055542e-05	8.074666e-05	8.469659e-05	7.401611e-05	7.265044e-05	8.1739e-05	7.943365e-05	7.5153795e-05	7.449776e-05
cg01504360	8.02919e-05	7.8207435e-05	8.027639e-05	8.398803e-05	8.245342e-05	8.274647e-05	7.971129e-05	7.827327e-05	8.101824e-05	8.138344e-05	8.083948e-05	8.39396e-05	8.0647085e-05	8.29807e-05	8.30106e-05	7.986071e-05	8.13282e-05	7.8589255e-05	8.0189086e-05	8.192541e-05	8.338359e-05	8.3173654e-05	8.181853e-05	7.906057e-05	8.1881255e-05	8.030026e-05	8.001191e-05	8.201323e-05	7.8781566e-05	8.150003e-05	8.2235434e-05	8.1197315e-05	8.1456325e-05	8.032397e-05	8.5136344e-05	8.237562e-05	8.1078135e-05	7.86138e-05	7.968055e-05	8.484674e-05	8.103167e-05	8.112236e-05	8.0430545e-05	8.072098e-05	8.1320766e-05	7.855654e-05	8.014281e-05	8.1455255e-05	8.214477e-05
cg19836322	8.055485e-05	8.159619e-05	7.865778e-05	8.245222e-05	7.952888e-05	7.9491845e-05	7.983745e-05	7.875621e-05	7.985181e-05	8.105656e-05	8.492934e-05	8.332431e-05	7.808194e-05	8.048923e-05	8.228422e-05	8.2914565e-05	8.035101e-05	7.95438e-05	7.990777e-05	8.305263e-05	8.016456e-05	8.196074e-05	8.1593214e-05	8.084645e-05	7.931107e-05	8.080027e-05	8.156836e-05	8.244401e-05	7.9216996e-05	8.1398335e-05	7.943928e-05	7.978302e-05	8.577296e-05	7.921555e-05	8.4131316e-05	8.1440005e-05	8.138595e-05	7.9919446e-05	7.8453966e-05	8.2292725e-05	8.069634e-05	8.1691105e-05	8.400179e-05	8.006355e-05	8.2114406e-05	7.793106e-05	8.242483e-05	8.205382e-05	8.066983e-05
cg19827875	7.2863244e-05	9.130849e-05	8.3031606e-05	8.652228e-05	8.5401785e-05	7.80149e-05	8.038267e-05	6.362527e-05	8.462692e-05	7.388512e-05	8.034694e-05	8.544562e-05	6.7871086e-05	8.502978e-05	8.934836e-05	8.610119e-05	9.0525275e-05	9.161499e-05	7.396173e-05	9.091186e-05	8.7133405e-05	8.3413375e-05	8.756625e-05	8.978505e-05	9.155942e-05	8.421409e-05	8.882255e-05	8.05216e-05	9.034452e-05	8.765193e-05	8.7239976e-05	9.0297755e-05	9.213089e-05	7.520199e-05	6.6058616e-05	6.135475e-05	8.237025e-05	7.620576e-05	8.849327e-05	7.409807e-05	5.8562677e-05	7.4174124e-05	7.714139e-05	8.408876e-05	8.439043e-05	8.4562875e-05	5.4746866e-05	8.772952e-05	7.426571e-05
cg03991297	8.0081765e-05	8.333979e-05	7.190409e-05	8.71771e-05	7.259798e-05	6.659006e-05	8.897685e-05	7.621155e-05	6.635598e-05	7.767594e-05	7.784292e-05	9.070775e-05	9.1557195e-05	9.6819946e-05	7.740906e-05	7.457963e-05	7.939497e-05	8.268825e-05	8.312908e-05	9.030561e-05	7.664859e-05	8.473024e-05	9.783926e-05	7.1447175e-05	6.39335e-05	7.924803e-05	7.993906e-05	8.3669016e-05	7.956156e-05	7.646894e-05	8.365158e-05	8.286785e-05	5.9537248e-05	8.287525e-05	7.271427e-05	9.279214e-05	7.711334e-05	8.8470566e-05	0.000103698076	8.790834e-05	8.125174e-05	8.486271e-05	7.68652e-05	7.939539e-05	8.6681954e-05	8.713923e-05	8.97971e-05	8.976544e-05	9.6492084e-05
cg05452319	7.99147e-05	8.065994e-05	7.9993755e-05	8.133958e-05	7.943454e-05	7.960375e-05	8.1829654e-05	8.022276e-05	8.184085e-05	8.12726e-05	8.130481e-05	8.030165e-05	8.19503e-05	8.099447e-05	8.252379e-05	8.158023e-05	8.0668666e-05	7.99509e-05	8.0777936e-05	8.036633e-05	7.97093e-05	8.154665e-05	8.089509e-05	8.2086204e-05	8.0087e-05	8.084928e-05	8.165385e-05	7.938982e-05	7.9733414e-05	8.207484e-05	8.1215214e-05	8.030271e-05	8.0182734e-05	8.0460275e-05	8.138997e-05	7.974202e-05	7.992934e-05	8.130516e-05	8.037511e-05	8.0050464e-05	8.016988e-05	8.1275066e-05	8.149997e-05	8.1635546e-05	7.9615274e-05	8.097926e-05	8.054826e-05	8.1094324e-05	8.219369e-05
cg21472700	7.106478e-05	0.00011418897	0.00010047748	7.02561e-05	9.114487e-05	7.614412e-05	8.709117e-05	9.060784e-05	8.671396e-05	6.0887007e-05	6.8350884e-05	7.578288e-05	9.734379e-05	6.953925e-05	8.004348e-05	6.497273e-05	8.0664686e-05	0.000114679344	0.00011109859	6.0149094e-05	8.402044e-05	9.09393e-05	7.086331e-05	4.289967e-05	9.47368e-05	0.00010722284	5.6262572e-05	6.384127e-05	0.000103650425	9.7934215e-05	7.630784e-05	0.000113609014	8.8333276e-05	6.617946e-05	9.966947e-05	7.701749e-05	6.192054e-05	7.45013e-05	0.000108495784	4.595234e-05	7.345146e-05	7.53895e-05	6.283177e-05	7.079928e-05	3.281705e-05	8.61042e-05	7.664216e-05	8.811417e-05	4.3102318e-05
cg23873315	9.3135546e-05	0.00010553506	0.000115042065	5.264779e-05	6.741884e-05	7.609887e-05	8.047923e-05	6.89715e-05	0.000103636325	5.8355123e-05	7.20048e-05	0.00010254093	0.000106622596	8.306931e-05	6.561296e-05	0.00011099694	7.497291e-05	8.539926e-05	8.049592e-05	9.363161e-05	9.1587346e-05	0.000101889724	8.6515516e-05	7.245298e-05	7.515224e-05	9.0707916e-05	8.7125445e-05	0.000121716985	0.00010439995	6.753395e-05	8.3415965e-05	5.017858e-05	5.0242925e-05	3.3956498e-05	5.5096316e-05	8.4114465e-05	8.369857e-05	0.00012066614	4.86947e-05	6.3975975e-05	7.706046e-05	8.7448425e-05	6.832785e-05	0.00011977509	0.00011620305	7.300687e-05	8.6917215e-05	6.733327e-05	9.6418e-05
cg26914061	7.825055e-05	0.00010337808	6.0618884e-05	7.308532e-05	0.00010241081	7.547324e-05	7.382387e-05	9.38869e-05	6.37716e-05	9.2118535e-05	6.73748e-05	8.3486615e-05	8.389573e-05	7.83689e-05	8.943039e-05	8.522167e-05	8.330886e-05	7.603646e-05	9.553391e-05	6.992662e-05	6.264168e-05	7.5888885e-05	0.00010275675	6.494299e-05	9.679448e-05	9.099868e-05	6.199394e-05	8.1208724e-05	0.00010262852	9.007972e-05	8.7827844e-05	6.763584e-05	4.8479338e-05	6.584681e-05	7.678025e-05	9.09652e-05	7.230926e-05	9.726353e-05	6.739626e-05	5.6666675e-05	7.1195645e-05	7.19821e-05	5.9775928e-05	8.7807166e-05	7.278963e-05	7.909652e-05	9.145858e-05	7.57242e-05	8.438161e-05
cg13435101	3.6281574e-05	0.000117292984	6.580212e-05	0.00016600703	6.0930473e-05	0.000116369665	0.00010439536	7.04998e-05	8.851286e-05	0.00010986433	0.00018052798	0.00010380645	0.00013653577	6.816215e-05	0.0001272579	0.00011600067	8.728612e-05	0.000121782796	5.4615433e-05	4.0133124e-05	7.690203e-05	0.00010569023	7.5915836e-05	3.0881445e-05	5.4846005e-05	7.165093e-05	4.2634852e-05	7.907011e-05	4.568323e-05	2.9289278e-05	7.172414e-05	2.6073223e-05	5.657506e-05	4.779223e-05	5.467752e-05	7.831426e-05	8.152989e-05	8.794758e-05	0.00021973257	5.2554075e-05	8.743955e-05	0.0001331228	0.0001300005	0.00011486829	9.968775e-05	8.5678985e-05	7.9232435e-05	4.86058e-05	0.00012842953
cg03403065	6.293016e-05	9.284501e-05	8.804231e-05	6.422941e-05	7.871378e-05	8.368654e-05	9.447261e-05	7.993309e-05	6.237586e-05	0.0001001964	5.9211106e-05	9.3381735e-05	9.7071505e-05	0.00012201954	5.0356553e-05	6.6281194e-05	7.021291e-05	8.2369756e-05	5.547806e-05	7.878437e-05	0.00011117603	0.0001239242	0.00014105732	9.759888e-05	9.689684e-05	5.251173e-05	4.6354126e-05	7.717491e-05	5.9052243e-05	3.7357197e-05	7.014398e-05	6.518123e-05	8.54477e-05	5.7233814e-05	0.00010634382	8.583932e-05	4.5875975e-05	0.00012236032	0.00010170997	0.00010018133	6.183662e-05	7.0150934e-05	6.5571316e-05	0.00013644781	6.302852e-05	5.8128662e-05	6.211024e-05	4.7403886e-05	7.060272e-05
cg06905387	7.9892736e-05	8.106171e-05	8.083361e-05	8.1809376e-05	8.022151e-05	7.973095e-05	8.188349e-05	8.093504e-05	8.058297e-05	8.0780585e-05	8.1356855e-05	8.0246755e-05	7.970461e-05	7.9673184e-05	8.2094746e-05	8.1815284e-05	8.052739e-05	8.131053e-05	8.1297265e-05	8.1109734e-05	8.0791004e-05	8.13558e-05	8.051832e-05	8.204618e-05	7.956232e-05	8.1376435e-05	8.107467e-05	8.046903e-05	7.953208e-05	8.157391e-05	8.124861e-05	8.116214e-05	8.096642e-05	8.112016e-05	8.200031e-05	7.9442376e-05	8.075554e-05	8.0446975e-05	8.1197264e-05	7.949384e-05	8.089479e-05	8.098673e-05	7.9604644e-05	8.1153405e-05	8.1253245e-05	8.143018e-05	8.063299e-05	8.159424e-05	8.119929e-05
cg15449217	8.006523e-05	7.995256e-05	7.969823e-05	8.357259e-05	8.3748295e-05	7.884319e-05	8.068153e-05	7.814141e-05	8.0847334e-05	8.163714e-05	8.384871e-05	8.23303e-05	8.288624e-05	8.409999e-05	8.4601976e-05	7.7503e-05	8.3263614e-05	8.1259794e-05	8.123297e-05	8.470897e-05	7.882913e-05	7.8983125e-05	7.9751415e-05	8.3367435e-05	8.239942e-05	8.308352e-05	7.647571e-05	8.07593e-05	8.02253e-05	8.08484e-05	7.9807716e-05	8.2187384e-05	7.9999874e-05	7.855733e-05	7.904025e-05	8.005953e-05	8.1971775e-05	8.085414e-05	8.282593e-05	8.205942e-05	7.6864635e-05	8.425676e-05	8.051321e-05	8.142587e-05	7.913885e-05	8.416443e-05	7.884437e-05	8.0967875e-05	8.409661e-05
cg01417692	7.873851e-05	7.927081e-05	7.960831e-05	8.002039e-05	8.0471604e-05	8.042024e-05	8.011198e-05	8.0405225e-05	8.087644e-05	8.1029306e-05	8.137138e-05	8.122229e-05	8.026215e-05	8.0983125e-05	8.157639e-05	8.0406266e-05	8.215113e-05	8.194975e-05	7.9989644e-05	8.109438e-05	8.222341e-05	8.021404e-05	8.1253704e-05	8.047904e-05	7.957503e-05	8.116018e-05	8.084673e-05	8.088075e-05	8.034502e-05	7.974573e-05	8.091172e-05	8.1951905e-05	8.1994694e-05	8.1255515e-05	7.9593876e-05	8.03255e-05	8.24163e-05	8.1081176e-05	8.05217e-05	8.20645e-05	8.135504e-05	8.194109e-05	7.996308e-05	7.913485e-05	8.285911e-05	8.092299e-05	8.04398e-05	8.167059e-05	8.1030215e-05
cg15063669	5.3791315e-05	7.846685e-05	8.840822e-05	8.71616e-05	6.755638e-05	8.622205e-05	8.192894e-05	7.223408e-05	5.445467e-05	7.099025e-05	7.11911e-05	5.240701e-05	8.067809e-05	0.00010120845	0.0001152312	9.14932e-05	9.4091985e-05	7.108879e-05	0.00010311885	0.000107901345	7.4215954e-05	6.599778e-05	7.217498e-05	0.00010183297	8.109276e-05	8.264286e-05	7.50293e-05	8.2862854e-05	7.5118296e-05	0.00013738962	9.823048e-05	8.9490866e-05	7.634461e-05	8.1071645e-05	4.2907766e-05	5.488409e-05	7.320289e-05	0.00010040043	7.1828414e-05	4.8648846e-05	6.782035e-05	6.524478e-05	9.0450696e-05	6.751944e-05	8.9036934e-05	6.940369e-05	6.417674e-05	0.0001080371	5.9767408e-05
cg05349566	7.541171e-05	7.851961e-05	7.470002e-05	8.211087e-05	8.2782026e-05	8.3381376e-05	8.156988e-05	8.421359e-05	8.296346e-05	8.080413e-05	8.4299085e-05	8.102057e-05	7.894238e-05	8.491248e-05	8.357066e-05	8.186194e-05	8.138783e-05	7.622099e-05	8.188487e-05	8.3168605e-05	7.519735e-05	8.5507454e-05	8.283027e-05	8.098721e-05	7.775288e-05	8.0739424e-05	7.8835365e-05	7.885171e-05	7.9504316e-05	7.950727e-05	8.393402e-05	8.115873e-05	8.0419224e-05	7.634434e-05	7.954749e-05	7.946263e-05	8.560333e-05	8.3218714e-05	8.405197e-05	8.15372e-05	7.856509e-05	8.413006e-05	8.522876e-05	8.185574e-05	7.5930424e-05	8.5531494e-05	8.4128376e-05	8.284309e-05	8.2868406e-05
cg12210363	7.200209e-05	6.315864e-05	8.9312656e-05	0.00010018434	0.00010220551	8.8892295e-05	9.291181e-05	9.6570344e-05	0.000104310515	8.1988605e-05	7.011355e-05	0.00010349059	0.00010551808	5.563082e-05	6.755226e-05	7.175168e-05	0.000115722934	0.00014002156	5.914682e-05	8.296089e-05	7.6084456e-05	5.3909705e-05	7.583487e-05	8.3844796e-05	8.70092e-05	8.652648e-05	5.8544585e-05	7.708703e-05	9.709213e-05	7.599351e-05	9.2006754e-05	0.00014068167	6.489137e-05	8.789005e-05	7.608996e-05	9.1133756e-05	8.22443e-05	8.618267e-05	8.036744e-05	6.0324808e-05	7.1437884e-05	6.274397e-05	4.8478272e-05	8.34061e-05	5.9132424e-05	9.1716356e-05	5.3552954e-05	7.784292e-05	9.5192365e-05
cg14815005	6.92135e-05	0.00011797512	4.2123476e-05	7.7855046e-05	6.809754e-05	4.6430883e-05	7.6302065e-05	4.4479708e-05	8.657879e-05	5.050408e-05	5.1664178e-05	0.0001276392	0.00010171028	0.00011132631	0.00016113259	0.00010234272	0.00016442817	0.00016013336	5.719099e-05	0.00026325134	4.873706e-05	0.000101990074	6.86423e-05	0.0001795197	4.6570694e-05	0.00014353932	5.9238293e-05	7.145549e-05	6.9865e-05	7.866521e-05	0.00017054303	0.00012208724	3.4193457e-05	5.7727426e-05	4.7886428e-05	7.019013e-05	6.84493e-05	0.00010188417	4.313827e-05	6.968526e-05	6.3034284e-05	9.166288e-05	3.7299385e-05	0.000121528115	3.325121e-05	4.8350208e-05	1.9288971e-05	9.8333214e-05	0.00017544632
cg07065803	9.304148e-05	7.939004e-05	9.627061e-05	6.832244e-05	0.00010183482	6.622037e-05	6.335047e-05	8.803504e-05	8.3139814e-05	9.810576e-05	6.285442e-05	6.87957e-05	7.9665566e-05	8.0347745e-05	6.116826e-05	7.098854e-05	8.868077e-05	8.1926235e-05	7.619993e-05	7.7471304e-05	8.9326124e-05	9.040327e-05	9.049326e-05	6.263806e-05	0.00010317861	8.0511076e-05	7.2952855e-05	8.4853964e-05	8.97041e-05	7.7561424e-05	7.653209e-05	8.663062e-05	7.3456504e-05	7.360165e-05	7.3265284e-05	7.93517e-05	7.824901e-05	9.38954e-05	7.7499055e-05	8.6732354e-05	8.81089e-05	5.5914872e-05	6.1735904e-05	6.1184546e-05	7.379299e-05	8.31749e-05	6.87226e-05	9.192801e-05	7.75897e-05
cg03804213	7.181628e-05	6.8780406e-05	7.78304e-05	4.837527e-05	5.5187465e-05	6.839528e-05	4.455033e-05	8.637004e-05	7.9934835e-05	7.600411e-05	5.0626662e-05	4.827039e-05	8.1044614e-05	0.00016135102	8.244472e-05	6.846919e-05	7.6874334e-05	8.62714e-05	7.6191805e-05	5.768433e-05	0.00011312413	8.177074e-05	0.0002780042	4.1213363e-05	8.349131e-05	5.2973504e-05	5.3007872e-05	5.7012654e-05	0.00013679957	6.0281713e-05	6.5963424e-05	9.0046386e-05	6.9606634e-05	4.8220394e-05	0.0001388054	8.5004336e-05	8.323771e-05	0.000112592956	7.946106e-05	0.000118120915	0.00018952292	5.058673e-05	4.1466003e-05	0.00014710135	4.5336732e-05	8.508686e-05	5.407467e-05	8.000344e-05	4.2899417e-05
cg27218469	8.3173654e-05	7.2667055e-05	9.200633e-05	6.075825e-05	0.000103871054	6.449173e-05	7.7362376e-05	6.367977e-05	6.59224e-05	0.00012238442	5.4837536e-05	7.907039e-05	0.00012267703	8.473665e-05	4.799399e-05	9.068523e-05	0.000105457606	6.671103e-05	0.00013929307	7.36198e-05	0.00011142522	5.244194e-05	7.1166214e-05	5.0409602e-05	0.00012582287	8.015133e-05	6.391451e-05	7.975679e-05	8.1430226e-05	8.806404e-05	8.6674976e-05	8.306391e-05	6.9419955e-05	6.267768e-05	6.599224e-05	8.749769e-05	6.710698e-05	6.885535e-05	8.228169e-05	9.163035e-05	6.0886436e-05	5.66041e-05	3.7292237e-05	0.00010482198	6.766641e-05	6.693016e-05	6.04614e-05	0.00010131043	6.5791995e-05
cg09666417	8.6927634e-05	8.2715735e-05	5.6800356e-05	9.172677e-05	6.0406284e-05	8.5549196e-05	6.331378e-05	7.704118e-05	7.117836e-05	7.280588e-05	6.569663e-05	7.093186e-05	0.00010519794	8.647719e-05	9.878604e-05	8.317093e-05	7.1657225e-05	8.2781335e-05	9.137247e-05	0.00011306789	6.758826e-05	5.5768098e-05	6.733518e-05	8.385679e-05	7.209194e-05	5.5126402e-05	8.908097e-05	0.00012064041	9.782231e-05	8.658298e-05	9.672348e-05	0.000114312585	6.930649e-05	6.717039e-05	7.805699e-05	8.1659e-05	9.844812e-05	9.251626e-05	5.8925747e-05	6.868028e-05	7.541231e-05	9.174987e-05	7.1315204e-05	0.00010952844	8.222438e-05	7.147247e-05	7.722896e-05	7.795128e-05	5.4348016e-05
cg18540492	7.6380704e-05	9.054595e-05	8.315321e-05	6.574447e-05	8.2760984e-05	8.0448466e-05	6.006108e-05	9.56764e-05	8.489774e-05	7.962931e-05	6.973232e-05	8.7950924e-05	8.731371e-05	8.048698e-05	7.395977e-05	5.6794102e-05	8.722247e-05	6.575684e-05	8.9322224e-05	9.096548e-05	8.672128e-05	6.584895e-05	0.00013286165	8.397158e-05	0.00012392059	6.842537e-05	7.2480194e-05	5.6732002e-05	8.572802e-05	9.064636e-05	9.12623e-05	8.209959e-05	8.6376735e-05	6.395221e-05	5.9016398e-05	0.000109631226	7.140341e-05	9.9477526e-05	8.382662e-05	0.000104976985	7.997519e-05	6.673851e-05	5.8250134e-05	5.97868e-05	8.1561826e-05	0.00010108328	7.768604e-05	5.9197617e-05	8.572633e-05
cg02390813	8.382324e-05	8.397088e-05	8.150791e-05	8.140623e-05	7.899158e-05	8.180222e-05	8.028868e-05	8.356098e-05	8.340505e-05	7.760201e-05	7.348265e-05	8.359531e-05	8.315523e-05	8.4130625e-05	8.048578e-05	8.115415e-05	8.376115e-05	8.4264466e-05	7.675805e-05	8.069798e-05	8.281256e-05	8.394503e-05	8.383086e-05	8.384805e-05	8.0807185e-05	8.327013e-05	8.0624246e-05	6.9152404e-05	7.026809e-05	8.014226e-05	8.368781e-05	7.744657e-05	8.2388644e-05	8.391881e-05	8.1584185e-05	7.883557e-05	8.336978e-05	8.256561e-05	8.381316e-05	8.100041e-05	8.2440914e-05	7.7775585e-05	8.315255e-05	8.096455e-05	8.168328e-05	7.7743665e-05	8.334398e-05	7.805897e-05	8.353218e-05
cg07812877	7.84739e-05	7.990812e-05	8.4044856e-05	7.397669e-05	8.600695e-05	8.676428e-05	7.25384e-05	9.1276e-05	7.63625e-05	8.109543e-05	7.789722e-05	7.2226394e-05	7.5890835e-05	8.31527e-05	5.282849e-05	7.279209e-05	6.835746e-05	7.2786584e-05	8.035942e-05	8.1908496e-05	6.6739456e-05	8.355952e-05	0.000120763936	6.667153e-05	0.000111761256	7.057018e-05	5.390827e-05	7.006239e-05	0.00011554465	7.807049e-05	8.546374e-05	7.190436e-05	5.5742647e-05	6.155041e-05	6.361297e-05	7.1955285e-05	8.301157e-05	9.051295e-05	7.738597e-05	9.84242e-05	8.703562e-05	5.3453838e-05	7.863785e-05	0.00011334037	8.2479564e-05	0.000109188615	6.425301e-05	7.962333e-05	6.6251014e-05
cg05757757	7.785629e-05	4.8463335e-05	6.909434e-05	5.5133216e-05	6.5696986e-05	7.452691e-05	0.00010633442	8.22341e-05	7.417642e-05	9.978411e-05	4.9792365e-05	0.0001089279	0.00014117113	0.000101210964	7.4090836e-05	5.853396e-05	7.410531e-05	5.3573858e-05	6.951606e-05	7.2528666e-05	7.3794334e-05	7.905234e-05	0.00012487806	7.2268325e-05	9.803582e-05	5.2482228e-05	4.9614646e-05	5.179509e-05	8.985217e-05	0.000106311076	9.773345e-05	7.3683965e-05	7.5300384e-05	8.810505e-05	7.8646604e-05	8.7221764e-05	7.548227e-05	8.366163e-05	6.769544e-05	9.804406e-05	0.00012337437	7.852402e-05	6.557042e-05	0.00012170454	5.0161252e-05	7.1287344e-05	7.0062015e-05	6.839701e-05	5.2162883e-05
cg02873371	8.0587895e-05	5.982181e-05	9.897472e-05	8.6239874e-05	7.6227305e-05	8.715572e-05	7.103332e-05	0.00012059863	7.259255e-05	0.00012783988	6.6874614e-05	7.183705e-05	5.843398e-05	4.859123e-05	7.928801e-05	0.00010982828	0.0001152301	6.437755e-05	0.00013376315	6.161857e-05	7.93436e-05	9.819303e-05	9.8086995e-05	7.21567e-05	8.618709e-05	7.418665e-05	8.2966544e-05	8.01092e-05	7.6703116e-05	6.780034e-05	0.00012023212	5.094971e-05	7.925175e-05	6.352642e-05	6.6472596e-05	8.410806e-05	9.128018e-05	9.592849e-05	7.569132e-05	4.966814e-05	9.270734e-05	5.6419434e-05	5.9163085e-05	9.249397e-05	6.6455614e-05	8.867739e-05	4.8652484e-05	8.2766506e-05	7.028205e-05
cg16239257	8.067197e-05	7.956857e-05	8.039449e-05	8.152549e-05	8.016219e-05	8.22602e-05	7.817521e-05	8.076797e-05	8.111685e-05	8.106341e-05	8.2405175e-05	8.153938e-05	8.305249e-05	8.000298e-05	8.1073966e-05	8.12609e-05	8.177009e-05	8.035689e-05	8.003696e-05	8.210615e-05	8.240488e-05	8.1695165e-05	7.9481644e-05	8.039591e-05	7.954854e-05	8.1729835e-05	7.8795965e-05	7.8137615e-05	7.9639976e-05	8.097695e-05	7.957092e-05	8.047874e-05	8.033588e-05	8.1401224e-05	8.0987076e-05	8.061747e-05	8.13715e-05	8.055794e-05	8.252886e-05	8.0065496e-05	8.048652e-05	8.011699e-05	7.9806516e-05	8.060745e-05	8.0137266e-05	8.240905e-05	8.123545e-05	8.129733e-05	8.2352446e-05
cg08400159	5.7302193e-05	6.664595e-05	6.4584725e-05	8.927076e-05	9.049189e-05	8.421576e-05	8.264949e-05	8.602355e-05	8.623442e-05	8.212963e-05	6.0713854e-05	6.836941e-05	0.00010135529	8.065636e-05	6.4873646e-05	7.441261e-05	8.054505e-05	5.914833e-05	7.738443e-05	7.94416e-05	7.855447e-05	9.43441e-05	9.825027e-05	8.680232e-05	0.00010728219	6.308265e-05	8.0112375e-05	7.164672e-05	9.092114e-05	7.531257e-05	9.359418e-05	8.213468e-05	7.494736e-05	7.88261e-05	7.586066e-05	8.330569e-05	8.887607e-05	7.885263e-05	9.7269425e-05	9.520537e-05	8.1104656e-05	8.7072214e-05	7.6453325e-05	8.72794e-05	8.111975e-05	8.13272e-05	8.588216e-05	7.751934e-05	7.1042814e-05
cg23283423	8.629993e-05	7.418114e-05	8.474528e-05	8.003239e-05	8.870979e-05	7.8629826e-05	8.739725e-05	8.371652e-05	8.723477e-05	8.486587e-05	7.648367e-05	8.247526e-05	7.457751e-05	8.525292e-05	7.779929e-05	7.8039506e-05	7.764432e-05	8.0146405e-05	7.955454e-05	7.633386e-05	6.861125e-05	8.26733e-05	8.03591e-05	8.2246916e-05	7.9172656e-05	8.9244604e-05	8.417876e-05	7.6402794e-05	7.408254e-05	8.380409e-05	8.544208e-05	7.807916e-05	7.804126e-05	8.188465e-05	8.090436e-05	7.568613e-05	8.545392e-05	8.453134e-05	8.2536986e-05	9.4928044e-05	8.474466e-05	7.598693e-05	8.471121e-05	7.361797e-05	8.542687e-05	8.788085e-05	8.37116e-05	8.088553e-05	8.184173e-05
cg26483578	0.00017516065	7.544669e-05	9.330762e-05	4.6522433e-05	7.99737e-05	4.4863602e-05	5.526428e-05	7.0192415e-05	4.766375e-05	9.6689066e-05	3.4461787e-05	7.7388526e-05	7.234556e-05	7.003327e-05	7.587017e-05	8.115403e-05	0.00012440617	5.528776e-05	0.00011769741	7.931052e-05	9.058254e-05	4.961579e-05	0.00010423899	8.194386e-05	9.146706e-05	9.073923e-05	6.1187086e-05	9.891852e-05	8.0754435e-05	5.0732593e-05	0.00010181686	8.297659e-05	3.790809e-05	2.6808475e-05	5.50678e-05	8.578623e-05	5.6324534e-05	0.00010654484	6.764394e-05	0.0001425722	6.0571005e-05	6.729488e-05	7.4693155e-05	6.1810686e-05	9.195352e-05	7.926336e-05	5.766087e-05	9.032355e-05	5.6003104e-05
cg12505362	7.41039e-05	0.00012816723	0.000121726545	9.569768e-05	3.224859e-05	6.0382037e-05	0.00016919292	9.163988e-05	9.3676856e-05	7.5992946e-05	7.067514e-05	8.365603e-05	0.00013226777	6.470417e-05	6.605957e-05	0.0001222165	5.7436195e-05	0.00011513603	7.121976e-05	6.2673884e-05	3.7706857e-05	6.735483e-05	7.011235e-05	0.00010822597	0.00014536532	5.552272e-05	8.801311e-05	0.000101832535	6.865159e-05	7.192655e-05	3.869825e-05	5.6880574e-05	3.4255743e-05	1.9017592e-05	3.2679676e-05	3.107378e-05	3.460491e-05	0.00020859725	7.817333e-05	2.8566274e-05	5.3462285e-05	6.386645e-05	4.494524e-05	0.00010910891	4.7439265e-05	9.084667e-05	8.991714e-05	3.970808e-05	8.285756e-05
cg23268486	8.046782e-05	7.1945164e-05	9.0412235e-05	7.642396e-05	4.950399e-05	9.642998e-05	8.939024e-05	8.016138e-05	6.295299e-05	7.9089834e-05	6.167409e-05	7.879744e-05	8.476941e-05	6.644574e-05	9.31676e-05	7.46955e-05	9.5120384e-05	6.65452e-05	9.805883e-05	0.000112545546	6.3789535e-05	8.654042e-05	0.00012453506	9.7139346e-05	6.0314902e-05	8.403946e-05	6.031976e-05	8.595651e-05	5.7447123e-05	0.00012927121	0.00010718038	0.00010754531	6.698548e-05	6.0109956e-05	9.585821e-05	7.067011e-05	8.7994995e-05	9.6442294e-05	6.6064174e-05	4.4870765e-05	8.771456e-05	7.9532045e-05	7.408693e-05	5.5198765e-05	8.241211e-05	8.6182255e-05	7.182754e-05	8.428753e-05	6.55414e-05
cg19437285	6.37166e-05	6.208602e-05	6.4694505e-05	6.853871e-05	0.000102260914	6.116125e-05	7.854175e-05	9.405831e-05	9.0838395e-05	7.969735e-05	5.3582215e-05	8.4034175e-05	0.000114766255	9.840151e-05	6.155608e-05	6.981224e-05	7.833145e-05	6.250048e-05	7.7324104e-05	8.623194e-05	8.7902044e-05	6.6105735e-05	0.00010781133	8.7713204e-05	0.00011564523	7.3810086e-05	6.1748506e-05	6.191868e-05	0.00010697511	8.086287e-05	9.956054e-05	7.720907e-05	7.5206655e-05	6.803914e-05	6.1246574e-05	7.9215024e-05	7.820081e-05	9.537884e-05	7.1622046e-05	0.000102114536	8.758854e-05	6.697495e-05	8.845998e-05	7.218913e-05	3.9494436e-05	8.11765e-05	5.9896323e-05	0.0001026154	6.802154e-05
cg11937797	8.293653e-05	8.093278e-05	7.878277e-05	7.984181e-05	7.9976446e-05	8.015268e-05	8.2505074e-05	8.149136e-05	8.039753e-05	8.2049446e-05	8.222984e-05	8.2017854e-05	8.4169675e-05	8.168873e-05	8.184111e-05	8.3055915e-05	8.0494734e-05	8.314172e-05	8.082713e-05	7.999275e-05	8.002988e-05	8.558526e-05	7.827664e-05	8.308337e-05	7.615868e-05	8.242489e-05	8.107852e-05	8.0604514e-05	7.822619e-05	7.9438425e-05	8.110506e-05	8.072284e-05	8.049414e-05	8.098476e-05	8.12189e-05	7.994494e-05	8.062287e-05	8.313651e-05	8.097544e-05	8.131458e-05	7.7806086e-05	8.3598025e-05	7.9321115e-05	8.198934e-05	8.15854e-05	8.39119e-05	8.2500526e-05	8.124378e-05	8.2870465e-05
cg18035255	7.4473144e-05	0.000110588844	0.0001083231	7.10903e-05	6.977583e-05	8.545212e-05	6.880744e-05	8.418423e-05	6.5268316e-05	8.391374e-05	5.4735967e-05	9.813155e-05	8.789103e-05	0.00012336823	7.902591e-05	9.264593e-05	9.599266e-05	9.946699e-05	8.3210354e-05	9.107255e-05	6.441097e-05	7.351938e-05	0.00010234232	7.676051e-05	0.00014461986	6.7404835e-05	4.8528582e-05	7.8106175e-05	7.6409786e-05	5.488666e-05	0.00010192051	6.573738e-05	6.4482985e-05	7.039552e-05	4.7985122e-05	8.555945e-05	7.640019e-05	8.5499734e-05	7.9729965e-05	9.096905e-05	5.4927033e-05	6.950418e-05	5.42428e-05	8.013864e-05	8.6206244e-05	8.202718e-05	7.529052e-05	8.133803e-05	8.6947955e-05
cg00529910	8.1294966e-05	7.5425945e-05	7.825447e-05	8.0262595e-05	8.158009e-05	7.8893834e-05	8.150164e-05	8.144376e-05	8.1656784e-05	8.078085e-05	7.96966e-05	8.2677754e-05	8.142894e-05	8.066571e-05	8.183841e-05	8.21617e-05	8.322352e-05	7.432098e-05	7.677076e-05	8.0757854e-05	8.359422e-05	8.0391794e-05	8.1083526e-05	7.9248945e-05	8.12492e-05	8.209345e-05	8.206997e-05	7.8904515e-05	8.256036e-05	8.151928e-05	7.961002e-05	8.330633e-05	8.187101e-05	8.287109e-05	8.095137e-05	8.008861e-05	8.134783e-05	7.71028e-05	8.137069e-05	8.123645e-05	8.139639e-05	8.1124235e-05	8.060965e-05	8.066435e-05	8.105258e-05	7.9803234e-05	7.861944e-05	8.244838e-05	7.895169e-05
cg25752797	6.782926e-05	8.357667e-05	8.805598e-05	8.5940286e-05	8.884191e-05	9.133975e-05	6.951211e-05	8.5652755e-05	8.703602e-05	8.147422e-05	7.5933276e-05	9.024301e-05	7.450662e-05	8.564478e-05	8.239913e-05	8.922632e-05	7.6843426e-05	9.900359e-05	7.868331e-05	5.0179457e-05	9.6431766e-05	8.243148e-05	8.7355234e-05	7.721591e-05	6.232068e-05	9.250756e-05	7.956341e-05	7.962736e-05	8.010902e-05	7.223002e-05	7.8145116e-05	7.823923e-05	7.7950936e-05	8.378538e-05	7.073211e-05	6.660682e-05	8.997132e-05	8.651246e-05	6.3863576e-05	8.682714e-05	6.932962e-05	7.060866e-05	9.5002375e-05	4.5627185e-05	8.178372e-05	7.6083816e-05	5.3909305e-05	8.499226e-05	9.9951874e-05
cg14439622	6.652644e-05	8.67869e-05	7.8185585e-05	7.1987284e-05	8.1659826e-05	8.667061e-05	7.947053e-05	8.112616e-05	8.973968e-05	9.423269e-05	7.459484e-05	7.3770054e-05	9.111162e-05	9.162875e-05	8.4896456e-05	7.6759556e-05	8.679927e-05	7.663177e-05	7.668337e-05	7.389531e-05	8.036581e-05	8.820325e-05	9.3634226e-05	8.2445644e-05	9.744079e-05	7.743508e-05	6.877315e-05	6.67163e-05	9.055923e-05	8.3782266e-05	8.68911e-05	8.687303e-05	8.403902e-05	7.8172685e-05	7.731177e-05	7.5591124e-05	9.6614385e-05	8.593116e-05	8.4958876e-05	9.025051e-05	9.413795e-05	7.856107e-05	8.101804e-05	7.554663e-05	8.204602e-05	7.703889e-05	7.8443336e-05	8.085593e-05	6.96094e-05
cg22897779	9.125841e-05	8.760881e-05	7.05256e-05	4.7762598e-05	0.00010246528	9.8620956e-05	8.2142535e-05	9.883211e-05	9.749123e-05	7.70382e-05	8.470057e-05	9.532933e-05	9.070428e-05	7.0185975e-05	8.1756276e-05	8.457403e-05	5.8671372e-05	5.6841163e-05	0.00010443346	8.7008455e-05	6.9315574e-05	8.016119e-05	7.895856e-05	6.425779e-05	0.00010116862	7.966705e-05	4.6632922e-05	4.6732275e-05	0.000108900895	7.648383e-05	7.3253665e-05	8.060707e-05	5.971198e-05	8.258959e-05	6.4996995e-05	8.195379e-05	6.0421404e-05	7.935198e-05	5.6182103e-05	8.563007e-05	7.744663e-05	7.013339e-05	5.3117026e-05	6.133257e-05	8.1579215e-05	0.00012278266	6.104768e-05	8.0150574e-05	8.286034e-05
cg06735579	6.4158296e-05	7.174386e-05	8.5267064e-05	8.056305e-05	8.977615e-05	9.153933e-05	0.00011318893	6.368961e-05	3.7675094e-05	5.9413633e-05	8.4334024e-05	7.550541e-05	0.00011117133	7.919019e-05	7.3178584e-05	8.099564e-05	9.6938245e-05	0.00011763666	0.00010440688	7.449085e-05	5.084443e-05	6.301718e-05	8.959238e-05	8.0689824e-05	9.0321206e-05	5.8824167e-05	8.836759e-05	9.841725e-05	9.2559305e-05	6.6723514e-05	8.634075e-05	6.4622254e-05	6.178458e-05	7.499502e-05	2.4143388e-05	9.1762304e-05	6.2623556e-05	6.284279e-05	0.000101585654	2.0599866e-05	7.707122e-05	5.3682877e-05	9.48693e-05	9.232246e-05	5.306806e-05	6.906373e-05	7.5080556e-05	6.1132916e-05	9.1755035e-05
cg08437265	5.3751322e-05	0.000116890384	8.383354e-05	6.5139815e-05	4.1119198e-05	9.0579575e-05	8.656895e-05	7.3354146e-05	8.4024956e-05	5.6381563e-05	0.00013512229	7.2228315e-05	0.00013009917	0.000100865785	4.51416e-05	7.825673e-05	0.00012506275	8.747642e-05	7.8339035e-05	4.8722566e-05	5.06532e-05	0.00012096008	0.00010314424	0.00010154173	5.6040575e-05	9.368054e-05	5.36267e-05	9.042413e-05	7.926034e-05	6.147981e-05	9.241543e-05	6.1607694e-05	7.682615e-05	7.257902e-05	9.325988e-05	0.00012486817	4.5245095e-05	0.00011322542	0.000113501934	4.2152973e-05	9.539818e-05	4.923613e-05	7.332223e-05	0.00013624941	3.6016332e-05	4.2742548e-05	8.375177e-05	4.59793e-05	0.0001208982
cg07973591	8.02686e-05	7.8069264e-05	7.9962e-05	9.024356e-05	8.821476e-05	7.751477e-05	7.6374e-05	8.0557766e-05	7.855813e-05	8.0025384e-05	7.9541904e-05	7.905804e-05	8.241667e-05	8.03934e-05	8.577358e-05	7.9330974e-05	7.9446116e-05	8.106273e-05	8.3350256e-05	8.3777384e-05	8.845871e-05	8.875843e-05	7.986349e-05	7.828664e-05	7.091099e-05	8.76281e-05	7.758316e-05	7.7121695e-05	8.071294e-05	8.10898e-05	8.733795e-05	8.51033e-05	7.6995486e-05	7.760316e-05	7.315275e-05	7.663385e-05	8.258915e-05	8.542545e-05	8.1580416e-05	8.758448e-05	8.264863e-05	7.778108e-05	7.349127e-05	7.710728e-05	7.424272e-05	8.236392e-05	7.785611e-05	7.789933e-05	8.189622e-05
cg22205904	8.370567e-05	8.46964e-05	7.2827024e-05	8.297064e-05	8.39837e-05	7.8790814e-05	8.193455e-05	8.248087e-05	8.652248e-05	8.208757e-05	7.827109e-05	7.756186e-05	8.146407e-05	8.241576e-05	8.103904e-05	7.1299255e-05	8.3601786e-05	8.031504e-05	8.13122e-05	8.410851e-05	7.726682e-05	8.5403495e-05	8.080052e-05	8.423462e-05	7.881412e-05	8.222479e-05	7.939675e-05	7.6304364e-05	7.950084e-05	8.318895e-05	7.972649e-05	8.335045e-05	8.2311526e-05	8.29628e-05	7.778612e-05	7.641457e-05	8.108239e-05	8.32628e-05	8.3805055e-05	8.285883e-05	8.139546e-05	7.483678e-05	8.36013e-05	7.86367e-05	8.490003e-05	8.276453e-05	7.56452e-05	7.533178e-05	7.758055e-05
cg08901662	5.2815078e-05	4.176626e-05	6.6528315e-05	8.6545195e-05	8.251778e-05	6.170679e-05	5.604986e-05	5.3552652e-05	9.012788e-05	8.630025e-05	6.5686756e-05	7.701425e-05	6.992318e-05	9.203521e-05	7.421439e-05	7.9012185e-05	7.277669e-05	8.4477564e-05	7.158561e-05	8.58867e-05	9.8494944e-05	0.000108574466	0.00016826631	8.787043e-05	0.00012256042	3.3251326e-05	6.2787134e-05	7.846365e-05	0.00010314573	6.372929e-05	8.366109e-05	6.776487e-05	7.2610404e-05	9.0470545e-05	6.7051e-05	6.6662295e-05	7.706557e-05	6.964413e-05	7.9242505e-05	5.2620788e-05	8.286821e-05	6.0432383e-05	6.2483174e-05	7.923153e-05	5.78059e-05	7.534037e-05	4.3415923e-05	6.68283e-05	4.793666e-05
cg10378348	5.3316147e-05	6.547464e-05	5.475676e-05	0.0001296028	0.00012500994	7.192661e-05	8.0461476e-05	6.6441935e-05	8.954425e-05	8.347542e-05	6.4357635e-05	6.270958e-05	0.00013794858	7.15454e-05	4.7751244e-05	4.669076e-05	4.4509263e-05	3.9314804e-05	6.8044e-05	4.8403774e-05	5.4460314e-05	7.02986e-05	0.00014438505	8.041753e-05	8.3575724e-05	4.900318e-05	7.001503e-05	4.4702392e-05	0.00012881633	6.291805e-05	0.00011780948	9.6236756e-05	4.9723672e-05	6.179258e-05	5.3743268e-05	0.000123181	2.6763957e-05	9.866219e-05	9.986264e-05	0.00015187841	5.4035736e-05	0.00010676902	7.11432e-05	9.0327456e-05	4.767647e-05	9.688645e-05	3.7767815e-05	6.4635795e-05	9.019426e-05
cg27424995	6.458177e-05	9.106896e-05	0.00010223411	8.3645304e-05	0.00012502978	8.7598695e-05	6.668465e-05	8.925232e-05	9.3357834e-05	9.315985e-05	5.2221665e-05	8.75373e-05	0.000100957084	9.651415e-05	4.229333e-05	6.181958e-05	6.4348416e-05	6.850032e-05	8.152678e-05	7.7692726e-05	8.668029e-05	0.00010560452	0.00011090979	6.93285e-05	9.84549e-05	8.3395586e-05	6.506461e-05	4.5033525e-05	0.00011263583	8.153166e-05	9.701485e-05	8.3947096e-05	8.072062e-05	4.808094e-05	6.400116e-05	9.414036e-05	0.00010269872	0.000107062566	0.000119037526	0.000104779356	9.600435e-05	6.8203444e-05	5.5122146e-05	7.6236465e-05	6.2981955e-05	9.618167e-05	8.8992296e-05	8.311173e-05	5.4970293e-05
cg08704562	8.5619664e-05	9.826023e-05	0.00010770401	8.544764e-05	0.000103890205	9.640394e-05	5.5697412e-05	8.783344e-05	6.537778e-05	9.319232e-05	8.396409e-05	0.0001120581	8.9622736e-05	6.2226456e-05	6.543107e-05	0.00012606777	0.00012036691	8.000273e-05	4.787165e-05	7.7062236e-05	0.00010961049	9.9512756e-05	8.1461345e-05	8.8528664e-05	8.062464e-05	9.830715e-05	8.791074e-05	0.000104579856	5.3722084e-05	7.66265e-05	5.170924e-05	8.4463405e-05	9.248011e-05	5.6926212e-05	9.746286e-05	7.07832e-05	8.401491e-05	0.0001247042	5.2966472e-05	8.817267e-05	9.864508e-05	6.0683862e-05	6.7478366e-05	0.00010263473	5.6803914e-05	7.796535e-05	6.577358e-05	7.802298e-05	8.8476736e-05
cg24973755	8.8721084e-05	9.606129e-05	8.974069e-05	7.7964454e-05	7.943037e-05	8.077812e-05	7.7599434e-05	8.4694984e-05	7.91121e-05	7.884135e-05	8.293028e-05	8.4829044e-05	7.201794e-05	7.317647e-05	8.5680345e-05	8.55373e-05	7.958778e-05	8.10342e-05	8.428417e-05	8.6661654e-05	7.946846e-05	8.663303e-05	6.935249e-05	7.93398e-05	7.0668866e-05	9.0829926e-05	8.567475e-05	8.8724606e-05	7.769513e-05	8.094199e-05	7.193499e-05	7.791803e-05	8.0415746e-05	7.818628e-05	8.705066e-05	7.658722e-05	8.5661e-05	8.033951e-05	7.952855e-05	7.131349e-05	8.631337e-05	8.2215105e-05	8.324611e-05	7.519913e-05	8.507069e-05	7.5778196e-05	9.5087904e-05	8.7266635e-05	9.0286834e-05
cg05156062	0.000103403334	7.4447344e-05	0.00012347128	8.94386e-05	0.0001529794	6.485791e-05	4.91712e-05	9.487191e-05	0.00010975394	6.450324e-05	4.743969e-05	0.00014269716	0.00012377542	0.000116767944	4.3470245e-05	6.266545e-05	0.0001085442	5.2877833e-05	4.804758e-05	6.982503e-05	8.3013816e-05	5.449076e-05	7.380903e-05	9.835999e-05	0.000116230716	0.0001164057	8.753061e-05	6.312271e-05	7.627424e-05	7.966779e-05	9.1076115e-05	5.024117e-05	5.285634e-05	8.1914404e-05	9.189346e-05	8.228322e-05	9.2615715e-05	0.000116315525	0.00011338419	0.0001228004	0.00010494909	9.2458955e-05	0.00013894612	6.306341e-05	8.3385225e-05	3.7491067e-05	6.355362e-05	9.610114e-05	5.4671505e-05
cg08162372	8.095778e-05	0.00012024998	8.327187e-05	0.00010401066	5.5055043e-05	8.340892e-05	8.191263e-05	6.605299e-05	9.4969124e-05	7.323995e-05	5.716078e-05	8.052359e-05	5.5344248e-05	0.00011960787	4.359772e-05	0.00012930649	5.9343398e-05	0.0001263503	7.061017e-05	6.902183e-05	0.00012600861	0.00011220551	0.00012629971	6.8681264e-05	0.00015930661	9.31978e-05	3.4554065e-05	7.7530975e-05	4.8003134e-05	0.00014485007	4.2236643e-05	8.2738305e-05	3.0796113e-05	4.2918702e-05	9.341993e-05	0.00010068545	8.337027e-05	8.1493665e-05	4.3301552e-05	7.9800586e-05	3.746274e-05	7.795944e-05	5.0872513e-05	0.00017852416	0.00011209376	0.00012828078	8.972883e-05	7.794114e-05	9.106942e-05
cg01429859	4.458671e-05	4.122679e-05	0.0001142839	0.00011930438	0.00018267405	5.538982e-05	5.6814915e-05	3.704556e-05	0.000120047494	3.2328644e-05	4.8464102e-05	8.834393e-05	7.893982e-05	0.000104022125	9.564814e-05	8.327543e-05	9.8184755e-05	2.2112325e-05	2.3193228e-05	7.406174e-05	9.4755706e-05	9.956031e-05	0.00012025374	1.8417035e-06	9.278084e-05	3.4880788e-05	7.490485e-05	7.144662e-05	4.7469843e-05	9.7853845e-05	8.6120584e-05	4.4035784e-05	7.2810086e-05	8.244555e-05	1.3882865e-05	8.781481e-05	7.38818e-05	8.652236e-05	9.56121e-05	9.378202e-05	0.000106408355	4.6246874e-05	2.8007375e-05	4.252002e-05	5.3763953e-05	8.989965e-05	7.5962066e-06	8.6645465e-05	7.907125e-05
cg05841700	7.652352e-05	8.1110775e-05	2.0526786e-05	8.323116e-05	6.375281e-05	1.8705634e-05	7.727314e-05	4.9536276e-05	0.0001834584	7.628209e-05	0.00019899821	0.00019345242	9.874977e-05	3.623835e-05	9.851858e-05	6.7845365e-05	8.499486e-05	2.2810327e-05	0.00016236646	0.0001817793	9.218318e-05	3.043252e-05	7.2544055e-05	6.2197105e-05	4.4661934e-05	4.383283e-05	5.2608008e-05	2.560295e-05	2.8390117e-05	0.0002009571	8.360979e-05	2.05592e-05	8.020365e-05	8.2715625e-05	0.00020616918	9.741506e-05	4.1666055e-05	8.628162e-05	2.0480731e-05	0.00021026905	0.00010390038	6.874408e-05	0.00016709526	3.8075086e-05	2.3409248e-05	2.7948316e-05	5.4230633e-05	0.00019023314	3.5817106e-05
cg17693940	0.00010908021	5.3673222e-05	6.943117e-05	4.6890727e-05	7.826807e-05	0.00010805041	3.5481382e-05	0.00011164287	8.1045386e-05	0.000107303415	3.4644407e-05	6.7331035e-05	9.305678e-05	0.000108614324	6.1688064e-05	8.339197e-05	0.00014828009	6.878616e-05	0.00011991684	8.2844716e-05	7.596041e-05	6.070743e-06	9.474136e-05	3.760195e-05	0.00011853898	8.62553e-05	3.7209298e-05	6.233197e-05	0.00015889769	5.06851e-05	0.00013985911	0.00010872585	5.3309388e-05	8.351725e-05	6.47398e-05	6.960271e-05	7.7944984e-05	7.529838e-05	9.049196e-05	9.2224174e-05	5.4083463e-05	4.060441e-05	3.2939126e-05	5.1508152e-05	6.537573e-05	0.000109136374	7.811722e-05	7.2446135e-05	6.419922e-05
cg26961386	8.57532e-05	7.340037e-05	7.291667e-05	8.9140194e-05	8.4600026e-05	7.862421e-05	7.112443e-05	8.181695e-05	6.8456975e-05	7.8813675e-05	7.5512195e-05	9.407721e-05	9.1283146e-05	9.01846e-05	7.357086e-05	9.0222995e-05	9.350434e-05	7.330459e-05	8.2818195e-05	7.489237e-05	7.982738e-05	9.144191e-05	9.528562e-05	7.304229e-05	8.2317565e-05	8.400009e-05	8.4380095e-05	9.479937e-05	0.00010389796	7.41909e-05	8.960241e-05	8.233626e-05	7.799493e-05	8.297956e-05	7.653145e-05	6.831347e-05	8.388135e-05	9.118678e-05	7.1311486e-05	8.561087e-05	7.4022566e-05	8.7366876e-05	6.217394e-05	9.636732e-05	8.536891e-05	8.106847e-05	7.466041e-05	7.683724e-05	8.399009e-05
cg11346722	7.975988e-05	8.1326165e-05	7.785629e-05	8.1694736e-05	8.0492995e-05	8.045232e-05	8.1000486e-05	8.048204e-05	8.128005e-05	8.0796744e-05	8.308032e-05	8.1155646e-05	8.244439e-05	8.085764e-05	8.353136e-05	8.0677324e-05	7.890758e-05	8.071289e-05	8.011799e-05	8.1370825e-05	8.0563164e-05	8.067086e-05	8.0107704e-05	8.274573e-05	7.806465e-05	8.1986116e-05	8.160225e-05	7.753187e-05	8.0258564e-05	8.1829996e-05	8.0441576e-05	7.9835874e-05	8.252789e-05	8.227396e-05	8.101772e-05	8.018616e-05	8.102954e-05	8.0941514e-05	8.1854174e-05	8.116226e-05	8.1002894e-05	8.143627e-05	8.156617e-05	8.1943275e-05	7.9900456e-05	8.083646e-05	8.148819e-05	8.065605e-05	8.059868e-05
cg04265436	6.035105e-05	9.7905395e-05	6.4471256e-05	6.653397e-05	7.4570235e-05	7.4159645e-05	8.5658605e-05	8.435728e-05	6.836277e-05	8.633581e-05	8.1441496e-05	8.758502e-05	7.9483536e-05	7.868076e-05	6.4580905e-05	7.571702e-05	8.366323e-05	8.762884e-05	8.744183e-05	9.897872e-05	9.984837e-05	7.545327e-05	8.261513e-05	7.0157635e-05	6.4509426e-05	8.6672524e-05	6.642653e-05	9.374183e-05	8.1711456e-05	6.6883615e-05	8.0879996e-05	9.188055e-05	7.395543e-05	8.216245e-05	9.421063e-05	7.612288e-05	6.717036e-05	8.62125e-05	7.860641e-05	8.9282126e-05	8.884831e-05	8.665786e-05	8.742823e-05	8.4132786e-05	8.469751e-05	7.639679e-05	9.148999e-05	8.103086e-05	8.7032815e-05
cg24483643	8.598925e-05	9.310071e-05	8.7482236e-05	0.000107140644	8.1741e-05	6.812273e-05	0.00011868154	9.4364186e-05	4.332827e-05	8.40704e-05	7.042228e-05	8.839809e-05	9.379388e-05	9.926772e-05	5.326602e-05	0.00012573873	6.959413e-05	7.853106e-05	8.107019e-05	6.214217e-05	5.85125e-05	5.566983e-05	9.411344e-05	4.355417e-05	0.00010872246	7.1227216e-05	7.187433e-05	8.301021e-05	8.1258644e-05	0.00010341169	5.0023456e-05	3.342733e-05	5.560672e-05	7.598166e-05	6.657139e-05	0.00011821989	7.155361e-05	5.315933e-05	9.324074e-05	6.3132415e-05	8.794001e-05	9.372862e-05	5.1217594e-05	8.966186e-05	5.4234046e-05	9.863414e-05	5.5507193e-05	8.8371286e-05	0.00010283296
cg11194708	7.0054324e-05	7.175585e-05	8.137279e-05	9.123716e-05	8.786956e-05	8.245115e-05	7.7705525e-05	9.192203e-05	7.967875e-05	7.690448e-05	8.6110886e-05	8.377852e-05	8.459786e-05	7.9729565e-05	9.3148454e-05	7.217829e-05	7.773141e-05	7.5588585e-05	9.872051e-05	9.517053e-05	7.6274264e-05	7.202086e-05	8.303721e-05	8.232725e-05	7.763165e-05	7.4055926e-05	7.3945936e-05	7.732731e-05	8.952345e-05	7.6709075e-05	8.629103e-05	8.709038e-05	8.674574e-05	8.388489e-05	7.653596e-05	7.994113e-05	8.516304e-05	8.411121e-05	7.700189e-05	8.0300044e-05	7.1889444e-05	7.1337345e-05	8.1466496e-05	7.880036e-05	8.570685e-05	8.373469e-05	7.056204e-05	8.64038e-05	8.5455926e-05
cg14537549	6.572632e-05	8.498816e-05	7.013273e-05	7.8612786e-05	8.669162e-05	8.717076e-05	7.2009585e-05	7.869675e-05	0.000103014485	8.1670936e-05	6.332437e-05	8.422165e-05	7.849069e-05	8.332387e-05	8.120453e-05	7.9992584e-05	8.130857e-05	7.0546695e-05	0.000103533705	8.646168e-05	7.6616816e-05	8.7853296e-05	7.0009744e-05	7.560331e-05	0.0001029807	7.496562e-05	7.2174334e-05	7.5984775e-05	7.966381e-05	8.604195e-05	8.542454e-05	8.9307316e-05	8.2055565e-05	7.975221e-05	6.954466e-05	6.32748e-05	8.091223e-05	8.59295e-05	8.1684666e-05	8.898053e-05	8.235341e-05	8.156927e-05	8.003246e-05	7.3781826e-05	8.616647e-05	6.448248e-05	9.289362e-05	8.32438e-05	7.8475714e-05
cg11717552	8.014823e-05	8.06741e-05	8.118113e-05	8.061813e-05	8.14274e-05	8.0401616e-05	8.0393715e-05	8.0448815e-05	8.124135e-05	8.0366684e-05	8.1463215e-05	8.0446305e-05	8.040964e-05	8.075099e-05	8.11606e-05	8.021351e-05	8.031605e-05	8.068252e-05	8.0023514e-05	8.003766e-05	8.057191e-05	8.12235e-05	8.109638e-05	8.103288e-05	8.0412974e-05	8.10054e-05	8.0692094e-05	8.086731e-05	8.1057085e-05	8.073966e-05	8.077586e-05	8.0601596e-05	8.1365375e-05	8.104637e-05	8.09654e-05	8.10757e-05	8.138172e-05	8.083678e-05	8.117365e-05	8.1207305e-05	8.0433405e-05	8.0778176e-05	8.114614e-05	8.0916776e-05	8.1630504e-05	8.001345e-05	8.095861e-05	8.0620805e-05	8.095916e-05
cg12691572	6.0887054e-05	5.276851e-05	6.763122e-05	0.000105281266	0.00010123215	6.4908585e-05	8.103953e-05	7.888288e-05	8.815651e-05	9.324022e-05	5.1550374e-05	7.2576135e-05	0.000103584964	8.895842e-05	7.489673e-05	6.927398e-05	8.209918e-05	5.2506315e-05	7.993876e-05	8.055354e-05	7.915023e-05	9.3893876e-05	0.00011722266	8.927602e-05	0.00010255146	4.8243626e-05	6.3518404e-05	4.4570766e-05	9.811213e-05	7.4863754e-05	0.00011022959	7.88249e-05	6.159841e-05	8.1544495e-05	7.004149e-05	9.208054e-05	6.994055e-05	8.120836e-05	0.000107360436	0.0001042693	7.2411545e-05	9.169213e-05	7.7995894e-05	8.548349e-05	6.958884e-05	7.9538346e-05	6.194267e-05	8.083457e-05	5.7807898e-05
cg08839904	7.8989695e-05	7.932894e-05	7.650816e-05	8.05241e-05	5.865543e-05	7.28029e-05	5.882174e-05	8.0367885e-05	8.030039e-05	8.798668e-05	5.657565e-05	9.167991e-05	7.655436e-05	0.0001204578	8.4002284e-05	7.5607975e-05	9.021631e-05	7.4946554e-05	0.00010013592	8.204429e-05	7.27354e-05	6.7771136e-05	0.00010246035	7.043785e-05	9.36799e-05	7.788162e-05	6.885361e-05	8.21592e-05	0.00010147401	6.5077154e-05	8.0073056e-05	6.9278256e-05	5.4856e-05	6.3176994e-05	4.829186e-05	7.2566065e-05	7.488634e-05	8.216865e-05	7.775692e-05	8.515325e-05	7.9735095e-05	8.123008e-05	5.456735e-05	0.00010728347	7.5167e-05	7.371904e-05	9.0455025e-05	7.89727e-05	8.452535e-05
cg13311142	8.0463564e-05	8.12485e-05	7.966402e-05	8.091779e-05	8.0838705e-05	8.0918544e-05	8.176528e-05	8.1127524e-05	8.1054335e-05	8.03915e-05	8.177641e-05	8.177486e-05	8.082774e-05	8.1492944e-05	8.187815e-05	8.092513e-05	8.120153e-05	8.0621285e-05	8.090776e-05	8.12129e-05	8.081723e-05	8.198005e-05	8.095454e-05	8.214855e-05	8.0639846e-05	8.052069e-05	8.0296006e-05	8.0237565e-05	8.101576e-05	8.133967e-05	8.1252154e-05	8.046941e-05	8.039646e-05	8.1403676e-05	8.066679e-05	8.1098915e-05	8.141963e-05	8.0330035e-05	8.16682e-05	8.1924685e-05	8.0065794e-05	7.944578e-05	8.0925056e-05	8.045149e-05	8.116387e-05	8.16141e-05	8.151808e-05	8.0206024e-05	8.092853e-05
cg08321920	8.09006e-05	8.035364e-05	8.157211e-05	8.10118e-05	8.0880534e-05	8.04583e-05	8.084996e-05	8.068318e-05	8.108756e-05	8.0413796e-05	8.065156e-05	8.089931e-05	8.07185e-05	8.131449e-05	8.168407e-05	8.0350124e-05	8.006036e-05	8.118648e-05	8.062432e-05	8.1088474e-05	8.1372484e-05	8.065762e-05	8.0209036e-05	8.116137e-05	8.076853e-05	8.067007e-05	8.06799e-05	8.032377e-05	7.969916e-05	8.094971e-05	8.093902e-05	8.012266e-05	8.061103e-05	8.115832e-05	8.094115e-05	8.077472e-05	8.098551e-05	8.0332255e-05	8.086147e-05	8.079131e-05	8.097359e-05	8.110742e-05	8.099763e-05	8.058957e-05	8.127451e-05	8.039484e-05	8.053661e-05	8.0437516e-05	8.088791e-05
cg14023239	7.934452e-05	8.110463e-05	8.198915e-05	8.49981e-05	8.2430866e-05	8.184167e-05	7.9769045e-05	7.994554e-05	8.136673e-05	7.8809106e-05	8.148127e-05	8.219712e-05	8.319017e-05	8.103712e-05	8.422315e-05	7.950079e-05	7.979875e-05	8.002589e-05	7.9912315e-05	8.233676e-05	7.924714e-05	7.961454e-05	8.2401806e-05	8.1885555e-05	7.778911e-05	8.0177386e-05	8.0879916e-05	8.2388506e-05	7.8605925e-05	7.973644e-05	7.983648e-05	8.309917e-05	8.414279e-05	8.3714134e-05	7.9891055e-05	8.108673e-05	7.964247e-05	8.154341e-05	8.2717655e-05	7.897834e-05	8.037488e-05	8.337176e-05	8.2479775e-05	8.165771e-05	8.22134e-05	8.209771e-05	8.514277e-05	7.943977e-05	8.158733e-05
cg09135584	9.6676325e-05	0.000106078965	8.9416484e-05	0.00011129607	0.00015673527	0.000100732446	6.0860006e-05	8.332934e-05	7.861492e-05	8.071165e-05	7.12753e-05	9.880754e-05	8.4646075e-05	9.293741e-05	5.211032e-05	5.70254e-05	0.00010120013	8.676848e-05	0.000117374664	6.700695e-05	4.841219e-05	9.127422e-05	6.998954e-05	6.997677e-05	8.819877e-05	0.0001176891	6.48024e-05	0.00013703485	6.911373e-05	7.872533e-05	0.00011622905	5.327219e-05	6.86626e-05	7.192e-05	9.355364e-05	7.94967e-05	7.38261e-05	0.0001294903	8.679884e-05	4.359977e-05	5.6482077e-05	8.115634e-05	6.052232e-05	9.2102026e-05	3.3820626e-05	0.00010273956	0.000102547085	0.000101388374	0.00014485334
cg10838410	4.747229e-05	5.3637283e-05	7.794787e-05	9.69308e-05	0.00010077614	5.231518e-05	7.077578e-05	8.662674e-05	8.9263376e-05	9.27856e-05	5.442567e-05	6.4532185e-05	0.000119161894	9.886349e-05	5.035828e-05	5.9995447e-05	9.017082e-05	6.443085e-05	7.6519646e-05	7.9381076e-05	9.110614e-05	8.114314e-05	0.0001291778	0.0001041187	9.489692e-05	4.940732e-05	6.309348e-05	4.899028e-05	0.00010094115	8.201343e-05	0.00011163368	7.509205e-05	6.2548985e-05	7.4053474e-05	6.988131e-05	9.075059e-05	8.7783796e-05	9.2544826e-05	0.00010199686	0.00011425278	6.120082e-05	9.540611e-05	7.895315e-05	9.011142e-05	7.092073e-05	6.8449255e-05	6.7148016e-05	7.013124e-05	5.7338784e-05
cg25354918	8.0069105e-05	8.130775e-05	8.152229e-05	8.1982515e-05	8.061464e-05	8.098878e-05	8.07598e-05	8.152515e-05	8.109137e-05	8.084464e-05	8.1698476e-05	8.183505e-05	8.1687846e-05	8.166446e-05	8.248159e-05	8.069519e-05	8.1294296e-05	8.14162e-05	7.882388e-05	8.037574e-05	7.934066e-05	8.07554e-05	8.068318e-05	8.1257036e-05	7.937465e-05	8.1657185e-05	8.0438214e-05	8.123451e-05	7.9973375e-05	8.198779e-05	8.1046805e-05	7.9999394e-05	8.158273e-05	8.102998e-05	8.091071e-05	8.080502e-05	8.234419e-05	8.104758e-05	8.043493e-05	8.067936e-05	7.976543e-05	8.213188e-05	8.079808e-05	8.1680606e-05	8.164978e-05	8.168048e-05	8.0677164e-05	7.994046e-05	8.216526e-05
cg27057526	6.0338432e-05	5.7743437e-05	6.0180446e-05	9.0862915e-05	9.836547e-05	6.6483146e-05	8.1394006e-05	7.509793e-05	9.960908e-05	9.070324e-05	5.19901e-05	7.138048e-05	0.00010332044	8.4584695e-05	7.0815615e-05	6.638698e-05	7.736898e-05	5.306344e-05	7.3671225e-05	8.688301e-05	8.3257706e-05	9.8852426e-05	0.00010675202	8.265213e-05	0.00010825722	5.1719853e-05	7.274776e-05	5.6058245e-05	9.241826e-05	7.6706274e-05	0.000105688494	7.5635435e-05	8.60308e-05	8.27164e-05	7.572258e-05	9.4910705e-05	7.665673e-05	7.853155e-05	9.930611e-05	0.000104754356	7.352253e-05	8.952682e-05	8.1047714e-05	9.7608194e-05	6.827088e-05	7.857594e-05	6.16888e-05	8.273737e-05	6.879559e-05
cg14287170	7.5681266e-05	7.499276e-05	8.45163e-05	8.250877e-05	8.099676e-05	6.569002e-05	6.9625064e-05	7.526722e-05	8.31861e-05	7.706961e-05	6.0594815e-05	6.5736676e-05	8.505917e-05	7.388829e-05	6.2473504e-05	8.67413e-05	8.484153e-05	7.989301e-05	8.585971e-05	8.227829e-05	9.4262825e-05	7.027087e-05	8.13866e-05	6.9194924e-05	7.5920834e-05	9.079726e-05	8.128607e-05	7.461605e-05	7.743368e-05	7.0114875e-05	8.3116436e-05	9.9005316e-05	7.886482e-05	7.582196e-05	7.5363685e-05	9.495338e-05	6.399043e-05	8.414957e-05	8.1105914e-05	0.000105280575	8.38014e-05	9.175482e-05	7.984077e-05	6.946294e-05	0.0001017834	8.435189e-05	7.661241e-05	8.935886e-05	9.133633e-05
cg06394887	9.080283e-05	8.6171116e-05	9.7390504e-05	6.4309585e-05	9.707187e-05	8.333474e-05	7.614877e-05	7.552588e-05	6.814504e-05	6.20946e-05	5.3557626e-05	7.208319e-05	0.000100930345	9.181428e-05	7.4073614e-05	6.900288e-05	8.3423714e-05	8.508383e-05	0.00010684299	9.3053335e-05	8.167356e-05	6.884263e-05	6.493225e-05	0.00010297583	6.8389505e-05	0.00010334878	7.3526e-05	8.79003e-05	8.319559e-05	9.523173e-05	0.00010600582	0.00011193738	6.3499574e-05	7.9025776e-05	7.0971e-05	7.060649e-05	8.04652e-05	9.819489e-05	7.320441e-05	6.0392642e-05	8.8014654e-05	5.821977e-05	7.0696115e-05	8.03408e-05	5.7170553e-05	6.8813344e-05	6.5858934e-05	0.00010177771	8.02161e-05
cg12616683	8.121253e-05	7.924652e-05	8.1359394e-05	8.1985716e-05	8.135562e-05	7.9956844e-05	8.150561e-05	8.164271e-05	7.973482e-05	8.026336e-05	8.056495e-05	7.965176e-05	8.071944e-05	8.152418e-05	8.129353e-05	8.109588e-05	8.236426e-05	7.984317e-05	8.094626e-05	8.079127e-05	8.148579e-05	7.993328e-05	8.1168764e-05	8.138282e-05	8.2145045e-05	8.104571e-05	7.8762e-05	8.078123e-05	7.916764e-05	8.190551e-05	8.072871e-05	8.198222e-05	8.060962e-05	8.16942e-05	8.2619474e-05	7.946857e-05	8.329795e-05	8.12898e-05	8.072864e-05	8.211822e-05	7.984845e-05	8.078342e-05	8.1874416e-05	7.8383935e-05	8.372046e-05	7.95067e-05	8.0996244e-05	8.0946054e-05	8.069346e-05
cg04838847	8.285047e-05	8.351158e-05	8.118153e-05	8.111621e-05	8.1760554e-05	8.1310885e-05	8.239501e-05	7.972317e-05	8.015347e-05	8.085149e-05	8.249634e-05	8.2620456e-05	7.987654e-05	8.167303e-05	8.018488e-05	8.075829e-05	7.974367e-05	8.3068255e-05	8.234521e-05	8.316593e-05	7.9008154e-05	7.972971e-05	7.8444675e-05	8.242025e-05	7.929422e-05	8.2357816e-05	8.062163e-05	7.9994694e-05	8.101327e-05	8.265077e-05	8.177186e-05	8.166658e-05	8.0478814e-05	8.1799684e-05	8.03306e-05	7.875052e-05	8.2623796e-05	8.144836e-05	8.269776e-05	7.8872865e-05	8.1694845e-05	8.026909e-05	8.3022765e-05	8.1704355e-05	8.148496e-05	7.945255e-05	8.1161954e-05	8.217944e-05	8.020949e-05
cg17491368	8.1361504e-05	5.8741232e-05	4.476623e-05	9.1052265e-05	0.00012367491	5.201225e-05	7.3008654e-05	5.2676784e-05	8.9997855e-05	8.34487e-05	5.8567904e-05	8.269152e-05	0.00015909557	0.00013780169	5.0769697e-05	4.9972015e-05	9.1814436e-05	3.4721048e-05	9.937828e-05	3.8893442e-05	6.43779e-05	6.594325e-05	0.00014004293	7.434658e-05	0.00013678828	4.454985e-05	4.407718e-05	3.036471e-05	0.000116181276	8.81916e-05	9.097257e-05	7.78777e-05	8.407112e-05	0.000103549835	6.759817e-05	5.093095e-05	5.030157e-05	0.000108407155	8.691872e-05	0.00014671758	6.729386e-05	6.7640736e-05	5.0383114e-05	9.697105e-05	8.2514474e-05	6.7004505e-05	6.578601e-05	5.6224166e-05	7.5093965e-05
cg18213653	8.334205e-05	8.3286315e-05	8.124562e-05	8.919887e-05	7.950144e-05	7.973407e-05	8.034214e-05	7.77183e-05	8.344337e-05	7.8264115e-05	8.650099e-05	8.412846e-05	8.139743e-05	8.062706e-05	8.724862e-05	7.696945e-05	7.7750934e-05	8.663628e-05	8.493607e-05	8.093909e-05	7.801894e-05	8.286544e-05	7.631502e-05	8.338336e-05	7.649029e-05	8.024118e-05	7.93444e-05	8.224985e-05	8.0210855e-05	8.140001e-05	8.091882e-05	7.8953024e-05	8.5087115e-05	8.15736e-05	7.938234e-05	7.792222e-05	8.02909e-05	8.0383936e-05	8.2686e-05	7.6915356e-05	8.006053e-05	8.1219805e-05	8.203107e-05	8.032973e-05	8.141818e-05	8.022313e-05	8.138345e-05	7.9660516e-05	8.047724e-05
cg06194421	8.579067e-05	6.805108e-05	8.284381e-05	6.491499e-05	7.0735616e-05	8.070427e-05	7.187727e-05	8.271702e-05	7.8919984e-05	7.8181656e-05	9.341558e-05	7.63217e-05	8.186774e-05	7.868742e-05	9.914993e-05	8.434155e-05	7.4190495e-05	9.734058e-05	7.574278e-05	7.671985e-05	7.881144e-05	7.1438335e-05	9.336784e-05	6.434043e-05	0.000101712285	0.00010505039	5.555357e-05	8.915139e-05	0.000101043406	7.8921694e-05	0.00010643893	8.046774e-05	7.234701e-05	7.214163e-05	7.0517926e-05	8.626583e-05	8.0402235e-05	8.399413e-05	7.4863936e-05	8.362772e-05	9.15056e-05	6.639689e-05	6.604491e-05	9.1164424e-05	0.000106711654	8.077747e-05	7.337263e-05	8.8275185e-05	0.00010035402
cg13500029	8.546616e-05	7.8237324e-05	8.293219e-05	7.650029e-05	7.8521356e-05	8.391049e-05	7.683872e-05	8.946718e-05	8.6251144e-05	7.731504e-05	8.4806234e-05	7.9796955e-05	8.606142e-05	9.034162e-05	7.3024756e-05	8.124464e-05	7.7330646e-05	8.625043e-05	7.701252e-05	8.206881e-05	8.281353e-05	8.567396e-05	9.113702e-05	8.271925e-05	7.075546e-05	7.336413e-05	7.908186e-05	7.634467e-05	6.8161804e-05	8.8780645e-05	8.108108e-05	7.478818e-05	7.512204e-05	8.0241734e-05	7.264522e-05	8.721893e-05	7.5818134e-05	8.287645e-05	8.2720435e-05	7.846198e-05	7.468698e-05	8.7808905e-05	8.2534796e-05	7.984801e-05	7.785334e-05	8.086233e-05	7.792519e-05	7.869207e-05	7.96265e-05
cg09266738	7.069451e-05	8.292072e-05	7.911687e-05	8.546599e-05	7.812431e-05	7.8721154e-05	7.641975e-05	7.167204e-05	8.100882e-05	7.817265e-05	8.773387e-05	8.285205e-05	8.2398896e-05	8.087504e-05	8.521415e-05	8.381398e-05	7.91672e-05	8.710403e-05	8.063672e-05	8.289839e-05	8.233036e-05	8.685464e-05	8.192375e-05	8.060502e-05	7.6331344e-05	8.2043014e-05	7.778023e-05	8.418208e-05	8.091247e-05	7.8832214e-05	7.706063e-05	8.4248226e-05	7.910343e-05	7.8316014e-05	8.4164545e-05	7.364821e-05	8.384267e-05	8.232137e-05	8.010516e-05	7.8375066e-05	7.7672936e-05	8.3812796e-05	8.5967076e-05	7.7339944e-05	8.63858e-05	8.836667e-05	8.392534e-05	7.855081e-05	8.6571294e-05
cg06730678	7.985304e-05	8.1221006e-05	8.14287e-05	8.1288e-05	7.976177e-05	8.128151e-05	7.945538e-05	8.079867e-05	8.0880935e-05	8.03554e-05	8.0967446e-05	8.07758e-05	8.000292e-05	8.1922575e-05	8.161873e-05	8.074302e-05	7.955359e-05	8.052739e-05	8.0484795e-05	8.1182334e-05	8.0125144e-05	8.239094e-05	8.0167425e-05	8.1149214e-05	7.97091e-05	8.13553e-05	8.141327e-05	8.016815e-05	7.9925165e-05	8.10731e-05	8.1227445e-05	8.056805e-05	8.188348e-05	8.169558e-05	8.122775e-05	8.009358e-05	8.10897e-05	8.083283e-05	8.159596e-05	8.070404e-05	8.117816e-05	8.143298e-05	8.011692e-05	8.142088e-05	8.181793e-05	8.126146e-05	8.056037e-05	8.159052e-05	8.130754e-05
cg05302350	7.009838e-05	7.433361e-05	7.040364e-05	7.837592e-05	9.009219e-05	6.882402e-05	9.224248e-05	9.803453e-05	7.746527e-05	9.490433e-05	7.862948e-05	8.684221e-05	9.2128044e-05	8.450794e-05	7.921256e-05	7.5783e-05	9.1413625e-05	6.7024e-05	7.112034e-05	8.0774094e-05	9.2022776e-05	8.68921e-05	9.0405054e-05	8.437441e-05	8.592783e-05	8.2790015e-05	6.977096e-05	7.0191054e-05	8.119108e-05	8.44664e-05	8.500641e-05	8.428494e-05	7.130548e-05	8.629441e-05	7.5636126e-05	8.8108485e-05	7.851337e-05	9.3200244e-05	7.812747e-05	8.950698e-05	6.932903e-05	9.2129805e-05	7.463427e-05	7.229499e-05	6.780246e-05	7.857344e-05	8.759362e-05	8.202486e-05	6.742627e-05
cg27179101	6.572628e-05	6.1105246e-05	7.762822e-05	8.5404696e-05	0.000104729406	6.758182e-05	7.823914e-05	8.688539e-05	8.702359e-05	8.776441e-05	5.8233276e-05	8.0506856e-05	0.00011397812	8.470875e-05	6.501864e-05	6.679055e-05	8.200409e-05	5.9656068e-05	7.844671e-05	7.718304e-05	8.283308e-05	8.9032765e-05	0.00011589441	8.247371e-05	0.00012183856	5.0512957e-05	6.637631e-05	5.7688612e-05	0.00010609201	8.700673e-05	9.337017e-05	8.4395295e-05	8.107788e-05	7.857247e-05	7.0852635e-05	8.216871e-05	8.2430015e-05	8.107098e-05	9.255344e-05	9.477987e-05	8.947117e-05	7.112459e-05	7.8444966e-05	8.4596424e-05	6.784152e-05	6.6310124e-05	6.48591e-05	7.754806e-05	6.20419e-05
cg01382504	9.162673e-05	0.00014560368	0.00010771126	9.1673435e-05	7.958999e-05	6.3536514e-05	8.6385684e-05	2.3858434e-05	0.000101416255	9.067673e-05	8.7444845e-05	2.6690495e-05	0.000114398674	1.5787567e-05	4.3298347e-05	9.108148e-05	2.9496601e-05	9.0617745e-05	0.00012725632	6.778406e-05	0.0001683514	7.075025e-05	5.6522742e-05	0.00011007023	0.00011138633	3.957886e-05	8.298046e-05	9.501551e-05	4.006417e-05	4.600599e-05	0.00014896899	7.9820355e-05	6.929287e-05	2.7962149e-05	8.0083286e-05	4.110136e-05	0.00010056302	8.436681e-05	7.771293e-05	8.181221e-05	1.8948618e-05	4.3548254e-05	7.2306524e-05	8.264932e-05	6.2587846e-05	8.146715e-05	0.00014630637	0.00014927487	4.547247e-05
cg21341928	7.412245e-05	8.47467e-05	9.4354036e-05	8.9286565e-05	0.00010177472	9.804418e-05	5.6280438e-05	8.517837e-05	9.219237e-05	7.5918804e-05	8.217238e-05	9.228388e-05	6.48135e-05	9.0954054e-05	7.694326e-05	9.66776e-05	7.040781e-05	0.00010499152	8.3519844e-05	3.937867e-05	0.00010888267	9.049036e-05	9.3092254e-05	8.654011e-05	6.142017e-05	9.21682e-05	7.280096e-05	7.96144e-05	7.422932e-05	5.726619e-05	8.1464976e-05	8.045488e-05	7.4714255e-05	7.6307086e-05	7.119935e-05	5.9980448e-05	9.133336e-05	8.5452346e-05	6.439002e-05	8.6041764e-05	6.227217e-05	8.256077e-05	0.00010064813	4.0336887e-05	7.808991e-05	7.396027e-05	4.5920115e-05	8.469542e-05	0.00010890762
cg06623698	5.987225e-05	9.2840586e-05	8.509492e-05	0.000100151185	8.471539e-05	7.9416284e-05	9.40068e-05	8.428742e-05	9.0856076e-05	9.074663e-05	7.7792974e-05	8.882155e-05	8.890016e-05	8.104642e-05	9.5669275e-05	8.234056e-05	7.795378e-05	8.022905e-05	7.784181e-05	8.265817e-05	7.0535345e-05	8.127889e-05	9.486601e-05	6.2165185e-05	8.224343e-05	8.7690074e-05	6.839064e-05	7.5185264e-05	7.930793e-05	9.156545e-05	8.8846275e-05	8.1592385e-05	9.081711e-05	8.424056e-05	8.4736974e-05	8.8463894e-05	8.768413e-05	8.252796e-05	9.694194e-05	9.234217e-05	7.8992554e-05	9.008498e-05	7.174843e-05	7.5007265e-05	8.391893e-05	8.250266e-05	7.2547475e-05	6.249636e-05	8.195343e-05
cg04434653	7.363102e-05	7.148548e-05	0.000105812396	7.189298e-05	9.715664e-05	8.8884786e-05	7.158631e-05	5.858818e-05	7.518575e-05	0.000101555044	4.5013036e-05	7.613155e-05	0.00012366286	6.98102e-05	7.5142154e-05	6.877859e-05	7.444263e-05	7.720047e-05	7.3797906e-05	5.1958596e-05	0.0001111258	7.595893e-05	0.000103127764	7.1914066e-05	0.00010569676	7.9194324e-05	8.1376274e-05	8.970926e-05	7.994928e-05	8.0521175e-05	6.1686944e-05	8.430726e-05	5.731848e-05	7.752243e-05	6.5980195e-05	8.955603e-05	6.589299e-05	8.450177e-05	8.1256876e-05	7.343176e-05	7.946206e-05	6.612785e-05	7.095132e-05	6.5896114e-05	7.64979e-05	6.764946e-05	8.433222e-05	8.734483e-05	7.4683216e-05
cg01091261	7.981899e-05	8.2170045e-05	7.889405e-05	8.246865e-05	7.975528e-05	7.993047e-05	8.0023965e-05	8.0921905e-05	8.05876e-05	8.048843e-05	8.3276245e-05	8.128153e-05	8.243532e-05	8.3013816e-05	8.193422e-05	8.092359e-05	8.128482e-05	8.175837e-05	7.9321166e-05	8.033162e-05	8.228732e-05	8.115621e-05	7.9303856e-05	8.000373e-05	8.024738e-05	7.9952064e-05	8.2550934e-05	8.0568185e-05	8.0784834e-05	8.346061e-05	8.085916e-05	8.0568636e-05	8.259108e-05	8.3075465e-05	8.062047e-05	7.941722e-05	8.209342e-05	8.0840204e-05	7.973623e-05	8.180353e-05	8.0865495e-05	8.173973e-05	8.0509264e-05	8.250919e-05	8.2310165e-05	7.817919e-05	7.7212295e-05	8.040691e-05	8.125699e-05
cg11598715	8.05507e-05	7.961323e-05	8.058828e-05	8.1591395e-05	8.109161e-05	8.1086284e-05	8.0308266e-05	8.1009144e-05	8.017624e-05	8.081001e-05	8.108822e-05	8.029302e-05	8.172292e-05	7.992137e-05	8.068426e-05	8.1266364e-05	8.116775e-05	8.072928e-05	8.024923e-05	8.0262165e-05	8.110048e-05	8.057077e-05	8.15118e-05	8.075168e-05	8.0761805e-05	8.037805e-05	8.160634e-05	8.019713e-05	8.066303e-05	8.0915874e-05	8.048706e-05	8.118942e-05	8.212426e-05	8.228945e-05	8.1051374e-05	8.125897e-05	8.1184524e-05	8.0562175e-05	8.0898506e-05	8.100556e-05	8.114185e-05	8.204669e-05	8.128234e-05	7.94751e-05	8.027267e-05	7.862919e-05	8.075904e-05	8.0225815e-05	8.0105965e-05
cg19602773	9.490378e-05	9.1155984e-05	9.629685e-05	8.128157e-05	8.074718e-05	8.523402e-05	6.686167e-05	6.420948e-05	5.9891805e-05	0.000100582736	6.168184e-05	7.934611e-05	9.03444e-05	0.00010221921	7.560235e-05	5.9538106e-05	8.69203e-05	7.3087074e-05	8.377249e-05	5.8598427e-05	8.354166e-05	7.355004e-05	9.577555e-05	5.6867644e-05	8.7320375e-05	7.966164e-05	5.2825137e-05	7.359048e-05	8.0298516e-05	0.00011099912	8.270036e-05	8.2873674e-05	5.9936974e-05	7.732712e-05	5.491138e-05	0.00010037657	7.038806e-05	7.136902e-05	7.980466e-05	9.0807596e-05	6.8749854e-05	6.466432e-05	6.293663e-05	7.741722e-05	6.915173e-05	9.9332006e-05	6.307535e-05	8.785542e-05	5.2414907e-05
cg09479241	0.00010637073	0.000107665364	4.7374902e-05	5.885457e-05	0.00011701865	4.257133e-05	7.979367e-05	5.715733e-05	0.00011978038	7.846034e-05	7.426933e-05	9.615264e-05	0.00011766078	6.0035756e-05	5.2030275e-05	4.8009806e-05	7.8727804e-05	7.15078e-05	0.00015395644	0.00011026927	7.1470415e-05	7.670282e-05	9.402176e-05	4.875774e-05	0.00012003453	4.959568e-05	9.204905e-05	6.536903e-05	8.539451e-05	0.00014223445	7.2102586e-05	7.6715696e-05	8.974185e-05	8.191855e-05	0.00011593921	7.032656e-05	8.578663e-05	9.689593e-05	0.00010055398	0.000120499295	9.3006645e-05	7.549454e-05	0.00013137852	0.00013327255	6.064624e-05	0.000111241025	7.109385e-05	0.000118561125	8.8773275e-05
cg02291224	0.00011135048	7.99097e-05	8.518524e-05	0.000107741005	7.543547e-05	8.3436316e-05	6.329941e-05	5.748899e-05	0.000110247754	7.919662e-05	7.4053416e-05	0.0001306906	9.750395e-05	7.64032e-05	6.994046e-05	8.663911e-05	4.7087357e-05	0.000102132646	5.2329273e-05	3.993568e-05	3.9245097e-05	0.00010310625	6.535074e-05	8.520882e-05	8.060395e-05	7.822383e-05	0.000106069594	9.525479e-05	6.718532e-05	8.762916e-05	7.513841e-05	7.546016e-05	7.6901466e-05	7.6799006e-05	3.85676e-05	5.5075685e-05	7.758012e-05	9.7315904e-05	0.000121182245	5.0210547e-05	6.6453795e-05	6.3962594e-05	7.929141e-05	0.00010510906	6.987996e-05	6.423218e-05	6.745924e-05	8.664087e-05	7.329395e-05
cg17500228	6.361613e-05	6.550453e-05	6.981672e-05	0.00010063459	9.410921e-05	8.4662126e-05	8.47842e-05	9.175524e-05	9.016726e-05	8.3573505e-05	6.69187e-05	7.560626e-05	8.9276145e-05	9.174069e-05	7.379677e-05	7.0407135e-05	8.2070335e-05	6.6378e-05	8.077795e-05	8.972318e-05	7.919013e-05	8.2988896e-05	9.600647e-05	8.984841e-05	8.268433e-05	6.9196314e-05	6.371421e-05	5.9819788e-05	8.567223e-05	8.2756065e-05	9.677245e-05	8.296852e-05	8.604855e-05	8.411553e-05	8.25677e-05	7.9958416e-05	8.317214e-05	8.627504e-05	9.914338e-05	0.000102985396	7.707595e-05	8.636496e-05	8.0636084e-05	8.531494e-05	7.646939e-05	7.4569456e-05	6.5908745e-05	7.413122e-05	7.810592e-05
cg19559143	8.441087e-05	7.001129e-05	8.889717e-05	8.8213375e-05	9.1125745e-05	7.7406825e-05	8.5393636e-05	8.369555e-05	8.5694744e-05	8.0207654e-05	7.919522e-05	8.0764505e-05	9.07989e-05	7.575324e-05	7.487794e-05	7.194765e-05	8.310783e-05	7.589716e-05	7.979564e-05	9.220115e-05	9.043303e-05	7.717127e-05	7.5672266e-05	8.1576436e-05	8.324609e-05	8.350164e-05	8.0313795e-05	8.69372e-05	8.3585044e-05	8.733747e-05	7.314981e-05	6.964697e-05	8.992604e-05	8.306636e-05	7.585988e-05	8.214154e-05	8.0008926e-05	8.403755e-05	7.6222226e-05	8.547443e-05	7.979166e-05	8.588603e-05	8.462616e-05	8.3182334e-05	9.3576295e-05	7.50439e-05	7.748223e-05	8.72928e-05	8.900798e-05
cg27266061	7.9445905e-05	8.1428414e-05	8.104632e-05	8.091879e-05	8.11624e-05	7.952451e-05	8.186346e-05	8.073881e-05	8.088555e-05	8.0175705e-05	8.096806e-05	8.0850885e-05	8.079862e-05	7.921669e-05	8.13281e-05	8.115046e-05	7.99282e-05	8.0452635e-05	7.9939324e-05	8.133246e-05	7.931112e-05	8.110527e-05	8.0457474e-05	8.156135e-05	7.972151e-05	8.0991624e-05	8.024668e-05	8.009133e-05	7.99199e-05	8.0874124e-05	8.089014e-05	8.049031e-05	8.118214e-05	8.011189e-05	8.1076905e-05	7.964161e-05	8.071028e-05	8.062373e-05	8.11737e-05	8.068311e-05	8.0741054e-05	8.152608e-05	8.0879385e-05	8.125929e-05	8.111937e-05	8.148538e-05	8.1056714e-05	8.118585e-05	8.0405516e-05
cg14417917	7.806365e-05	8.24805e-05	8.2700375e-05	8.1776954e-05	7.858347e-05	7.791024e-05	8.209876e-05	8.0981124e-05	8.1365186e-05	8.143153e-05	8.180287e-05	7.93475e-05	8.302661e-05	7.946512e-05	8.1729246e-05	8.018819e-05	8.092369e-05	8.126134e-05	8.01351e-05	8.181297e-05	8.221808e-05	8.133723e-05	7.88606e-05	8.185834e-05	8.08319e-05	8.1482875e-05	8.270208e-05	8.225175e-05	7.9990794e-05	7.836525e-05	8.144258e-05	8.0762955e-05	8.217029e-05	8.069815e-05	8.2193015e-05	8.2706894e-05	8.199709e-05	8.069301e-05	8.27806e-05	7.956324e-05	8.272235e-05	8.146405e-05	8.1744794e-05	7.952264e-05	8.077045e-05	8.1790284e-05	8.1727376e-05	8.102821e-05	8.08351e-05
cg21910355	6.7880486e-05	9.0248606e-05	8.48878e-05	8.076135e-05	6.402229e-05	7.970702e-05	6.85642e-05	0.000116397554	0.00010123023	9.977995e-05	6.6607005e-05	8.01922e-05	7.811138e-05	7.983831e-05	6.260552e-05	5.1342482e-05	7.8816156e-05	7.275849e-05	7.604949e-05	8.136189e-05	7.827576e-05	9.716298e-05	0.00010541333	7.377801e-05	0.00013215885	6.266045e-05	5.9712103e-05	4.5974666e-05	0.00014106433	0.00012836495	9.057321e-05	0.00010493719	5.8305042e-05	8.676383e-05	9.405355e-05	8.844135e-05	6.542559e-05	9.923202e-05	8.4913554e-05	9.720272e-05	9.167959e-05	6.823723e-05	5.132678e-05	8.040626e-05	6.333988e-05	5.7661975e-05	4.8928214e-05	7.7948425e-05	6.347605e-05
cg16684117	6.495026e-05	5.4224074e-05	6.658956e-05	9.02557e-05	9.84042e-05	7.802954e-05	8.352807e-05	7.91927e-05	9.253598e-05	8.484821e-05	7.86757e-05	7.728119e-05	9.730177e-05	7.867765e-05	7.046966e-05	6.61213e-05	7.3012874e-05	6.0165115e-05	8.298319e-05	7.662363e-05	7.268767e-05	8.171131e-05	0.00010899958	8.535974e-05	0.0001022681	6.0022692e-05	7.9362784e-05	6.054678e-05	9.167359e-05	8.281341e-05	9.187818e-05	8.416142e-05	7.723513e-05	8.885092e-05	7.6450895e-05	8.744756e-05	7.956839e-05	7.438333e-05	9.701193e-05	9.986289e-05	8.3538376e-05	8.206591e-05	8.584875e-05	8.357883e-05	7.261794e-05	7.877503e-05	7.775562e-05	7.961972e-05	6.128002e-05
cg00495896	8.065997e-05	8.345451e-05	7.8244586e-05	8.236038e-05	7.8842815e-05	8.1762286e-05	8.30581e-05	8.184542e-05	8.1346545e-05	7.831223e-05	8.3132305e-05	7.9992e-05	7.7940604e-05	7.858922e-05	8.395393e-05	8.2326434e-05	7.835972e-05	8.176752e-05	7.911101e-05	8.1408834e-05	8.104014e-05	8.4271065e-05	7.963189e-05	8.4643325e-05	7.613236e-05	8.082982e-05	8.202277e-05	8.091602e-05	7.953354e-05	8.2179606e-05	8.155655e-05	8.050166e-05	8.210602e-05	7.989964e-05	8.351376e-05	7.912071e-05	8.12516e-05	8.178682e-05	8.1223996e-05	8.073168e-05	7.8599944e-05	8.363801e-05	7.9987796e-05	8.202109e-05	8.012309e-05	8.2761995e-05	8.039053e-05	8.129285e-05	8.294925e-05
cg17899476	7.920394e-05	8.1342216e-05	8.047579e-05	8.2359795e-05	7.941503e-05	7.957178e-05	7.95829e-05	8.049616e-05	8.2946804e-05	7.884714e-05	8.0848535e-05	7.9681835e-05	8.0521015e-05	8.146564e-05	8.3292936e-05	8.043276e-05	8.083918e-05	8.3821855e-05	8.102741e-05	7.999104e-05	8.063337e-05	8.143814e-05	7.897537e-05	8.189385e-05	7.881589e-05	8.059701e-05	8.075446e-05	8.004198e-05	7.754721e-05	8.181673e-05	8.217723e-05	8.114767e-05	8.3385276e-05	8.030054e-05	8.04647e-05	8.045821e-05	8.1958024e-05	8.146472e-05	8.3466715e-05	8.118567e-05	8.0384794e-05	8.249615e-05	8.171686e-05	8.1174476e-05	8.231044e-05	8.011159e-05	8.3354695e-05	8.104797e-05	8.0928585e-05
cg19324978	8.258496e-05	8.072813e-05	8.440218e-05	8.02725e-05	8.109577e-05	7.704448e-05	8.12912e-05	7.957687e-05	8.0085985e-05	8.064671e-05	7.8401376e-05	8.342146e-05	8.1310776e-05	8.0323014e-05	8.545414e-05	8.115359e-05	8.233965e-05	8.169461e-05	7.9679456e-05	7.926266e-05	8.310628e-05	7.996347e-05	7.953006e-05	7.9723766e-05	7.707482e-05	8.236796e-05	8.110774e-05	7.875866e-05	7.862375e-05	8.4263884e-05	8.08021e-05	8.182481e-05	8.14161e-05	8.0353384e-05	8.265562e-05	8.019859e-05	8.098387e-05	8.233739e-05	8.344769e-05	7.991855e-05	8.103957e-05	8.143565e-05	8.0284175e-05	8.171074e-05	8.1639264e-05	8.138472e-05	7.86222e-05	8.269043e-05	8.385278e-05
cg23337631	6.788209e-05	7.136049e-05	7.173295e-05	0.00010179953	9.928068e-05	8.6022235e-05	6.981301e-05	7.666414e-05	8.240315e-05	7.885709e-05	7.426798e-05	7.817229e-05	9.0844216e-05	9.470571e-05	6.965651e-05	7.1679926e-05	8.3849955e-05	8.855618e-05	6.8044144e-05	7.837681e-05	7.579146e-05	8.045498e-05	9.154961e-05	6.751216e-05	8.677608e-05	7.572604e-05	7.011029e-05	7.172722e-05	8.052087e-05	8.294117e-05	8.8732224e-05	8.556431e-05	8.066451e-05	7.4168514e-05	6.61335e-05	8.761818e-05	7.962537e-05	8.0038626e-05	8.5857784e-05	7.980776e-05	8.434129e-05	7.568623e-05	7.3450305e-05	7.3003386e-05	7.5066426e-05	7.012054e-05	0.00010728682	8.0270525e-05	8.484686e-05
cg16959208	8.0912614e-05	8.4670384e-05	9.934659e-05	9.707772e-05	6.729011e-05	7.6603304e-05	8.192133e-05	9.4822564e-05	6.292263e-05	9.243819e-05	6.069374e-05	9.516195e-05	7.7511184e-05	6.9164416e-05	6.584813e-05	7.948693e-05	5.1711737e-05	8.550228e-05	8.867159e-05	5.7501795e-05	9.114744e-05	8.813654e-05	7.490213e-05	5.419288e-05	8.265257e-05	8.0659265e-05	7.806089e-05	7.373927e-05	0.00010397311	5.1620016e-05	5.4241656e-05	6.373267e-05	7.683363e-05	7.352911e-05	3.7490845e-05	8.893307e-05	6.28801e-05	8.66212e-05	0.00010250514	7.8008954e-05	8.166366e-05	6.490388e-05	6.977715e-05	8.456829e-05	7.043608e-05	0.00012195977	6.3378146e-05	7.711105e-05	6.7864334e-05
cg04753829	8.293403e-05	8.1409045e-05	8.0583486e-05	7.970443e-05	8.1431e-05	7.771725e-05	8.0154925e-05	8.229767e-05	8.315446e-05	8.156087e-05	7.79035e-05	8.1688006e-05	8.235857e-05	8.133643e-05	8.389706e-05	8.115429e-05	8.209447e-05	7.588795e-05	7.635919e-05	8.340289e-05	8.201853e-05	7.95513e-05	8.086244e-05	7.816284e-05	8.033665e-05	8.00275e-05	7.87838e-05	8.2325394e-05	8.255361e-05	8.083075e-05	7.7868106e-05	8.112956e-05	8.275835e-05	8.3991756e-05	8.136278e-05	7.816324e-05	8.310247e-05	7.962433e-05	7.741072e-05	8.056958e-05	8.073877e-05	8.112707e-05	8.178001e-05	8.213073e-05	8.22155e-05	7.581791e-05	8.045523e-05	8.103892e-05	8.0037484e-05
cg14250560	8.711455e-05	8.291791e-05	8.7346336e-05	8.140218e-05	8.282951e-05	8.226636e-05	6.909934e-05	8.949042e-05	7.954076e-05	7.4060124e-05	7.785101e-05	8.159115e-05	8.347345e-05	8.43893e-05	7.887164e-05	7.702227e-05	8.158818e-05	8.524817e-05	8.3076506e-05	8.248959e-05	7.216831e-05	8.3788575e-05	9.075803e-05	7.9645375e-05	8.097483e-05	8.255901e-05	7.81942e-05	8.2283186e-05	8.6744425e-05	8.4767904e-05	8.9898436e-05	8.792752e-05	8.213316e-05	7.1051545e-05	7.482348e-05	7.552283e-05	8.203883e-05	8.8372e-05	8.722462e-05	8.215473e-05	8.309679e-05	7.800131e-05	7.912866e-05	7.716284e-05	7.884739e-05	8.495511e-05	7.7196375e-05	8.362185e-05	7.5349075e-05
cg10626935	9.672792e-05	0.0001243304	0.00011076631	7.856079e-05	7.821302e-05	8.835658e-05	5.1639036e-05	5.4874035e-05	7.512791e-05	0.000103900646	8.068757e-05	8.680914e-05	5.0244624e-05	7.8929166e-05	4.2468546e-05	0.00010940788	5.9428923e-05	7.8926816e-05	7.741895e-05	8.141358e-05	7.978851e-05	6.222777e-05	0.00010018531	8.620126e-05	0.00012169069	0.000101543505	5.3226064e-05	8.853764e-05	9.240091e-05	9.274032e-05	8.378123e-05	9.056336e-05	7.2211245e-05	7.713943e-05	5.885845e-05	6.859444e-05	8.950584e-05	9.751497e-05	8.198336e-05	7.526062e-05	0.00012472324	7.254298e-05	7.197885e-05	6.658916e-05	4.9884788e-05	7.1967785e-05	7.676754e-05	9.101452e-05	8.4563224e-05
cg23522427	8.461472e-05	6.351687e-05	0.00013602187	7.148311e-05	7.532175e-05	9.775148e-05	0.00010647755	6.664408e-05	7.215459e-05	9.0193185e-05	5.3553016e-05	7.698436e-05	0.000101449565	7.2508556e-05	5.571497e-05	7.576637e-05	0.00013408197	8.890626e-05	8.816205e-05	6.2737374e-05	8.973261e-05	9.6137395e-05	6.7597735e-05	5.9597525e-05	0.00010890193	7.911964e-05	3.5342102e-05	9.418565e-05	9.2735914e-05	7.548322e-05	8.651452e-05	8.656278e-05	6.523885e-05	8.74455e-05	6.622384e-05	8.360024e-05	4.779516e-05	8.0157835e-05	6.435977e-05	9.326988e-05	6.970206e-05	5.806952e-05	7.0755246e-05	0.000105591585	6.17757e-05	8.257115e-05	6.5298955e-05	7.50293e-05	7.87974e-05
cg16558659	7.9299716e-05	8.0216385e-05	8.1416845e-05	8.23331e-05	7.950392e-05	7.9533645e-05	8.045631e-05	8.142588e-05	8.002252e-05	8.017681e-05	8.274661e-05	8.23157e-05	8.330734e-05	7.940311e-05	8.300603e-05	7.962582e-05	8.083114e-05	8.375373e-05	8.0348924e-05	8.190463e-05	8.007499e-05	8.08784e-05	8.076719e-05	8.290356e-05	7.771332e-05	8.047053e-05	7.921417e-05	7.8972975e-05	8.1274826e-05	8.166569e-05	8.133802e-05	8.110269e-05	8.289896e-05	8.214849e-05	8.202501e-05	7.9125864e-05	8.027421e-05	8.0842336e-05	8.16733e-05	8.08896e-05	8.02267e-05	8.3017665e-05	8.167864e-05	8.171613e-05	8.199756e-05	7.998546e-05	8.269703e-05	7.9835394e-05	8.113284e-05
cg14263499	7.177065e-05	6.9066635e-05	8.513738e-05	9.6636504e-05	9.155746e-05	8.0426806e-05	7.4441516e-05	8.3030565e-05	8.405732e-05	8.924802e-05	7.24492e-05	7.794599e-05	8.885275e-05	8.436836e-05	6.754067e-05	7.568801e-05	8.326642e-05	6.329977e-05	8.417471e-05	7.5384196e-05	8.338305e-05	8.639642e-05	9.806186e-05	7.4936455e-05	9.084133e-05	7.3597854e-05	7.7242585e-05	6.4675965e-05	9.332006e-05	8.9717716e-05	8.503058e-05	7.714795e-05	7.36301e-05	8.2942344e-05	7.69079e-05	8.504219e-05	8.380857e-05	8.265969e-05	9.382996e-05	9.14743e-05	7.7574965e-05	8.355371e-05	7.989603e-05	7.8623285e-05	7.932897e-05	8.209283e-05	7.6144715e-05	7.99136e-05	8.047498e-05
cg09450024	6.287731e-05	7.1067814e-05	9.06794e-05	8.8293025e-05	7.753847e-05	9.208924e-05	9.5474985e-05	8.421249e-05	7.98808e-05	8.569444e-05	6.571598e-05	7.788272e-05	9.4185976e-05	7.166118e-05	8.374562e-05	8.088537e-05	9.5166186e-05	7.0099675e-05	7.882e-05	7.862442e-05	8.1985054e-05	7.3241354e-05	7.376172e-05	9.025975e-05	9.40182e-05	8.974405e-05	7.4018964e-05	7.939343e-05	7.997682e-05	7.962023e-05	7.35935e-05	9.696347e-05	8.060226e-05	8.8133085e-05	7.033389e-05	9.124124e-05	7.664835e-05	8.629416e-05	9.636292e-05	8.5531225e-05	8.384624e-05	9.6883734e-05	8.4413026e-05	7.9138175e-05	7.342862e-05	6.8214664e-05	6.7937326e-05	7.92072e-05	7.7853234e-05
cg13448978	6.521231e-05	5.611171e-05	7.52197e-05	8.9611945e-05	9.578399e-05	8.00628e-05	8.270673e-05	8.081964e-05	9.311085e-05	8.7539425e-05	6.832754e-05	8.223774e-05	9.724867e-05	8.934121e-05	6.3435924e-05	7.027923e-05	7.762533e-05	6.5213346e-05	8.055964e-05	7.7214085e-05	8.633156e-05	8.7761895e-05	0.000107595886	7.559766e-05	0.00010259668	6.3405205e-05	7.068471e-05	5.5165794e-05	8.947132e-05	9.0477486e-05	8.672623e-05	8.124006e-05	7.439252e-05	7.862873e-05	7.356924e-05	8.057557e-05	7.935233e-05	8.6724525e-05	0.00010634956	0.00010028565	8.096004e-05	8.76197e-05	8.2983235e-05	8.2388935e-05	7.115625e-05	7.952314e-05	9.563272e-05	8.517861e-05	6.521387e-05
cg00359511	8.028043e-05	8.129682e-05	8.032805e-05	8.059814e-05	8.003697e-05	8.052031e-05	8.015787e-05	8.0731435e-05	8.065732e-05	8.049357e-05	8.170728e-05	8.047957e-05	8.043195e-05	8.012624e-05	8.154294e-05	8.122027e-05	7.963623e-05	8.033396e-05	8.0849786e-05	8.066177e-05	8.147836e-05	8.080989e-05	8.1101556e-05	8.083102e-05	7.9926016e-05	8.1273116e-05	8.1400576e-05	8.075086e-05	8.130307e-05	8.155139e-05	8.1096645e-05	8.0962796e-05	8.147495e-05	8.106942e-05	8.0740254e-05	7.999973e-05	8.1372935e-05	8.063452e-05	8.1069724e-05	8.143494e-05	8.0132486e-05	8.132362e-05	8.060034e-05	8.058025e-05	8.190715e-05	8.064378e-05	8.128617e-05	8.057746e-05	8.0926235e-05
cg09235983	8.889685e-05	7.650707e-05	7.8478726e-05	8.862329e-05	7.7263096e-05	7.029959e-05	8.5074345e-05	9.743212e-05	5.8848254e-05	8.2241e-05	0.00010043123	7.6842145e-05	7.922982e-05	8.987084e-05	9.821886e-05	8.40235e-05	7.252368e-05	8.7607965e-05	7.319601e-05	9.848656e-05	5.7288733e-05	7.052894e-05	7.105395e-05	7.983749e-05	8.0451064e-05	0.00011058367	9.054782e-05	8.610775e-05	8.653853e-05	6.0183167e-05	7.937129e-05	6.895239e-05	0.00010633316	6.1764455e-05	7.5386546e-05	9.871245e-05	6.60118e-05	7.865212e-05	8.397245e-05	7.656181e-05	8.3029976e-05	7.415868e-05	7.235872e-05	7.543872e-05	5.76051e-05	9.695167e-05	9.9571065e-05	9.170005e-05	5.5681296e-05
cg14022711	9.240827e-05	0.00012253821	0.00010206964	7.087753e-05	5.6999877e-05	9.503027e-05	7.653788e-05	7.2912524e-05	7.960728e-05	7.4112126e-05	7.7000215e-05	7.245463e-05	8.710855e-05	0.00010462075	7.853209e-05	9.313145e-05	8.388738e-05	7.2366536e-05	0.00011973253	9.019881e-05	9.368718e-05	8.342013e-05	7.567984e-05	4.1372496e-05	7.171062e-05	9.721056e-05	8.6469285e-05	8.7194174e-05	8.6102555e-05	0.00011570646	9.1325644e-05	6.7793844e-05	6.579376e-05	8.1802e-05	9.168259e-05	7.8188416e-05	9.739806e-05	0.00011503765	0.00011075441	5.133961e-05	8.117581e-05	8.338472e-05	7.012575e-05	9.1836184e-05	8.540169e-05	6.337836e-05	7.488239e-05	7.246171e-05	6.842349e-05
cg08547343	5.742814e-05	9.343328e-05	0.00013672857	0.00020906619	3.8864973e-06	0.0001435395	4.1360407e-05	9.310686e-05	0.0001283627	4.44397e-05	1.8260573e-05	7.4903866e-05	0.00015110437	1.9624871e-05	9.757473e-05	2.0269288e-05	0.00012464312	7.973381e-05	0.00013173127	8.914747e-06	4.435481e-05	1.7331662e-05	4.9282724e-05	1.3369154e-05	4.679184e-05	0.00013805952	0.00015610484	0.00011948984	2.4809313e-05	0.00016923594	2.2504244e-05	2.1660291e-05	0.00011133962	0.00010342814	0.000116291754	4.972877e-05	4.6610523e-05	0.00012837931	0.00019759136	3.3538745e-05	6.0489656e-06	2.6934811e-05	0.0001716189	9.094154e-05	0.00012141081	2.4549025e-05	5.764852e-05	6.59164e-06	5.471018e-06
cg08843004	8.0552476e-05	7.85364e-05	7.714065e-05	9.3611256e-05	9.457399e-05	8.438379e-05	7.60327e-05	8.540057e-05	7.906644e-05	7.923044e-05	7.219039e-05	8.187471e-05	8.685938e-05	9.834943e-05	7.1600516e-05	7.114863e-05	8.170816e-05	8.328673e-05	8.635539e-05	7.930899e-05	7.8465135e-05	8.2211984e-05	9.241903e-05	6.491789e-05	8.760201e-05	7.5892756e-05	7.3730094e-05	7.140397e-05	8.083204e-05	7.6696204e-05	8.99506e-05	8.415119e-05	8.241515e-05	8.173204e-05	7.530103e-05	8.5425476e-05	8.715693e-05	8.2998384e-05	8.104539e-05	8.1624785e-05	8.151708e-05	8.145963e-05	7.7792225e-05	6.482571e-05	8.3970444e-05	7.454993e-05	9.832831e-05	8.432194e-05	7.981086e-05
cg15450349	8.708881e-05	8.305865e-05	8.033888e-05	9.680167e-05	7.8645324e-05	7.599992e-05	8.544339e-05	8.414312e-05	8.167085e-05	8.8760135e-05	6.843243e-05	8.07184e-05	7.606715e-05	8.564053e-05	7.243019e-05	7.995821e-05	6.9602174e-05	7.7626435e-05	8.089962e-05	8.870375e-05	8.315903e-05	7.668951e-05	9.303598e-05	8.861454e-05	8.523888e-05	7.1076225e-05	7.236925e-05	7.994692e-05	7.209356e-05	8.758591e-05	8.369174e-05	9.1840026e-05	8.399886e-05	7.5636824e-05	7.536471e-05	8.7240056e-05	9.479062e-05	8.0754995e-05	7.485004e-05	8.245914e-05	7.1647395e-05	7.971366e-05	8.494025e-05	9.221654e-05	8.066157e-05	7.688618e-05	8.445065e-05	7.796333e-05	8.871013e-05
cg11303561	9.08901e-05	9.279288e-05	9.193895e-05	6.7321904e-05	0.0001112291	8.9116074e-05	8.603044e-05	6.8244e-05	0.000101010846	4.6401274e-05	6.470905e-05	7.115844e-05	8.4919535e-05	0.00012031161	5.79203e-05	6.5092696e-05	7.464377e-05	0.00010400936	9.898971e-05	8.6778986e-05	4.1648313e-05	8.4565094e-05	0.000103035985	7.0724236e-05	0.00010324759	4.92981e-05	4.6256126e-05	8.580155e-05	5.822463e-05	5.302864e-05	8.004116e-05	5.3065993e-05	4.2425327e-05	4.90908e-05	6.967573e-05	7.866691e-05	9.3179624e-05	0.0001046161	6.0974893e-05	2.2403992e-05	5.479378e-05	6.545791e-05	5.875039e-05	8.3928295e-05	4.677526e-05	0.00010102556	7.647722e-05	8.8961955e-05	9.051597e-05
cg04678713	6.468978e-05	7.023883e-05	8.31892e-05	8.998808e-05	8.001903e-05	5.937339e-05	6.218223e-05	8.111472e-05	8.975076e-05	6.538398e-05	6.949323e-05	7.744415e-05	0.00014301925	7.936108e-05	7.0408794e-05	8.183254e-05	8.311903e-05	5.9435883e-05	5.1761912e-05	0.000107004715	0.00010635482	6.985471e-05	7.160624e-05	6.91095e-05	9.092458e-05	5.3244054e-05	8.707363e-05	9.417089e-05	8.0728e-05	8.094556e-05	9.3165036e-05	9.9148274e-05	6.143892e-05	9.708993e-05	8.983965e-05	8.2430444e-05	5.706598e-05	8.608705e-05	9.195518e-05	6.591015e-05	9.0897694e-05	7.54411e-05	6.0305385e-05	5.8077534e-05	7.3386305e-05	7.277895e-05	8.226553e-05	7.95217e-05	0.00011476273
cg14702927	0.000110355686	9.536984e-05	0.00011231968	5.4792235e-05	0.00010115519	5.9762024e-05	6.120778e-05	5.3867145e-05	7.8577745e-05	0.00010817171	5.854844e-05	0.00010145454	8.547382e-05	9.777213e-05	3.8440707e-05	7.5811346e-05	0.00010216972	7.950703e-05	7.457811e-05	9.325064e-05	7.183736e-05	7.714116e-05	7.292347e-05	5.6304005e-05	9.0816735e-05	0.00010641201	5.9444275e-05	8.4166335e-05	0.00012593543	5.91844e-05	0.000119933975	0.00010506516	5.052707e-05	6.264043e-05	6.685591e-05	5.1166386e-05	8.070592e-05	7.5210635e-05	6.174261e-05	0.0001152671	6.4656e-05	7.7180055e-05	4.488344e-05	8.0390724e-05	8.4289124e-05	8.187988e-05	7.489374e-05	0.000113304406	7.299479e-05
cg10077401	6.7227964e-05	0.00010015372	7.7634664e-05	8.875012e-05	8.456546e-05	7.760657e-05	6.818762e-05	6.834713e-05	7.9648125e-05	7.877432e-05	4.4528842e-05	0.000101573365	9.597265e-05	7.008077e-05	5.804144e-05	7.158443e-05	6.962024e-05	9.851806e-05	8.9525616e-05	8.526938e-05	6.519896e-05	5.4408447e-05	0.00011021257	6.841841e-05	4.0415624e-05	6.6334935e-05	8.0523445e-05	7.80125e-05	0.00011096599	8.0112804e-05	5.9089885e-05	8.614791e-05	8.6175765e-05	6.567061e-05	5.359269e-05	4.109393e-05	0.000100156154	0.00010756348	9.797934e-05	5.7424684e-05	8.5232845e-05	7.01764e-05	4.161366e-05	9.363676e-05	5.2021234e-05	6.20886e-05	7.514267e-05	7.42832e-05	6.314548e-05
cg15280728	8.084894e-05	6.870326e-05	8.774897e-05	7.418323e-05	7.377242e-05	6.79744e-05	8.6169006e-05	7.529961e-05	7.5618926e-05	7.6212724e-05	6.693027e-05	8.403576e-05	7.6856486e-05	0.000112816764	6.181321e-05	7.31136e-05	7.125356e-05	9.563085e-05	7.8487e-05	7.7550365e-05	0.00010318255	6.5139786e-05	0.00010141351	6.16303e-05	8.582179e-05	8.472847e-05	6.613187e-05	9.132158e-05	8.3075e-05	8.001604e-05	8.54726e-05	7.163249e-05	7.520888e-05	5.9712736e-05	7.2213246e-05	7.950623e-05	9.3499126e-05	9.139846e-05	7.295995e-05	6.766941e-05	0.00010907696	7.09773e-05	7.836034e-05	9.007143e-05	9.773297e-05	6.4170024e-05	8.3415274e-05	7.14496e-05	7.069793e-05
cg22914188	4.954721e-05	0.00012939586	0.0001039303	8.703859e-05	3.7905134e-05	0.00011155732	0.00012762906	6.910073e-05	8.514093e-05	8.099127e-05	4.6301135e-05	9.709409e-05	9.376103e-05	6.928025e-05	7.1077295e-05	0.00010441328	0.00012476898	7.804926e-05	7.066411e-05	5.4711443e-05	4.6923167e-05	7.42877e-05	8.8989844e-05	8.422334e-05	6.782945e-05	1.8763665e-05	5.7297002e-05	0.00013026831	0.00010136438	8.7464476e-05	5.7212288e-05	3.4085242e-05	4.228608e-05	7.667961e-05	0.00014825449	0.00010698418	0.00012805437	0.0001508926	0.00013404756	1.751133e-05	8.516919e-05	0.00012842353	4.584578e-05	9.7931275e-05	8.784613e-05	8.497729e-05	6.9540125e-05	8.4886065e-05	8.893726e-05
cg07202479	7.26339e-05	7.763711e-05	7.759384e-05	8.282145e-05	7.941509e-05	8.0071135e-05	8.362431e-05	7.961091e-05	7.955966e-05	8.102211e-05	7.941673e-05	8.022217e-05	8.5875436e-05	8.086208e-05	7.9945785e-05	7.9008365e-05	7.422829e-05	7.205292e-05	7.8077865e-05	8.2561615e-05	7.960522e-05	8.536201e-05	7.806228e-05	7.778821e-05	7.7913275e-05	7.714179e-05	7.9608006e-05	8.4240695e-05	8.009421e-05	7.944163e-05	8.0967635e-05	7.9631194e-05	7.81515e-05	7.7286786e-05	8.016974e-05	7.950672e-05	8.651239e-05	8.234078e-05	8.380648e-05	8.061419e-05	8.024987e-05	8.331516e-05	8.3412175e-05	8.298893e-05	7.825626e-05	8.844447e-05	8.248579e-05	8.133247e-05	8.445618e-05
cg03348857	7.947085e-05	8.124006e-05	8.014824e-05	8.097223e-05	7.981046e-05	8.114023e-05	7.953808e-05	7.991112e-05	8.2089005e-05	8.022386e-05	8.2273495e-05	8.1044556e-05	7.995354e-05	8.065078e-05	8.2382205e-05	8.1387436e-05	8.029409e-05	8.109835e-05	8.1602586e-05	8.089717e-05	8.105455e-05	8.188365e-05	8.1213024e-05	8.164677e-05	7.997856e-05	8.1043625e-05	7.975007e-05	8.131464e-05	8.043101e-05	7.935507e-05	8.1526916e-05	8.0559104e-05	8.1425984e-05	7.851928e-05	7.9893114e-05	8.1111066e-05	8.132914e-05	8.134501e-05	8.1484766e-05	8.046191e-05	8.0990365e-05	8.1188125e-05	8.005417e-05	8.16965e-05	8.187303e-05	8.0023725e-05	8.1243896e-05	8.116152e-05	8.104019e-05
cg15759809	8.046188e-05	7.971279e-05	8.1631464e-05	8.037849e-05	8.0914346e-05	7.989469e-05	8.0104284e-05	8.063292e-05	8.1014034e-05	8.065238e-05	8.13286e-05	8.1109276e-05	7.967736e-05	8.174112e-05	8.0978316e-05	8.017941e-05	8.160762e-05	8.0386795e-05	8.049616e-05	8.1480386e-05	8.139056e-05	8.033749e-05	8.059945e-05	8.0568825e-05	8.09154e-05	8.11694e-05	8.154915e-05	8.075309e-05	8.141737e-05	8.1452075e-05	8.167164e-05	8.071903e-05	7.9093676e-05	8.0574224e-05	8.204208e-05	8.1512786e-05	8.119055e-05	8.172727e-05	8.130528e-05	8.1447244e-05	8.0598824e-05	8.083362e-05	8.225618e-05	8.178932e-05	7.9703925e-05	7.954701e-05	8.162866e-05	8.100028e-05	8.1948216e-05
cg08706405	8.016831e-05	8.0705904e-05	7.952683e-05	8.1689774e-05	8.00359e-05	7.9277976e-05	8.061061e-05	8.146724e-05	8.1241844e-05	8.0954254e-05	8.2054365e-05	8.128335e-05	8.080816e-05	8.148008e-05	8.192765e-05	8.080136e-05	8.0994614e-05	8.0530546e-05	8.137521e-05	8.119926e-05	8.011689e-05	8.1523955e-05	8.025234e-05	8.100364e-05	8.0365484e-05	8.058659e-05	8.0732854e-05	8.145325e-05	8.0980724e-05	8.110712e-05	8.1662896e-05	7.995714e-05	8.075631e-05	8.0587226e-05	8.0820864e-05	8.1369486e-05	8.1198705e-05	8.1452614e-05	8.150984e-05	8.0620084e-05	8.005266e-05	8.1121485e-05	8.1379316e-05	8.092091e-05	8.0411584e-05	8.023382e-05	8.097093e-05	8.056241e-05	8.083655e-05
cg23642833	6.251548e-05	9.475589e-05	8.4229796e-05	9.676971e-05	9.674547e-05	0.00012099804	8.8984714e-05	0.00010520995	0.000100353165	0.0001309527	6.0507286e-05	8.140759e-05	0.00011219179	0.00010806032	3.4087716e-05	0.000126329	5.0191167e-05	0.00011614582	7.624963e-05	9.508629e-05	4.6386544e-05	5.322211e-05	6.2147876e-05	6.395543e-05	9.602617e-05	9.554918e-05	8.354502e-05	7.04203e-05	0.00013064152	6.917075e-05	7.820248e-05	8.806733e-05	6.7654924e-05	8.0630096e-05	5.21378e-05	7.5912976e-05	6.113983e-05	9.157031e-05	8.3295585e-05	8.676266e-05	9.269183e-05	8.6649714e-05	4.4706558e-05	0.000119669196	3.5845293e-05	5.149264e-05	6.132193e-05	9.449295e-05	6.5886015e-05
cg25002788	7.524818e-05	7.326943e-05	7.660128e-05	8.567832e-05	8.632835e-05	7.844404e-05	8.237987e-05	8.002917e-05	8.488521e-05	8.307634e-05	7.131837e-05	7.973766e-05	8.722602e-05	8.3315834e-05	8.542654e-05	7.905376e-05	8.4697254e-05	7.810313e-05	7.932318e-05	7.685017e-05	7.973338e-05	8.425052e-05	9.194658e-05	7.967004e-05	8.555923e-05	8.052783e-05	8.093076e-05	7.7054334e-05	7.955552e-05	8.2821294e-05	8.8085166e-05	7.9790756e-05	7.9746096e-05	7.829135e-05	7.591028e-05	7.635096e-05	8.1967635e-05	8.144193e-05	8.645782e-05	8.424809e-05	8.322412e-05	7.669339e-05	7.2435934e-05	7.522558e-05	8.2189305e-05	8.421066e-05	8.2421255e-05	7.5165706e-05	8.7259774e-05
cg13860981	8.17034e-05	8.016718e-05	7.437791e-05	8.30791e-05	8.580568e-05	8.01715e-05	7.592559e-05	8.3704756e-05	8.4626176e-05	7.8867546e-05	7.3136915e-05	8.161234e-05	8.525745e-05	7.9626676e-05	8.106383e-05	8.0805716e-05	7.7157216e-05	6.813291e-05	8.227486e-05	8.088156e-05	7.5471355e-05	8.221983e-05	9.018147e-05	7.845302e-05	8.465372e-05	7.232401e-05	6.9271e-05	7.320866e-05	8.6909466e-05	7.818641e-05	8.854441e-05	7.7996054e-05	8.2278726e-05	7.950112e-05	7.3874646e-05	8.4178224e-05	8.378513e-05	8.3354615e-05	8.2769424e-05	8.288069e-05	8.023738e-05	8.128464e-05	8.176058e-05	8.79719e-05	8.500923e-05	8.161124e-05	7.059252e-05	7.562307e-05	7.6938566e-05
cg06650246	5.3925818e-05	6.556806e-05	7.121749e-05	9.025939e-05	9.750915e-05	8.3886625e-05	7.981166e-05	8.370296e-05	8.93225e-05	8.624568e-05	5.9955397e-05	7.982244e-05	0.000100411824	8.32614e-05	5.693588e-05	7.530104e-05	8.142189e-05	6.264608e-05	8.2774946e-05	8.046655e-05	8.147756e-05	9.195753e-05	0.00010670748	8.1685146e-05	0.00010010692	5.592247e-05	7.482962e-05	5.4588156e-05	0.00010045361	8.252266e-05	0.000103698774	8.59284e-05	7.653393e-05	8.323475e-05	8.143613e-05	8.742894e-05	8.027867e-05	8.926247e-05	9.739382e-05	0.00010053695	7.4584816e-05	9.564462e-05	8.072536e-05	7.938888e-05	6.1306426e-05	7.633821e-05	8.01872e-05	7.915756e-05	6.3142004e-05
cg17811213	7.998148e-05	8.0503865e-05	8.050283e-05	8.146757e-05	7.982394e-05	8.0514204e-05	8.0754806e-05	8.0648555e-05	8.091503e-05	8.078143e-05	8.146634e-05	8.106402e-05	8.080305e-05	8.095425e-05	8.17526e-05	8.117876e-05	8.198407e-05	8.154661e-05	7.9708836e-05	8.02357e-05	8.077686e-05	8.1519254e-05	8.116407e-05	8.142625e-05	7.978934e-05	8.0550264e-05	8.061162e-05	8.008855e-05	8.067792e-05	8.129422e-05	8.097164e-05	8.022656e-05	8.215114e-05	8.1472805e-05	8.1235296e-05	8.048861e-05	8.084881e-05	8.0805614e-05	8.1818405e-05	8.03972e-05	8.030628e-05	8.145819e-05	8.083721e-05	8.076036e-05	8.078883e-05	8.034021e-05	8.1380094e-05	8.0527476e-05	8.209494e-05
cg00141522	7.823291e-05	7.026153e-05	7.909176e-05	0.00011683973	6.866292e-05	7.010351e-05	6.223385e-05	8.092607e-05	6.391241e-05	8.452327e-05	6.301746e-05	7.969142e-05	9.892745e-05	8.0778475e-05	9.8027675e-05	8.933011e-05	9.957518e-05	0.00012595912	7.798621e-05	9.92816e-05	8.470192e-05	6.758226e-05	8.7415545e-05	8.5616804e-05	7.8180456e-05	7.181327e-05	6.322065e-05	7.281433e-05	8.559136e-05	6.388997e-05	8.583445e-05	0.00010975317	8.3089704e-05	5.578983e-05	6.432012e-05	6.455287e-05	8.39752e-05	9.072013e-05	6.530072e-05	9.1446935e-05	7.750496e-05	7.531382e-05	5.6001423e-05	7.489214e-05	7.8812256e-05	7.6126744e-05	6.9667825e-05	7.985951e-05	8.582411e-05
cg26578923	4.9042053e-05	6.159137e-05	8.319565e-05	8.531976e-05	6.691904e-05	6.5327906e-05	8.0837504e-05	7.0546856e-05	0.0001315801	5.795471e-05	4.930164e-05	9.588512e-05	9.5360185e-05	0.000111923815	3.9058174e-05	6.944855e-05	5.659933e-05	6.775875e-05	7.2505405e-05	9.199048e-05	5.564351e-05	6.717953e-05	0.00013398702	6.730079e-05	0.00023767227	8.110405e-05	5.590704e-05	6.189324e-05	0.0001396881	7.2085175e-05	5.1204624e-05	0.00015899741	1.4231772e-05	4.273267e-05	4.9050977e-05	6.6853536e-05	5.153466e-05	8.107369e-05	0.000104100494	6.368531e-05	0.00010592379	0.00010871186	4.7915728e-05	8.579658e-05	4.559246e-05	8.844574e-05	3.830247e-05	7.5925185e-05	8.060059e-05
cg25058019	7.645603e-05	7.4983596e-05	7.131788e-05	8.636184e-05	8.7918226e-05	7.662956e-05	8.132955e-05	8.238103e-05	8.5053536e-05	8.720789e-05	6.474729e-05	8.255399e-05	8.880803e-05	8.353744e-05	7.514939e-05	7.197697e-05	7.333147e-05	6.0153525e-05	7.971073e-05	8.3820225e-05	7.971044e-05	8.889714e-05	9.356824e-05	8.028977e-05	8.684104e-05	6.855885e-05	7.8433615e-05	6.4804735e-05	9.1364425e-05	7.898188e-05	9.071917e-05	7.6205666e-05	8.279275e-05	8.211807e-05	8.2406325e-05	8.911913e-05	7.890494e-05	9.039178e-05	9.2642396e-05	8.907388e-05	7.565004e-05	8.952646e-05	8.5198655e-05	8.952928e-05	8.290272e-05	7.867003e-05	8.388196e-05	7.818643e-05	7.246665e-05
cg04724110	8.244056e-05	8.1960585e-05	8.088941e-05	8.144611e-05	8.323151e-05	7.652826e-05	8.173774e-05	8.133651e-05	7.729707e-05	8.0107646e-05	8.217108e-05	8.3724684e-05	8.463343e-05	7.9382626e-05	8.2350496e-05	7.913332e-05	7.776561e-05	8.085886e-05	8.106247e-05	8.350908e-05	8.3045205e-05	8.467221e-05	8.2958424e-05	7.898559e-05	8.061102e-05	7.9497375e-05	7.8761695e-05	8.1608494e-05	7.735903e-05	8.2504186e-05	7.469003e-05	8.1608785e-05	8.377567e-05	8.189849e-05	8.3093975e-05	7.734332e-05	6.907673e-05	7.8217236e-05	8.196841e-05	8.2638864e-05	7.821237e-05	8.328726e-05	8.100168e-05	8.322601e-05	8.5129686e-05	7.647445e-05	7.378742e-05	8.033225e-05	8.075327e-05
cg13538845	7.244749e-05	5.935508e-05	5.5765046e-05	8.812299e-05	9.178269e-05	6.8471185e-05	6.975783e-05	0.00010854642	9.0631416e-05	6.532166e-05	5.490757e-05	8.9245426e-05	6.4108695e-05	0.000100538266	6.942065e-05	4.515309e-05	0.00010308743	8.9372355e-05	8.929143e-05	8.746628e-05	7.658736e-05	8.397505e-05	0.00012956753	6.5438944e-05	7.8583325e-05	6.0280825e-05	8.960632e-05	7.187839e-05	0.00010660715	9.121109e-05	9.9372744e-05	0.00012782362	8.186258e-05	7.581854e-05	6.0189068e-05	7.531519e-05	5.9767146e-05	8.534194e-05	5.9962043e-05	8.5602864e-05	4.0014493e-05	0.00010762904	7.4866286e-05	6.5041015e-05	7.311556e-05	6.357801e-05	0.000111901245	6.292662e-05	5.7078625e-05
cg01174743	9.824883e-05	5.2765703e-05	0.00011313986	6.85882e-05	7.023928e-05	5.3147276e-05	6.591825e-05	6.873843e-05	7.2923336e-05	0.00010899072	6.567985e-05	6.4665044e-05	8.206501e-05	0.00011681931	5.680411e-05	9.21657e-05	8.677935e-05	9.887678e-05	9.914329e-05	6.529768e-05	9.020722e-05	0.0001237322	0.000113837785	6.797174e-05	0.00010042468	5.9878963e-05	4.7255246e-05	4.903346e-05	9.79787e-05	7.314615e-05	0.000100317375	6.6621615e-05	6.610881e-05	4.897941e-05	6.5768385e-05	9.848954e-05	7.1431234e-05	7.822034e-05	7.205001e-05	8.9444315e-05	7.054708e-05	9.46797e-05	9.558822e-05	8.524011e-05	7.0431415e-05	9.673358e-05	0.0001100826	0.00010265426	0.00011762612
cg10324643	7.945959e-05	7.995415e-05	7.958648e-05	8.0224694e-05	8.0324775e-05	8.33469e-05	8.304604e-05	7.996073e-05	8.015656e-05	8.1703205e-05	8.265775e-05	7.8186866e-05	7.985774e-05	8.2813705e-05	8.282535e-05	7.548152e-05	8.046055e-05	8.208689e-05	7.932733e-05	8.0660175e-05	8.05301e-05	8.0699916e-05	8.0550606e-05	8.263416e-05	7.926979e-05	8.256142e-05	8.192633e-05	8.05801e-05	7.7992554e-05	8.022485e-05	7.7789235e-05	8.201233e-05	8.1168466e-05	8.021017e-05	7.927689e-05	8.015082e-05	8.212459e-05	8.1312566e-05	8.02403e-05	8.1309445e-05	8.120132e-05	8.5586835e-05	7.813783e-05	8.265915e-05	8.401209e-05	8.3781924e-05	8.18673e-05	8.152687e-05	8.224391e-05
cg19011001	8.309881e-05	5.9963044e-05	6.883194e-05	7.7214194e-05	0.00010149823	8.2105245e-05	7.608296e-05	6.4733154e-05	9.2391805e-05	8.8958215e-05	5.684726e-05	8.9475434e-05	9.97436e-05	9.4031835e-05	6.774043e-05	5.8997808e-05	7.517618e-05	5.798725e-05	7.1710325e-05	8.156821e-05	8.618982e-05	7.199554e-05	0.00011284126	9.30791e-05	0.00010447462	6.280756e-05	6.2650186e-05	5.736773e-05	9.288565e-05	7.6279895e-05	9.0403795e-05	9.5749674e-05	7.712783e-05	8.8015484e-05	7.062715e-05	8.7605586e-05	8.082161e-05	7.720886e-05	9.1344504e-05	9.74439e-05	7.491054e-05	7.8619596e-05	7.9802194e-05	8.295065e-05	6.8953916e-05	6.80781e-05	7.528253e-05	8.865708e-05	6.457313e-05
cg02190807	7.418944e-05	7.4068914e-05	7.611433e-05	7.555219e-05	8.906111e-05	8.254775e-05	8.171884e-05	7.540191e-05	8.973665e-05	8.379711e-05	7.6018274e-05	7.995733e-05	8.009153e-05	8.183476e-05	8.024096e-05	6.796558e-05	8.48342e-05	8.4077896e-05	7.7459335e-05	8.1014725e-05	7.649968e-05	8.3941384e-05	9.175756e-05	8.132178e-05	9.1685695e-05	7.347743e-05	7.3697374e-05	7.933774e-05	7.975316e-05	9.4050854e-05	7.974396e-05	8.5149346e-05	8.1370454e-05	8.01691e-05	7.0872135e-05	7.095219e-05	9.208803e-05	7.683609e-05	9.733938e-05	9.059786e-05	8.649101e-05	8.178026e-05	7.921872e-05	7.5259755e-05	8.327046e-05	8.5473e-05	7.963827e-05	7.815365e-05	7.8535915e-05
cg15118872	0.00012361631	0.00014379135	9.7441545e-05	7.400458e-05	0.00011373775	9.7457385e-05	8.843145e-05	5.7408186e-05	8.282384e-05	5.7868183e-05	6.044515e-05	5.857894e-05	0.000101643745	7.0054455e-05	7.449519e-05	7.0308655e-05	3.1757038e-05	8.4810286e-05	9.1233225e-05	8.866231e-05	8.2524435e-05	3.24692e-05	0.00012962284	9.721868e-05	8.5072425e-05	6.147045e-05	7.8867706e-05	8.4169034e-05	7.9360005e-05	9.337645e-05	5.3519667e-05	6.6329114e-05	3.516242e-05	4.3398737e-05	6.287659e-05	0.0001253807	8.077469e-05	0.000118193115	8.791828e-05	4.5628687e-05	7.7328485e-05	8.054762e-05	9.008211e-05	0.000107691245	7.259185e-05	0.00013347354	5.4679447e-05	6.746874e-05	8.5485204e-05
cg09540612	6.316805e-05	6.820128e-05	7.51883e-05	9.090562e-05	8.9376364e-05	7.990005e-05	8.052292e-05	8.2799495e-05	8.910817e-05	8.4043844e-05	6.676171e-05	7.337655e-05	9.194823e-05	8.7029934e-05	7.2111565e-05	7.203459e-05	7.443455e-05	7.109752e-05	8.2699196e-05	8.2494975e-05	8.01317e-05	9.062457e-05	9.967444e-05	7.9146186e-05	9.4733485e-05	6.675895e-05	7.815636e-05	6.157671e-05	8.8796245e-05	7.49433e-05	9.27803e-05	8.500001e-05	8.837889e-05	8.361781e-05	7.60293e-05	8.028398e-05	7.8874255e-05	8.050142e-05	9.576259e-05	9.71888e-05	7.36712e-05	8.76718e-05	8.426924e-05	9.319905e-05	6.914518e-05	7.979119e-05	8.22054e-05	7.1644405e-05	7.6415985e-05
cg26600983	6.6752276e-05	8.510595e-05	8.306716e-05	7.489078e-05	9.3748626e-05	6.909292e-05	7.274026e-05	9.832857e-05	8.270357e-05	9.134266e-05	5.3751948e-05	9.1000846e-05	0.00011871657	0.00011572714	5.830629e-05	7.425265e-05	8.9163535e-05	6.3887965e-05	8.1436636e-05	0.00010823748	8.161374e-05	9.9496654e-05	0.00012994431	8.361714e-05	0.00010956034	8.277991e-05	6.048455e-05	5.7159683e-05	7.8716366e-05	7.614091e-05	7.937968e-05	6.367848e-05	6.882267e-05	7.494478e-05	6.4915635e-05	7.605907e-05	8.873774e-05	0.00010609202	8.9094465e-05	8.539733e-05	0.00010402026	8.392167e-05	7.045146e-05	8.322944e-05	5.5546207e-05	7.972596e-05	6.677007e-05	7.962935e-05	6.6407505e-05
cg13423759	4.8882284e-05	6.7240915e-05	7.282085e-05	7.609036e-05	0.00011143536	8.0743885e-05	8.420138e-05	7.911794e-05	9.8322875e-05	9.683482e-05	6.0944e-05	6.497626e-05	0.000105803985	8.992359e-05	6.7322486e-05	6.159512e-05	8.796378e-05	4.5598306e-05	8.629945e-05	7.566902e-05	8.518453e-05	8.777128e-05	0.00012470498	7.1925155e-05	0.00012803439	4.8845493e-05	5.8347432e-05	6.256867e-05	0.00011457937	8.89336e-05	0.00011579302	8.454653e-05	7.076371e-05	8.565621e-05	6.0163886e-05	8.286561e-05	5.3766616e-05	8.610074e-05	0.000102213424	8.9552195e-05	8.2113605e-05	6.2182124e-05	7.074907e-05	0.00011133342	6.6247114e-05	7.382586e-05	8.186894e-05	6.306583e-05	4.761452e-05
cg05708536	9.6813455e-05	6.8341906e-05	9.371421e-05	8.068604e-05	9.204739e-05	9.561018e-05	6.9585636e-05	8.4971405e-05	8.1075144e-05	7.634399e-05	8.802298e-05	6.801844e-05	7.6094315e-05	6.974428e-05	6.891161e-05	8.0207086e-05	9.460461e-05	8.570036e-05	7.300703e-05	8.6424225e-05	8.226986e-05	9.178758e-05	0.000103012615	8.1951584e-05	7.2016905e-05	8.900492e-05	8.082326e-05	8.402404e-05	6.4939166e-05	9.141901e-05	7.6023476e-05	7.707844e-05	8.607689e-05	8.562369e-05	6.5799075e-05	7.250017e-05	6.99222e-05	8.719569e-05	0.00010318562	7.6501165e-05	6.867279e-05	8.657971e-05	9.445569e-05	7.853793e-05	8.149634e-05	0.00010622174	8.2304134e-05	7.831477e-05	0.00010019268
cg00089154	8.059498e-05	8.3681916e-05	8.143314e-05	8.013485e-05	7.963432e-05	7.881705e-05	8.4011175e-05	8.1390266e-05	8.01786e-05	7.932662e-05	8.198122e-05	8.1934995e-05	8.42097e-05	8.0581034e-05	8.490424e-05	8.3914325e-05	8.073271e-05	8.145728e-05	8.121065e-05	8.406511e-05	8.240839e-05	7.7374636e-05	7.8854915e-05	8.365275e-05	7.783218e-05	8.165223e-05	8.403752e-05	7.888773e-05	8.0098784e-05	8.191664e-05	8.023706e-05	7.7173994e-05	8.411506e-05	7.862055e-05	8.313094e-05	7.955588e-05	8.177704e-05	8.031313e-05	7.971851e-05	8.03006e-05	7.791906e-05	8.2627004e-05	7.9411315e-05	7.927771e-05	8.202043e-05	7.5592456e-05	7.979598e-05	7.909199e-05	7.950913e-05
cg15367121	8.537109e-05	8.566476e-05	8.522221e-05	7.72069e-05	7.150778e-05	7.3367635e-05	8.398601e-05	7.828172e-05	7.877487e-05	8.455954e-05	8.4142106e-05	8.336834e-05	8.0004924e-05	7.963544e-05	8.281301e-05	8.659214e-05	9.182292e-05	8.3874584e-05	7.8857716e-05	8.5087886e-05	8.259323e-05	7.950205e-05	7.11449e-05	8.05339e-05	7.42968e-05	8.502929e-05	7.913188e-05	8.787185e-05	7.839192e-05	8.301109e-05	7.67154e-05	7.918765e-05	8.433372e-05	7.832792e-05	8.415323e-05	7.956983e-05	8.747895e-05	8.032408e-05	7.854056e-05	8.088261e-05	7.7898956e-05	8.2354556e-05	8.0185084e-05	7.533244e-05	8.7951455e-05	7.708924e-05	7.8498924e-05	8.2817496e-05	8.6661836e-05
cg15442737	4.6938945e-05	4.5151162e-05	7.632216e-05	9.420395e-05	0.000116874915	7.193921e-05	7.509393e-05	8.242635e-05	9.234708e-05	9.364614e-05	6.745568e-05	7.600416e-05	0.000108469736	9.795537e-05	6.764484e-05	6.394601e-05	8.141981e-05	5.6765555e-05	7.5315664e-05	7.8415906e-05	8.7047134e-05	7.9251244e-05	0.00012587973	6.616251e-05	0.00013400888	4.857043e-05	6.446288e-05	6.0003105e-05	0.00010600853	9.473668e-05	0.0001101541	7.960422e-05	6.31011e-05	8.313795e-05	6.4382526e-05	0.000102153324	8.227012e-05	6.991771e-05	7.413536e-05	9.872975e-05	9.475305e-05	8.140897e-05	6.788928e-05	9.3184106e-05	6.841669e-05	8.460848e-05	6.118496e-05	6.643936e-05	5.533044e-05
cg11064170	8.2377854e-05	8.185056e-05	7.987828e-05	8.106641e-05	8.1775164e-05	7.968259e-05	7.966036e-05	8.0695856e-05	8.074118e-05	7.91622e-05	8.4203304e-05	7.987747e-05	8.1592225e-05	7.9110236e-05	8.330479e-05	8.171502e-05	8.179508e-05	8.002627e-05	7.946785e-05	8.140148e-05	8.206204e-05	8.230882e-05	7.4331154e-05	8.118185e-05	7.52468e-05	8.322835e-05	8.2715516e-05	8.135058e-05	7.940918e-05	8.079707e-05	8.2419305e-05	8.139814e-05	8.17604e-05	7.9260695e-05	8.1822844e-05	8.1940525e-05	7.865591e-05	8.167464e-05	7.965047e-05	7.950731e-05	7.976035e-05	8.21673e-05	8.3574145e-05	8.0393795e-05	8.0898346e-05	8.210779e-05	8.512343e-05	8.024083e-05	8.268455e-05
cg23476209	8.89938e-05	7.873431e-05	8.412256e-05	7.44028e-05	8.429493e-05	7.881114e-05	7.620923e-05	7.236878e-05	7.982208e-05	7.959261e-05	8.6897075e-05	7.594602e-05	6.859136e-05	8.1925406e-05	8.1786806e-05	8.032691e-05	8.5992055e-05	8.1443075e-05	8.3226834e-05	8.278235e-05	8.104811e-05	7.572815e-05	8.372016e-05	6.786169e-05	8.289921e-05	8.702362e-05	7.520939e-05	9.059951e-05	8.137113e-05	6.987184e-05	7.5173164e-05	8.7303924e-05	6.1632556e-05	8.6866174e-05	7.316881e-05	9.09357e-05	8.1678845e-05	8.639748e-05	8.2393555e-05	9.36248e-05	8.1257866e-05	7.676982e-05	8.501172e-05	8.531757e-05	9.442736e-05	6.479511e-05	8.2819795e-05	8.1171034e-05	8.1709615e-05
cg25095032	7.8079385e-05	8.0657795e-05	8.107905e-05	8.139921e-05	8.055239e-05	8.056135e-05	8.0785576e-05	8.081636e-05	8.0635225e-05	8.025687e-05	8.073788e-05	8.0940845e-05	8.03621e-05	8.112019e-05	8.0594735e-05	8.006531e-05	8.081098e-05	8.013436e-05	8.1105114e-05	8.0639176e-05	8.106074e-05	8.133405e-05	8.053532e-05	8.075481e-05	8.0937665e-05	8.088454e-05	8.12919e-05	7.994784e-05	8.0551465e-05	8.046251e-05	8.092891e-05	8.0843754e-05	8.063294e-05	8.055382e-05	8.1474805e-05	8.062322e-05	8.053581e-05	8.0286256e-05	8.121244e-05	8.106291e-05	8.014665e-05	8.126779e-05	8.096241e-05	8.0295846e-05	8.0705555e-05	8.014388e-05	8.100563e-05	8.024087e-05	8.045311e-05
cg24180402	6.14821e-05	0.00012808669	0.00011761369	0.00010663753	9.747586e-05	9.057363e-05	6.665784e-05	0.00017696037	8.440233e-05	5.4164047e-05	7.344325e-05	3.5934503e-05	0.0001382277	8.2055725e-05	3.8177128e-05	2.2537557e-05	5.2682935e-05	6.661504e-05	4.8565606e-05	8.830171e-05	2.702451e-05	8.764986e-05	0.00012891123	0.00017272965	8.325527e-05	6.641777e-05	3.2726148e-05	3.7612674e-05	8.976973e-05	0.0002041703	5.2247844e-05	8.66413e-05	4.6976405e-05	8.274089e-05	7.551653e-05	0.00010126586	7.581942e-05	0.00016806026	9.8168326e-05	7.909186e-05	0.00014641313	7.900502e-05	0.00013277098	7.7461256e-05	5.8333902e-05	8.4961044e-05	3.0673924e-05	0.000103812694	2.51123e-05
cg27176870	5.4220076e-05	7.0082584e-05	4.909848e-05	8.229553e-05	5.0683175e-05	9.009999e-05	6.729779e-05	0.00010584253	0.00013054362	6.272829e-05	3.9562852e-05	8.731956e-05	0.000114698145	0.00011294349	9.074472e-05	5.032195e-05	6.072893e-05	6.558809e-05	7.3282565e-05	9.633795e-05	2.4351639e-05	8.371854e-05	0.00019313584	5.567473e-05	0.00012850751	7.3008596e-05	4.1283853e-05	7.4760865e-05	0.00010203825	9.837086e-05	6.831011e-05	5.90497e-05	0.00013783695	7.076079e-05	8.586799e-05	0.000104230654	4.0674255e-05	0.00010781268	4.1595045e-05	2.9100152e-05	0.00010579437	6.810375e-05	6.276346e-05	0.00013946072	2.6664793e-05	8.4256964e-05	7.8677236e-05	6.3618405e-05	3.228926e-05
cg25331196	5.6074092e-05	5.4773165e-05	8.307026e-05	7.4484306e-05	7.7983605e-05	8.187259e-05	6.766402e-05	7.231902e-05	9.64136e-05	6.45176e-05	6.570489e-05	7.442105e-05	8.103801e-05	7.6168646e-05	5.8136036e-05	5.8747526e-05	8.299863e-05	6.363855e-05	7.562652e-05	6.9536974e-05	7.2578514e-05	6.596031e-05	0.00013693582	7.647769e-05	0.00011853613	6.410537e-05	5.4491393e-05	5.488375e-05	9.460133e-05	8.959203e-05	9.5894575e-05	6.8004556e-05	9.7017175e-05	7.62845e-05	7.650084e-05	9.083045e-05	8.727337e-05	8.29645e-05	0.000101308644	8.1171835e-05	9.009011e-05	7.219055e-05	7.4179894e-05	9.186364e-05	4.605542e-05	0.000107931475	8.613539e-05	6.264646e-05	7.016347e-05
cg07522644	5.5225457e-05	8.231233e-05	6.9586225e-05	9.1004156e-05	0.00010815803	7.020353e-05	8.175823e-05	7.37709e-05	9.191191e-05	6.110097e-05	6.278516e-05	7.262303e-05	8.765058e-05	8.5611784e-05	5.4193315e-05	7.322839e-05	0.00010868464	7.237767e-05	0.000111282665	5.7627403e-05	4.7247027e-05	6.92906e-05	7.6811615e-05	7.703205e-05	0.00010602085	7.749515e-05	5.8749796e-05	8.741917e-05	8.1049904e-05	6.7148714e-05	7.332611e-05	9.871697e-05	9.024003e-05	5.9552738e-05	5.204098e-05	6.491451e-05	7.702813e-05	8.192179e-05	0.00011650915	9.9012286e-05	5.7428093e-05	5.31463e-05	8.439265e-05	6.368983e-05	7.961596e-05	8.6112974e-05	8.860424e-05	8.2185376e-05	6.9155634e-05
cg07971894	7.731316e-05	8.111093e-05	7.961643e-05	8.438972e-05	8.205476e-05	8.018082e-05	8.1402526e-05	8.3516825e-05	7.754872e-05	7.892738e-05	7.901898e-05	7.924062e-05	8.342465e-05	8.100898e-05	8.40568e-05	8.275709e-05	8.015399e-05	8.0314494e-05	8.363194e-05	8.170434e-05	8.070091e-05	8.143741e-05	8.037073e-05	8.4179155e-05	8.038188e-05	8.09161e-05	8.146851e-05	7.552006e-05	8.3695086e-05	8.1925406e-05	8.4404644e-05	8.2888895e-05	8.072204e-05	8.273903e-05	7.831739e-05	7.995299e-05	8.155484e-05	8.2044215e-05	8.2663406e-05	7.958575e-05	7.982852e-05	8.496201e-05	8.3907005e-05	7.937336e-05	7.908974e-05	8.1476785e-05	7.926451e-05	8.171324e-05	8.106207e-05
cg27192620	7.717181e-05	7.2291645e-05	7.429147e-05	8.680878e-05	8.964912e-05	8.0300655e-05	6.7145374e-05	9.27775e-05	0.00010088819	8.921963e-05	6.402742e-05	8.144474e-05	0.00011358875	0.00010610826	4.355522e-05	6.6868655e-05	6.8632486e-05	8.674694e-05	8.406209e-05	8.5793814e-05	7.1961105e-05	7.3190546e-05	0.00013371214	7.6029006e-05	0.0001192975	5.4776072e-05	6.376867e-05	5.4230866e-05	0.00011988816	7.947629e-05	8.9411114e-05	9.166195e-05	7.429026e-05	7.895724e-05	4.4856002e-05	8.9092246e-05	9.2166745e-05	0.00010707232	7.4341006e-05	8.716747e-05	0.000116479976	8.827954e-05	6.574695e-05	9.7370896e-05	7.7159835e-05	7.387712e-05	5.6497247e-05	7.685667e-05	5.0214225e-05
cg05353872	8.1270766e-05	8.2384824e-05	8.239681e-05	8.241192e-05	7.806951e-05	7.915306e-05	8.176809e-05	8.351053e-05	7.7953686e-05	8.294543e-05	8.314216e-05	8.214236e-05	8.0718186e-05	7.9808844e-05	8.312443e-05	8.296343e-05	7.87052e-05	7.778843e-05	8.333489e-05	8.19685e-05	8.073874e-05	8.329751e-05	7.552554e-05	7.923721e-05	7.8394754e-05	8.358661e-05	8.4194166e-05	8.3463754e-05	8.2000464e-05	8.119365e-05	7.941403e-05	8.253195e-05	8.191728e-05	8.072705e-05	8.183875e-05	7.842691e-05	8.136589e-05	8.279858e-05	8.332348e-05	7.913415e-05	7.910174e-05	8.031462e-05	8.1039005e-05	7.8455756e-05	8.460926e-05	7.780822e-05	8.32281e-05	8.309604e-05	8.134263e-05
cg16349534	8.221921e-05	7.7368386e-05	8.181157e-05	8.147453e-05	8.081903e-05	7.8334386e-05	8.230156e-05	8.1212165e-05	8.0710866e-05	8.1758466e-05	7.8691904e-05	8.206451e-05	7.99463e-05	8.105211e-05	8.3249775e-05	8.1002574e-05	8.1867554e-05	7.434088e-05	8.206251e-05	7.946938e-05	8.086815e-05	7.877583e-05	8.020145e-05	8.029951e-05	8.0852114e-05	7.773439e-05	8.250119e-05	8.180823e-05	8.179606e-05	8.165739e-05	7.942923e-05	8.290067e-05	8.232373e-05	8.3196464e-05	8.282485e-05	8.066804e-05	8.1022e-05	8.154679e-05	7.812137e-05	8.2847204e-05	8.204972e-05	8.2602106e-05	8.048668e-05	8.2161954e-05	8.303303e-05	8.004867e-05	8.03485e-05	8.286607e-05	8.057238e-05
cg15769486	8.521855e-05	9.100256e-05	9.269197e-05	6.043531e-05	6.943775e-05	8.458988e-05	9.217224e-05	0.00010168771	8.046785e-05	7.964149e-05	6.394835e-05	9.062469e-05	7.044521e-05	8.636531e-05	7.159694e-05	8.3791456e-05	8.74768e-05	0.00011075512	8.664497e-05	8.665192e-05	8.4860316e-05	6.991243e-05	8.3594154e-05	7.0989554e-05	7.98571e-05	9.056117e-05	7.700737e-05	0.000115351475	9.772845e-05	8.578465e-05	6.766112e-05	7.499888e-05	6.665579e-05	6.820175e-05	8.257855e-05	7.606027e-05	8.776887e-05	9.804287e-05	6.837173e-05	7.847421e-05	6.566204e-05	8.02604e-05	6.717239e-05	7.674302e-05	8.1859864e-05	5.9658156e-05	6.971621e-05	8.610806e-05	6.794589e-05
cg24399122	6.127257e-05	6.667258e-05	8.47917e-05	6.757088e-05	7.167238e-05	8.264481e-05	7.311466e-05	9.503715e-05	9.731926e-05	9.432654e-05	4.7131896e-05	9.690526e-05	9.668162e-05	8.717607e-05	5.6597022e-05	7.498945e-05	8.943131e-05	4.8512295e-05	9.139455e-05	6.9610236e-05	7.267424e-05	0.00010397167	0.00011689431	5.573065e-05	9.679825e-05	6.46554e-05	7.8213525e-05	6.61055e-05	0.00010808607	5.664296e-05	7.248721e-05	7.1005095e-05	7.8153076e-05	6.833713e-05	8.591863e-05	8.105144e-05	5.5781296e-05	9.497435e-05	8.2620914e-05	0.00010208031	7.879552e-05	6.0742914e-05	8.830713e-05	9.558178e-05	5.9397735e-05	8.055496e-05	6.816457e-05	6.348998e-05	7.529813e-05
cg07593637	7.827997e-05	7.999472e-05	7.788422e-05	8.237301e-05	8.053557e-05	8.164115e-05	8.093555e-05	8.1796556e-05	8.074988e-05	7.992438e-05	8.199479e-05	8.200255e-05	8.159499e-05	7.933657e-05	8.175259e-05	8.090981e-05	8.001836e-05	8.1599654e-05	8.120474e-05	8.075955e-05	7.981613e-05	8.2160994e-05	8.0612255e-05	8.161368e-05	7.920977e-05	7.995029e-05	8.082108e-05	7.8452955e-05	8.020988e-05	8.245762e-05	8.1657294e-05	7.915714e-05	8.231996e-05	8.449351e-05	8.169453e-05	8.12739e-05	8.077146e-05	8.101166e-05	8.1543265e-05	8.0518716e-05	8.1412996e-05	8.244349e-05	8.223854e-05	8.142786e-05	8.08204e-05	8.020603e-05	8.018966e-05	7.9424906e-05	8.136293e-05
cg10429922	0.00012843165	0.00013130344	0.00013043074	7.1519746e-05	5.6261768e-05	0.000110973066	0.00011571684	0.00010890781	5.86436e-05	8.143734e-05	5.794752e-05	8.421042e-05	8.6758424e-05	0.00012025298	5.8131744e-05	6.730269e-05	8.3331775e-05	7.04455e-05	7.595532e-05	7.8889665e-05	7.524312e-05	6.126047e-05	0.00021177567	7.521664e-05	0.00010250009	5.6123117e-05	7.1125345e-05	9.6931995e-05	6.875157e-05	7.922191e-05	7.798843e-05	6.954471e-05	8.666612e-05	9.294097e-05	7.259341e-05	0.000118566764	8.3267805e-05	0.00014196348	7.808714e-05	8.75938e-05	7.241425e-05	7.187752e-05	4.4550878e-05	6.466588e-05	3.559616e-05	8.7201384e-05	8.039593e-05	7.995426e-05	9.045906e-05
cg26597461	8.885465e-05	4.2403335e-05	6.063626e-05	7.977379e-05	6.911819e-05	7.476217e-05	8.320203e-05	7.603387e-05	7.819141e-05	0.00010037253	6.830283e-05	7.309854e-05	0.00010145571	6.352159e-05	5.1142182e-05	7.396888e-05	0.0001026597	6.62107e-05	9.700327e-05	4.50659e-05	5.9402668e-05	7.059291e-05	6.903824e-05	7.091548e-05	0.00011140482	8.08226e-05	7.576303e-05	7.276035e-05	6.4783206e-05	4.849361e-05	7.123043e-05	6.3928885e-05	5.1621395e-05	6.6096996e-05	7.009454e-05	8.310926e-05	6.4530475e-05	7.881868e-05	8.856613e-05	6.185858e-05	9.099793e-05	6.7546505e-05	6.3076426e-05	0.00011743178	6.2126535e-05	8.594706e-05	6.378356e-05	7.421941e-05	6.18122e-05
cg00905524	5.1157e-05	6.7186564e-05	5.6166402e-05	7.7545694e-05	9.518433e-05	6.0339982e-05	8.171976e-05	6.4782995e-05	0.00011492668	6.770238e-05	5.235264e-05	7.105353e-05	7.887413e-05	8.116537e-05	7.160277e-05	6.1317194e-05	6.66677e-05	6.988909e-05	6.3938845e-05	8.024487e-05	8.237976e-05	0.000110227775	0.00015058285	9.765076e-05	0.00013461884	4.316351e-05	4.497829e-05	6.726963e-05	9.130088e-05	6.864564e-05	8.1980936e-05	8.5928674e-05	0.00011591306	8.5329324e-05	7.582471e-05	0.00010606982	6.154096e-05	9.763755e-05	9.4578434e-05	0.00013160893	6.6677734e-05	9.584605e-05	7.0192014e-05	9.450346e-05	8.348006e-05	6.764546e-05	4.305229e-05	8.730257e-05	4.2928892e-05
cg02182803	8.0550446e-05	0.00010244529	0.00016362315	8.411483e-05	0.00011221192	5.6734923e-05	0.0001249609	5.560971e-05	8.023322e-05	8.3267405e-05	7.174133e-05	6.509271e-05	0.00015646953	0.000113514965	4.0380717e-05	0.00017422295	0.00023585117	7.033302e-05	0.00014059208	3.1953103e-05	1.7727187e-05	9.5923024e-05	9.992042e-05	0.000106440726	0.0001209248	7.772307e-05	1.9701352e-05	0.000112037196	8.81482e-05	9.619027e-05	5.6476183e-05	7.500287e-05	7.429792e-05	5.26766e-05	5.8373247e-05	0.00011127742	5.8913687e-05	8.7291206e-05	6.800438e-05	8.081933e-06	7.5495045e-05	5.7407102e-05	5.4630254e-05	0.00010133869	7.795422e-05	9.337277e-05	3.0121388e-05	9.6659795e-05	0.00014302063
cg00413852	8.108438e-05	8.14934e-05	8.022324e-05	8.0388665e-05	8.166504e-05	8.173313e-05	7.8492354e-05	8.125918e-05	8.1200254e-05	8.074436e-05	8.2452505e-05	8.162451e-05	8.11818e-05	8.0591206e-05	8.2246246e-05	8.042197e-05	8.202184e-05	8.1662045e-05	8.0684156e-05	8.2278864e-05	7.935929e-05	8.137275e-05	8.128795e-05	8.225345e-05	8.169183e-05	8.013425e-05	8.199313e-05	7.793975e-05	8.116508e-05	8.176251e-05	8.1633734e-05	8.103497e-05	7.988911e-05	8.1894985e-05	8.221428e-05	8.103732e-05	8.0873884e-05	8.117524e-05	8.164433e-05	8.224487e-05	8.048527e-05	8.1126826e-05	7.7246616e-05	8.100139e-05	8.07222e-05	8.113507e-05	8.161133e-05	8.141611e-05	8.213476e-05
cg25752703	7.1488095e-05	7.3720585e-05	7.054394e-05	7.8378784e-05	9.316696e-05	7.58879e-05	7.7034245e-05	8.03833e-05	8.865132e-05	8.307605e-05	6.064728e-05	7.0912e-05	8.9090616e-05	8.0710866e-05	7.5146694e-05	7.60182e-05	8.186846e-05	5.982103e-05	7.362666e-05	8.553885e-05	8.011086e-05	8.7437176e-05	0.00010622694	8.446523e-05	9.646893e-05	5.586533e-05	6.3470616e-05	5.616525e-05	9.850049e-05	8.390192e-05	0.00010055751	7.005669e-05	7.539304e-05	8.056476e-05	8.0721584e-05	9.1803755e-05	8.519527e-05	9.240111e-05	9.032405e-05	9.753977e-05	7.4608324e-05	9.424507e-05	8.273537e-05	8.3983345e-05	6.568752e-05	8.702576e-05	5.8994374e-05	7.5553726e-05	7.510107e-05
cg10742957	6.855889e-05	6.1284896e-05	8.437221e-05	7.223425e-05	0.00010000283	8.550471e-05	8.09731e-05	8.815718e-05	9.7444885e-05	8.603715e-05	6.92595e-05	9.9253826e-05	8.7569955e-05	8.050323e-05	7.250038e-05	6.614213e-05	8.479805e-05	8.684156e-05	0.00010166445	9.8428405e-05	8.2742205e-05	8.040862e-05	9.724976e-05	9.597307e-05	9.336664e-05	8.377492e-05	8.651756e-05	8.2541446e-05	8.8695946e-05	0.000105895284	8.380155e-05	8.2625396e-05	6.4858046e-05	7.825028e-05	8.479973e-05	5.7701825e-05	8.293137e-05	8.9111796e-05	9.874091e-05	7.039256e-05	8.0817736e-05	7.5732845e-05	8.1400736e-05	8.4866995e-05	9.887386e-05	8.2870494e-05	9.6378484e-05	6.53088e-05	8.813789e-05
cg21240950	7.8766134e-05	8.2188584e-05	8.114524e-05	7.957001e-05	8.092465e-05	7.862729e-05	7.845123e-05	8.104487e-05	7.8767676e-05	8.2919985e-05	8.321939e-05	8.2012746e-05	7.924419e-05	8.195206e-05	8.119013e-05	8.0179285e-05	8.046717e-05	8.1780716e-05	7.929948e-05	8.185821e-05	8.222148e-05	8.135912e-05	8.085693e-05	8.212711e-05	8.013539e-05	8.149702e-05	7.9278485e-05	7.80253e-05	8.070957e-05	8.053177e-05	8.214584e-05	8.214489e-05	8.066767e-05	8.194156e-05	7.83626e-05	7.996586e-05	8.281394e-05	8.1735336e-05	8.260253e-05	8.160216e-05	7.9350284e-05	8.192741e-05	7.556401e-05	8.1810846e-05	8.2281316e-05	8.040409e-05	7.752175e-05	8.318656e-05	8.303419e-05
cg03517226	8.840216e-05	8.835342e-05	8.197341e-05	8.039962e-05	7.72509e-05	8.588988e-05	7.577687e-05	8.240037e-05	7.7023724e-05	7.420463e-05	8.3831736e-05	7.74073e-05	7.7979195e-05	7.9733756e-05	8.2554114e-05	9.017915e-05	8.301379e-05	8.313503e-05	8.4440435e-05	8.1554324e-05	8.489388e-05	8.320567e-05	7.242613e-05	7.8903024e-05	7.155814e-05	8.9629575e-05	8.6410335e-05	9.084202e-05	7.7597746e-05	7.6498065e-05	8.172696e-05	8.0235084e-05	7.5825345e-05	8.1136466e-05	8.09994e-05	7.9389676e-05	8.087684e-05	8.1479084e-05	7.7999284e-05	7.2539595e-05	7.821786e-05	8.294955e-05	8.029717e-05	7.405685e-05	8.493939e-05	8.204162e-05	8.586893e-05	8.4109335e-05	9.324616e-05
cg10336707	9.542376e-05	0.000112086935	6.612945e-05	9.5327756e-05	8.110899e-05	0.000104108374	6.918264e-05	5.9616523e-05	0.00010543376	0.00011050723	4.310513e-05	6.6267625e-05	9.046098e-05	8.1158425e-05	7.642857e-05	0.00011729861	6.636164e-05	7.237833e-05	0.00010326956	6.619679e-05	7.98084e-05	7.7747936e-05	9.508931e-05	5.360916e-05	0.00010175694	8.462496e-05	7.485476e-05	0.00010823867	9.9497825e-05	9.551098e-05	0.00013916858	7.293761e-05	5.146723e-05	5.4068412e-05	3.591456e-05	0.000103806946	0.00013728114	0.00010378846	6.444853e-05	7.828844e-05	9.529884e-05	7.821952e-05	6.162697e-05	4.1121377e-05	5.8876558e-05	8.379601e-05	7.04282e-05	9.985994e-05	0.00010707328
cg18859033	7.31208e-05	8.045124e-05	7.964354e-05	8.270623e-05	8.252071e-05	8.103917e-05	8.036508e-05	8.261728e-05	8.315166e-05	8.0555976e-05	8.109833e-05	8.042636e-05	7.922938e-05	8.011196e-05	8.151917e-05	8.104682e-05	8.0144426e-05	7.700839e-05	8.122522e-05	8.108991e-05	8.0546924e-05	8.265171e-05	7.776383e-05	8.151561e-05	7.798942e-05	8.07264e-05	8.204937e-05	8.2416256e-05	8.057453e-05	8.081134e-05	8.2598875e-05	7.984184e-05	8.162629e-05	8.0208774e-05	8.045432e-05	8.0201266e-05	8.303517e-05	8.32994e-05	8.394967e-05	8.1269965e-05	7.942178e-05	8.4630745e-05	7.9011115e-05	8.214411e-05	8.192641e-05	8.200751e-05	8.184291e-05	8.2328814e-05	8.238152e-05
cg09432136	8.0233964e-05	8.088655e-05	8.0907725e-05	8.0840524e-05	8.088585e-05	8.0231046e-05	8.036006e-05	8.113082e-05	8.037752e-05	8.09202e-05	8.0687816e-05	8.098458e-05	8.0128484e-05	8.03972e-05	8.083219e-05	8.0731545e-05	8.051405e-05	8.073087e-05	8.08442e-05	8.1236816e-05	8.1203434e-05	8.143511e-05	8.0906466e-05	8.062822e-05	8.009842e-05	8.08576e-05	8.096952e-05	8.069181e-05	8.035435e-05	8.117766e-05	8.100487e-05	8.08951e-05	8.1076054e-05	8.084705e-05	8.0907936e-05	8.064688e-05	8.070049e-05	8.0529426e-05	8.081206e-05	8.111318e-05	8.072663e-05	8.090094e-05	8.109027e-05	8.045877e-05	8.1262246e-05	8.126893e-05	8.095481e-05	8.089935e-05	8.110896e-05
cg04276951	7.8104866e-05	8.3718776e-05	8.8763925e-05	8.1914775e-05	8.700482e-05	7.3319236e-05	8.377813e-05	6.780219e-05	8.3575265e-05	8.4617524e-05	8.112541e-05	8.5871114e-05	8.133404e-05	6.9314985e-05	8.7101835e-05	8.560355e-05	7.946171e-05	8.054783e-05	8.236346e-05	7.625407e-05	8.2578525e-05	8.862858e-05	8.4151434e-05	8.9725494e-05	7.105176e-05	8.008953e-05	8.067731e-05	7.536648e-05	7.760608e-05	9.145091e-05	8.476656e-05	8.139111e-05	8.0095626e-05	7.4790005e-05	8.364736e-05	7.961154e-05	8.092945e-05	8.793232e-05	8.3641484e-05	7.53081e-05	8.2348684e-05	7.997763e-05	7.4032825e-05	0.00010712022	8.439241e-05	8.4948246e-05	8.0853155e-05	8.435841e-05	9.3621886e-05
cg16048239	8.054644e-05	8.053946e-05	7.88908e-05	8.1300306e-05	7.961138e-05	8.014258e-05	8.02302e-05	8.0617545e-05	8.085232e-05	8.058249e-05	8.071979e-05	8.1463615e-05	8.0461345e-05	8.080989e-05	8.169773e-05	8.133091e-05	8.064807e-05	8.1284656e-05	8.037721e-05	8.1191116e-05	8.139671e-05	8.064362e-05	8.107096e-05	8.133562e-05	7.9260295e-05	8.089528e-05	8.0374724e-05	8.0460435e-05	8.130582e-05	8.0969476e-05	8.112291e-05	8.0433354e-05	8.165444e-05	8.186665e-05	8.121839e-05	8.0454396e-05	8.107463e-05	8.0776255e-05	8.1185e-05	8.1350154e-05	7.991319e-05	8.1733495e-05	8.071647e-05	8.041591e-05	8.131595e-05	7.9661644e-05	8.0638165e-05	8.1568935e-05	8.150836e-05
cg18512146	8.177793e-05	8.269608e-05	7.945368e-05	8.177608e-05	8.1162056e-05	8.077684e-05	7.952518e-05	8.104844e-05	7.9879675e-05	7.704714e-05	8.119975e-05	7.755021e-05	8.231264e-05	8.238424e-05	8.081801e-05	8.071097e-05	7.831416e-05	7.94323e-05	7.9083205e-05	8.06892e-05	7.8410114e-05	8.1112834e-05	8.140983e-05	8.082417e-05	8.2037266e-05	7.950672e-05	7.848937e-05	7.8535864e-05	8.279425e-05	8.1207145e-05	8.070351e-05	8.0430575e-05	8.13047e-05	8.147502e-05	8.075753e-05	8.11728e-05	8.17759e-05	8.416054e-05	8.002271e-05	8.239546e-05	8.134157e-05	8.3455234e-05	8.0804966e-05	8.202642e-05	8.099672e-05	8.144387e-05	8.147766e-05	7.905426e-05	8.096194e-05
cg10294252	8.050817e-05	8.085128e-05	8.037616e-05	8.05628e-05	8.0859434e-05	8.044832e-05	8.06769e-05	8.100359e-05	8.033203e-05	8.0682235e-05	8.0765734e-05	8.065743e-05	8.048099e-05	8.054068e-05	8.08033e-05	8.0692254e-05	8.0139995e-05	8.080687e-05	8.041672e-05	8.138546e-05	8.157944e-05	8.121399e-05	8.0390884e-05	8.0719255e-05	8.035446e-05	8.128357e-05	8.029734e-05	7.9819445e-05	8.048982e-05	8.11279e-05	8.0817765e-05	8.1095954e-05	8.043064e-05	8.109359e-05	8.074767e-05	8.092556e-05	8.074784e-05	8.0616286e-05	8.0498474e-05	8.114762e-05	8.138168e-05	8.062023e-05	8.108342e-05	8.133404e-05	8.0630896e-05	8.0465084e-05	8.0767524e-05	8.128636e-05	8.080214e-05
cg06942701	7.003607e-05	0.0001071092	9.937685e-05	8.93849e-05	8.0002785e-05	7.084958e-05	5.5533066e-05	9.1133355e-05	8.6911634e-05	6.223308e-05	6.176759e-05	8.979735e-05	7.1011156e-05	8.741156e-05	5.734147e-05	7.8187215e-05	8.848949e-05	7.111163e-05	7.097072e-05	8.485748e-05	8.389387e-05	9.870147e-05	0.00011803624	8.03901e-05	0.000110807945	7.293944e-05	5.6226098e-05	5.794201e-05	9.000983e-05	6.594507e-05	9.168937e-05	9.432609e-05	7.963739e-05	6.592535e-05	7.8518206e-05	8.328992e-05	9.8321885e-05	9.919703e-05	7.7125325e-05	9.524841e-05	0.000100839825	8.258508e-05	7.547036e-05	8.852253e-05	7.073749e-05	8.37871e-05	7.3229756e-05	8.7170905e-05	6.18078e-05
cg13673164	5.0964467e-05	0.000103771665	9.361732e-05	7.986967e-05	6.3871914e-05	6.2392464e-05	4.1552612e-05	9.969304e-05	0.000117626085	0.00010783697	3.9844712e-05	0.00014002268	7.3851006e-05	9.929386e-05	4.0929834e-05	8.164116e-05	8.9549634e-05	6.1854706e-05	8.435335e-05	0.000110206034	0.00011378983	5.934228e-05	0.00015798229	0.00011118544	9.496333e-05	5.1458872e-05	4.6943223e-05	6.772103e-05	7.039929e-05	7.074047e-05	9.2880044e-05	8.191312e-05	8.9084046e-05	6.799133e-05	6.109991e-05	0.00010679057	7.601596e-05	9.706524e-05	4.6710586e-05	0.00014234429	0.000100889745	4.9245235e-05	6.345346e-05	9.13673e-05	5.2666754e-05	7.096339e-05	7.0863076e-05	7.9492376e-05	4.099591e-05
cg01794468	8.1488535e-05	8.042315e-05	8.03319e-05	8.1222235e-05	8.123183e-05	8.092962e-05	8.086613e-05	8.072657e-05	8.0405734e-05	8.0905826e-05	8.11742e-05	8.05386e-05	8.080229e-05	8.066053e-05	8.1485305e-05	8.098505e-05	8.101551e-05	8.057541e-05	8.0469756e-05	8.118072e-05	8.064653e-05	8.0672326e-05	8.03065e-05	8.032371e-05	8.056803e-05	7.968581e-05	8.0992366e-05	8.06321e-05	8.08366e-05	8.112764e-05	8.10998e-05	8.10063e-05	8.1451195e-05	8.0747486e-05	8.1681814e-05	8.07796e-05	8.1142476e-05	8.068258e-05	8.0818194e-05	8.1131766e-05	8.072262e-05	8.105929e-05	8.089577e-05	7.998394e-05	8.143427e-05	8.156875e-05	8.104134e-05	7.9834645e-05	8.112172e-05
cg05304806	4.7448826e-05	0.00011504477	0.00010101069	0.00014387071	4.7004996e-05	0.000100685844	9.2729766e-05	5.2271007e-05	0.00010165567	6.5436114e-05	8.127345e-05	9.269971e-05	9.6403404e-05	8.490522e-05	6.928933e-05	0.00010081072	8.195096e-05	7.348632e-05	8.742798e-05	8.895005e-05	7.077009e-05	9.2210175e-05	0.000101180056	7.6094875e-05	8.425215e-05	7.690938e-05	6.09728e-05	0.00010451575	5.7144927e-05	3.7008886e-05	0.00012618593	7.033067e-05	6.1697814e-05	6.171204e-05	0.00010231349	5.7534846e-05	9.2962444e-05	8.181979e-05	8.729702e-05	8.549569e-05	8.9108944e-05	9.274296e-05	8.462139e-05	8.4959705e-05	0.0001005365	0.00010365444	0.0001072988	8.377145e-05	6.217256e-05
cg04568842	0.00011282336	0.00010121901	0.00010638918	4.790056e-05	9.77284e-05	0.00011179104	7.152782e-05	0.000100552454	7.46623e-05	0.000105282255	5.2032436e-05	0.00010438599	8.58298e-05	9.923461e-05	5.8787984e-05	0.00010178246	8.034962e-05	6.670297e-05	7.3304465e-05	4.4938894e-05	8.517122e-05	8.9737034e-05	9.207565e-05	4.6944286e-05	9.313369e-05	8.527409e-05	6.35371e-05	6.309923e-05	9.604846e-05	9.208921e-05	9.0416084e-05	8.319612e-05	8.055978e-05	7.390041e-05	5.9543567e-05	6.3810825e-05	0.00010725722	0.00014397307	7.6406235e-05	8.0416736e-05	0.00012056118	6.761698e-05	9.1145244e-05	0.0001359225	8.0601545e-05	6.606619e-05	6.993171e-05	9.549654e-05	5.6459245e-05
cg08011245	8.3584244e-05	8.091593e-05	7.624718e-05	7.596705e-05	7.983434e-05	8.24935e-05	8.397634e-05	8.197143e-05	7.690459e-05	8.188207e-05	8.536606e-05	8.440012e-05	7.976189e-05	8.397183e-05	8.581889e-05	7.68021e-05	8.136237e-05	8.634325e-05	8.3437524e-05	8.297245e-05	8.2561084e-05	8.546501e-05	8.262293e-05	8.176331e-05	7.480289e-05	8.4996216e-05	8.0379636e-05	8.2164406e-05	7.722245e-05	7.402495e-05	8.1181024e-05	7.95911e-05	8.224975e-05	8.112911e-05	7.476178e-05	7.294826e-05	8.078199e-05	8.228983e-05	7.792763e-05	8.072163e-05	7.8663164e-05	8.296652e-05	8.641528e-05	7.993174e-05	7.878004e-05	8.354013e-05	8.316317e-05	8.066172e-05	8.762244e-05
cg03072616	8.0748054e-05	7.98917e-05	8.06671e-05	8.094196e-05	7.996631e-05	8.0841164e-05	8.053032e-05	8.0939775e-05	8.053917e-05	8.097939e-05	8.047192e-05	8.150096e-05	8.06626e-05	8.056393e-05	8.092476e-05	8.088261e-05	8.053402e-05	8.056888e-05	7.9870486e-05	8.0738275e-05	8.092899e-05	8.028106e-05	7.993852e-05	8.1144106e-05	8.0054786e-05	8.1014e-05	8.09613e-05	8.06714e-05	8.0728794e-05	8.130494e-05	8.04825e-05	8.107251e-05	8.136886e-05	8.126161e-05	8.064262e-05	8.10903e-05	8.02261e-05	8.041751e-05	8.0844824e-05	8.097248e-05	8.0757614e-05	8.0872676e-05	8.071794e-05	8.102002e-05	8.132435e-05	8.053724e-05	8.068443e-05	8.1397644e-05	8.130148e-05
cg07599144	7.9191705e-05	8.234994e-05	8.1125705e-05	7.917168e-05	7.991167e-05	8.112422e-05	8.027017e-05	7.982858e-05	8.1386126e-05	7.939964e-05	7.9055455e-05	8.1703954e-05	8.2487975e-05	8.214425e-05	8.128925e-05	8.0989856e-05	8.202692e-05	8.283834e-05	7.897286e-05	8.3331855e-05	8.148501e-05	8.176032e-05	8.127258e-05	8.247101e-05	8.059731e-05	8.13684e-05	7.7931305e-05	7.917876e-05	8.198231e-05	8.098562e-05	8.2664614e-05	8.041454e-05	8.173604e-05	8.0834325e-05	8.277658e-05	8.137121e-05	8.1367936e-05	8.1363454e-05	8.103809e-05	8.061451e-05	7.8873076e-05	7.937536e-05	8.1098886e-05	8.2934945e-05	8.01333e-05	7.778917e-05	8.3082814e-05	8.179193e-05	8.444654e-05
cg00974835	8.192586e-05	6.708304e-05	0.00010558595	5.9272585e-05	0.00010050828	8.594995e-05	6.596406e-05	7.473619e-05	7.1949406e-05	0.00010039455	5.3576183e-05	9.041716e-05	9.057278e-05	7.866729e-05	7.4304495e-05	7.407902e-05	8.506991e-05	7.694203e-05	8.7356435e-05	7.474879e-05	0.000104911145	6.803444e-05	7.3490584e-05	7.1805225e-05	0.00011522812	8.077829e-05	7.235632e-05	6.935405e-05	9.20121e-05	6.46095e-05	7.908397e-05	7.2695555e-05	5.5545708e-05	9.295824e-05	7.274249e-05	0.00010407471	7.037336e-05	7.380512e-05	8.044207e-05	6.378089e-05	6.8069974e-05	7.155183e-05	6.582066e-05	8.981702e-05	8.6561966e-05	8.282688e-05	6.9628935e-05	8.8114444e-05	6.923077e-05
cg09700868	8.3675244e-05	6.95055e-05	7.80481e-05	7.778031e-05	8.480623e-05	8.123577e-05	7.568123e-05	8.3660016e-05	8.0839774e-05	7.867942e-05	8.085199e-05	8.73096e-05	8.523506e-05	8.455253e-05	8.187512e-05	7.776311e-05	8.658769e-05	8.41491e-05	7.505703e-05	8.3711e-05	8.507587e-05	8.057154e-05	8.041524e-05	8.3782266e-05	7.921776e-05	8.006687e-05	8.094347e-05	7.688797e-05	7.6144395e-05	8.356479e-05	8.1395825e-05	8.3124476e-05	8.534261e-05	8.192577e-05	7.698072e-05	8.671943e-05	8.572027e-05	7.992741e-05	7.499809e-05	8.3750354e-05	8.2592676e-05	8.003888e-05	7.948892e-05	7.538039e-05	7.6737895e-05	8.248461e-05	7.593817e-05	7.787325e-05	7.6277356e-05
cg02341556	6.920984e-05	8.345408e-05	8.711881e-05	8.156548e-05	7.631135e-05	6.885773e-05	8.575031e-05	8.212997e-05	8.43839e-05	8.4958774e-05	8.369917e-05	8.566667e-05	8.025358e-05	8.262458e-05	8.488478e-05	8.681644e-05	8.0760365e-05	8.454025e-05	8.108809e-05	8.130469e-05	7.4255324e-05	8.5207415e-05	7.8841025e-05	7.675872e-05	7.445732e-05	8.8948684e-05	7.95116e-05	7.891652e-05	7.779903e-05	7.999438e-05	7.81224e-05	7.68428e-05	8.855896e-05	7.940215e-05	8.4528314e-05	7.516519e-05	8.5643405e-05	8.465446e-05	7.8286204e-05	7.800045e-05	7.775178e-05	8.215676e-05	7.5003125e-05	8.594824e-05	8.6018226e-05	8.462775e-05	8.431376e-05	8.108943e-05	9.2040995e-05
cg16399360	7.83148e-05	8.53839e-05	8.5662396e-05	8.324216e-05	8.1669525e-05	7.604511e-05	8.135916e-05	7.677891e-05	8.1196486e-05	8.2061066e-05	7.450406e-05	8.470614e-05	8.191579e-05	8.048337e-05	8.181693e-05	8.649444e-05	8.353638e-05	7.433707e-05	8.030953e-05	8.022717e-05	8.616251e-05	7.4040705e-05	7.783109e-05	8.434515e-05	7.677525e-05	8.31924e-05	8.31258e-05	8.022814e-05	7.785624e-05	8.3125815e-05	8.7337685e-05	8.1319624e-05	8.437408e-05	8.172288e-05	8.454705e-05	7.931748e-05	8.280212e-05	8.8880355e-05	7.930973e-05	8.4372434e-05	8.29713e-05	8.220224e-05	7.943013e-05	8.576033e-05	8.1311126e-05	7.8177625e-05	7.446895e-05	8.218472e-05	8.2079554e-05
cg12994048	6.0019684e-05	6.4364656e-05	7.456327e-05	0.000114238035	9.693177e-05	5.659765e-05	5.8865986e-05	7.435602e-05	8.2944025e-05	8.693281e-05	6.419771e-05	8.0284444e-05	0.000102679616	7.191165e-05	5.8947593e-05	5.8526275e-05	0.0001092825	4.978095e-05	7.371632e-05	9.327308e-05	8.0531034e-05	7.6620796e-05	0.00011203387	6.62435e-05	8.7882436e-05	6.2344356e-05	7.120291e-05	7.1889706e-05	0.00010322494	5.6719935e-05	8.9080735e-05	7.7193465e-05	7.639832e-05	7.031662e-05	6.366004e-05	7.926409e-05	8.5833955e-05	0.0001016333	0.00010073162	9.339427e-05	8.520906e-05	7.106601e-05	7.4960495e-05	6.7312874e-05	7.142421e-05	8.8247354e-05	7.9175225e-05	9.7533295e-05	5.3929645e-05
cg04725313	8.232012e-05	8.308099e-05	8.293469e-05	7.247635e-05	8.259707e-05	7.3891526e-05	8.330608e-05	7.910088e-05	7.7373574e-05	8.3831175e-05	7.191772e-05	7.706909e-05	8.552504e-05	7.851917e-05	8.052332e-05	8.532658e-05	7.9489764e-05	7.995085e-05	7.377898e-05	8.325004e-05	8.5869986e-05	7.4994474e-05	7.6566066e-05	8.375149e-05	7.8457524e-05	8.398164e-05	7.886628e-05	7.6317e-05	8.915285e-05	8.4250474e-05	7.4650576e-05	7.731122e-05	8.6207045e-05	8.381268e-05	8.216236e-05	8.0063226e-05	8.0283084e-05	8.336061e-05	7.794515e-05	7.967826e-05	8.56759e-05	7.979451e-05	7.787107e-05	7.440639e-05	8.425805e-05	7.934664e-05	7.78244e-05	8.5517124e-05	8.835581e-05
cg14873488	6.4561165e-05	5.454656e-05	0.00012654274	0.00010163709	0.00010458631	7.4122916e-05	5.4500008e-05	9.784802e-05	0.00010260386	7.342916e-05	5.7871894e-05	0.00010620314	0.000110765825	9.103511e-05	6.850359e-05	5.6882276e-05	7.1304865e-05	7.683983e-05	0.00011332637	8.29722e-05	7.351687e-05	9.9668694e-05	0.00010061852	6.338185e-05	8.557154e-05	4.8088452e-05	5.029927e-05	5.1589046e-05	0.000103573366	8.99035e-05	0.00016326063	7.7889075e-05	6.360705e-05	0.000121008874	5.4824235e-05	8.986744e-05	4.461202e-05	8.7318964e-05	4.8152702e-05	8.088047e-05	0.000110158486	7.4882984e-05	7.948945e-05	8.465945e-05	5.842421e-05	6.632191e-05	6.70697e-05	9.951028e-05	5.2287993e-05
cg19008099	8.06386e-05	8.075231e-05	8.159304e-05	8.219361e-05	7.970298e-05	8.036785e-05	8.166414e-05	7.987987e-05	8.2200895e-05	8.009602e-05	7.998076e-05	8.138377e-05	8.1545826e-05	8.098576e-05	8.183163e-05	8.0995e-05	8.155399e-05	8.16717e-05	7.941213e-05	8.214703e-05	8.122799e-05	8.207209e-05	8.16159e-05	8.1889826e-05	7.926304e-05	8.2012004e-05	8.093371e-05	8.0478334e-05	7.946627e-05	8.186315e-05	8.1454455e-05	8.060903e-05	8.04723e-05	8.124582e-05	8.068401e-05	7.950406e-05	8.149876e-05	8.086574e-05	8.153865e-05	8.147698e-05	8.144036e-05	8.252026e-05	8.0625345e-05	8.189863e-05	8.101487e-05	8.0569036e-05	8.158413e-05	7.939769e-05	8.170629e-05
cg07702750	0.00011182525	8.758203e-05	0.00010421461	5.1185765e-05	8.297008e-05	0.0001064867	6.4452426e-05	5.187815e-05	7.5253796e-05	0.00010942042	5.0580704e-05	9.613932e-05	5.6591256e-05	0.00011934741	5.3717282e-05	6.744538e-05	8.8548666e-05	0.00015484927	8.54746e-05	7.204429e-05	6.675425e-05	0.00012430783	0.000120986755	6.827158e-05	0.00014805871	4.658891e-05	4.3741064e-05	5.3467105e-05	0.000115510054	8.47305e-05	9.4589566e-05	0.00012954658	5.3842297e-05	6.9940485e-05	4.7576494e-05	5.2753952e-05	6.963118e-05	5.4370816e-05	9.489824e-05	0.00010519166	0.00011808974	3.6953377e-05	0.0001071669	7.398442e-05	5.5285214e-05	5.91238e-05	4.1373718e-05	8.937505e-05	6.822698e-05
cg11680055	3.522243e-05	0.0001781299	3.1499316e-05	0.00015619495	6.271908e-05	9.4283285e-05	9.612621e-05	9.538685e-05	4.806011e-05	8.858779e-05	3.684941e-05	3.7821406e-05	3.8308037e-05	0.0002253839	4.1500003e-05	5.455558e-05	8.6037675e-05	0.00023685292	5.6268564e-05	3.4033656e-05	0.000118340955	0.00013207391	9.9012854e-05	1.6284172e-05	4.7484897e-05	1.9955683e-05	6.1722814e-05	0.00010130606	5.9486538e-05	0.00015357148	0.00016051593	3.892806e-05	0.00011812525	2.0275964e-05	0.00011237897	4.773179e-05	8.061699e-05	0.00011512934	5.252409e-05	3.602444e-05	3.6834466e-05	5.9941216e-05	3.2811753e-05	3.9156315e-05	3.5451267e-05	2.8217675e-05	5.3278498e-05	3.0353056e-05	0.00014299428
cg01919011	8.06435e-05	8.058614e-05	8.0653874e-05	8.1762686e-05	8.036133e-05	8.067336e-05	8.074792e-05	8.029899e-05	8.019474e-05	8.092804e-05	8.116921e-05	8.175873e-05	8.272038e-05	8.100434e-05	8.130562e-05	8.048398e-05	7.929505e-05	8.096856e-05	7.926022e-05	8.117104e-05	8.079945e-05	8.069652e-05	8.117087e-05	8.193546e-05	8.1485225e-05	8.164696e-05	8.120462e-05	7.993018e-05	8.0816266e-05	8.1925675e-05	8.010115e-05	8.1055914e-05	8.142114e-05	8.056424e-05	8.096447e-05	8.0236045e-05	8.085512e-05	8.0757294e-05	8.1181744e-05	8.07497e-05	8.0907485e-05	8.050338e-05	8.131248e-05	8.167874e-05	8.021881e-05	8.12274e-05	8.056942e-05	8.15019e-05	8.059551e-05
cg03615207	7.1115304e-05	6.2748135e-05	9.992968e-05	8.287072e-05	7.3768235e-05	6.818662e-05	6.15223e-05	7.519966e-05	6.967916e-05	0.000102110425	6.391799e-05	0.000100395875	9.2910275e-05	8.561421e-05	8.7063825e-05	7.645965e-05	9.369336e-05	9.225376e-05	0.00010012895	7.476662e-05	0.000104534694	8.415028e-05	7.551336e-05	6.296969e-05	0.00010039865	8.82878e-05	8.0799095e-05	7.695845e-05	0.00010336055	6.310536e-05	8.0808684e-05	9.05989e-05	6.0638642e-05	6.648422e-05	6.32961e-05	0.000102314116	6.857722e-05	8.312402e-05	7.509039e-05	6.361008e-05	8.826286e-05	7.544819e-05	7.7242796e-05	0.00012108652	8.792499e-05	6.3932006e-05	7.903861e-05	8.481331e-05	7.600231e-05
cg13159023	0.00010024805	6.7300665e-05	8.727506e-05	7.367289e-05	0.00010750247	2.3418854e-05	3.6927795e-05	0.000101449456	4.2214717e-05	5.3493848e-05	6.982999e-05	3.9885348e-05	5.2762585e-05	3.9676128e-05	0.00010737371	6.0549e-05	0.0001282756	6.472404e-05	6.051466e-05	3.8935003e-05	9.2181326e-05	9.282515e-05	0.00014323181	4.8139224e-05	4.3001382e-05	9.660193e-05	0.00012193908	7.949413e-05	0.00018936001	7.211812e-05	2.361224e-05	4.7594694e-05	6.4922424e-05	8.745319e-05	9.3312585e-05	0.00012341693	0.00010033787	0.00013028257	0.00010398551	0.000104768485	0.00011521228	4.2539217e-05	9.0601e-05	6.686415e-05	7.558142e-05	7.476801e-05	7.958134e-05	0.00013449421	8.5127635e-05
cg18762727	8.438077e-05	7.453188e-05	5.9336875e-05	6.8268324e-05	0.00010000491	7.064908e-05	9.8429846e-05	8.7487686e-05	5.561779e-05	8.1605256e-05	6.0534e-05	9.622404e-05	2.354408e-05	8.3786545e-05	6.123811e-05	5.252326e-05	8.5701926e-05	7.4796604e-05	0.00011386182	5.7980382e-05	0.000100166064	8.5241685e-05	9.047445e-05	8.5900836e-05	0.000103848564	7.232835e-05	4.7883073e-05	5.0482045e-05	0.00013939182	4.361177e-05	0.00012408613	0.00010077914	6.2649044e-05	3.3033473e-05	7.32857e-05	7.7567915e-05	8.862719e-05	6.901895e-05	2.8928129e-05	7.66121e-05	5.569572e-05	8.157579e-05	7.5894095e-05	4.0774077e-05	0.00012743691	9.2661074e-05	0.00012050121	0.00010774931	8.186564e-05
cg02458065	7.177494e-05	8.631055e-05	5.3679785e-05	5.8299134e-05	8.1739476e-05	6.2752646e-05	8.031359e-05	0.00021375908	5.3410913e-05	3.3608245e-05	1.2188271e-05	7.8776444e-05	0.000100439596	0.00011435463	7.549338e-05	7.223948e-05	4.224172e-06	6.006549e-05	8.036501e-05	4.8207196e-05	7.754651e-05	3.9822142e-05	6.239972e-05	6.578983e-05	9.387647e-05	2.5909247e-05	9.662087e-05	3.2391177e-05	7.726846e-05	9.1497284e-05	6.540014e-05	3.0866235e-05	5.1324598e-05	4.996454e-05	9.658572e-05	3.929451e-05	2.8435354e-05	0.00024732892	3.590448e-05	8.869578e-05	6.3681204e-05	3.442775e-05	2.7558972e-05	6.9158144e-05	4.1341216e-05	6.872651e-05	4.7115744e-05	2.9140336e-05	3.2034754e-05
cg25303150	7.1584866e-05	5.638268e-05	7.664593e-05	8.2512546e-05	0.00010020924	6.579146e-05	8.6502885e-05	8.163662e-05	8.756416e-05	9.4650546e-05	6.1032093e-05	8.005347e-05	0.00010296227	9.17788e-05	6.552069e-05	7.1021524e-05	8.330187e-05	7.2971736e-05	9.0083835e-05	8.351066e-05	8.031149e-05	8.703316e-05	0.00011513973	8.0661724e-05	0.00011085821	5.5353605e-05	7.350849e-05	5.271063e-05	8.9819594e-05	9.96132e-05	8.951602e-05	9.583691e-05	8.260824e-05	8.516408e-05	6.779117e-05	8.4054234e-05	7.493326e-05	7.7756406e-05	9.44712e-05	9.25404e-05	9.196243e-05	7.749406e-05	7.364117e-05	8.9324385e-05	7.566864e-05	7.049191e-05	7.0283946e-05	8.064648e-05	5.7493675e-05
cg26530971	7.053943e-05	9.2708666e-05	5.761891e-05	5.6225585e-05	7.478542e-05	5.1780182e-05	6.891293e-05	2.5473802e-05	8.984316e-05	0.00011201944	9.238631e-05	9.604961e-05	9.0735e-05	0.0002309438	5.697983e-05	2.6418376e-05	0.00023350272	4.4687415e-05	3.3433786e-05	8.039433e-05	6.823045e-05	6.610252e-05	0.00013526113	9.752972e-05	0.00023590407	5.9155325e-05	6.869933e-05	0.0001444096	6.6174885e-05	9.27274e-05	7.286635e-05	7.8246936e-05	7.63033e-05	9.2766284e-05	6.279198e-05	0.00010936058	9.098099e-05	0.00011000225	3.969828e-05	3.820654e-05	0.00010341776	7.581924e-05	6.8654124e-05	7.9262936e-05	7.886835e-05	0.000115996205	6.531314e-05	6.8373054e-05	9.082367e-05
cg14346208	7.0366244e-05	8.393405e-05	8.098048e-05	7.7234785e-05	7.851337e-05	8.806575e-05	9.3223454e-05	8.305904e-05	9.404551e-05	0.000100897356	7.099709e-05	8.029799e-05	6.405934e-05	8.201863e-05	6.782825e-05	5.0974268e-05	8.396231e-05	8.495103e-05	7.550485e-05	7.813051e-05	9.8246586e-05	7.209102e-05	0.000117110285	6.764703e-05	0.00010683078	6.71699e-05	7.8770456e-05	5.5897366e-05	0.00011309184	7.397365e-05	6.632503e-05	9.22401e-05	8.224293e-05	7.1437586e-05	5.942677e-05	7.4393e-05	9.595983e-05	0.00010597518	8.054001e-05	0.000103328166	7.907656e-05	8.6745466e-05	7.8363904e-05	0.00010144138	7.6634395e-05	6.600129e-05	8.181329e-05	5.9559825e-05	7.110352e-05
cg16698101	9.461869e-05	8.500677e-05	0.000110310044	8.355191e-05	7.494549e-05	9.041354e-05	8.107215e-05	6.801851e-05	7.31864e-05	5.8077505e-05	7.6400465e-05	8.6859916e-05	7.5141215e-05	9.0730704e-05	6.5067434e-05	5.2151107e-05	8.0985745e-05	9.52094e-05	9.286497e-05	6.987054e-05	9.249242e-05	8.2712126e-05	5.0487415e-05	7.260686e-05	7.2844276e-05	9.3300245e-05	7.892259e-05	8.913349e-05	9.1770846e-05	7.348375e-05	8.292538e-05	0.00010335156	8.4191524e-05	7.2627874e-05	9.246855e-05	8.796218e-05	7.109518e-05	8.824164e-05	6.957095e-05	8.416857e-05	5.9171944e-05	6.438482e-05	7.93783e-05	8.009006e-05	9.4960604e-05	9.045037e-05	7.1266404e-05	7.9053374e-05	8.092642e-05
cg00711088	6.0134906e-05	0.00010060601	9.9013676e-05	6.184661e-05	0.00011354035	8.917755e-05	6.567516e-05	7.037563e-05	0.00010573135	7.292908e-05	6.113462e-05	9.6521115e-05	8.071304e-05	5.339483e-05	3.1414238e-05	7.775232e-05	6.295857e-05	8.668743e-05	6.978179e-05	4.8699312e-05	7.963235e-05	5.8817724e-05	0.00011151166	8.404617e-05	9.544532e-05	3.8331014e-05	6.6460634e-05	5.324699e-05	0.00012846506	9.3945324e-05	0.000103886705	9.344154e-05	0.000109021246	5.231977e-05	5.9519538e-05	0.00010758836	8.486498e-05	0.00010247097	8.811409e-05	0.00013327016	0.00010978662	7.732922e-05	0.00010331556	0.00010004888	7.329385e-05	5.7557143e-05	6.241042e-05	6.6691326e-05	6.3160194e-05
cg21990808	5.3576903e-05	6.95601e-05	7.2152005e-05	9.5865755e-05	8.4015985e-05	5.8567486e-05	0.0001064137	0.00012748728	8.81225e-05	8.069644e-05	7.747829e-05	9.292888e-05	6.5292734e-05	0.000103515005	7.498069e-05	9.0158435e-05	7.162045e-05	6.6341316e-05	0.00015585653	0.00011004779	9.221558e-05	5.740952e-05	4.769787e-05	0.00010488675	6.752374e-05	6.0384547e-05	4.277198e-05	0.000102567785	4.2554777e-05	5.1097344e-05	8.484032e-05	8.7216285e-05	6.725155e-05	0.00010747219	4.3962853e-05	8.947476e-05	9.379749e-05	8.378694e-05	4.9009286e-05	6.7285335e-05	6.425692e-05	0.00012035149	5.9039947e-05	6.595816e-05	8.471064e-05	7.499088e-05	6.706325e-05	6.521502e-05	0.0001499573
cg19708986	8.70957e-05	7.10956e-05	8.173375e-05	8.71934e-05	7.9469915e-05	7.645401e-05	8.335821e-05	7.439098e-05	8.893762e-05	8.1903745e-05	8.545506e-05	7.814313e-05	7.3809846e-05	8.6143635e-05	7.612841e-05	8.12822e-05	7.913435e-05	8.662408e-05	8.892934e-05	8.970033e-05	7.839768e-05	8.0225895e-05	8.954962e-05	8.082804e-05	8.586209e-05	8.5463915e-05	7.71186e-05	7.623016e-05	7.9177946e-05	8.231609e-05	7.143627e-05	8.780867e-05	8.171499e-05	7.21447e-05	8.06931e-05	8.1126185e-05	8.4700696e-05	8.3841085e-05	8.588549e-05	8.010376e-05	7.614728e-05	8.6685264e-05	9.00456e-05	8.288143e-05	8.660763e-05	7.859711e-05	8.3840096e-05	8.0877806e-05	8.426236e-05
cg20203089	9.670366e-05	0.00017124825	6.823333e-05	7.78619e-05	5.047503e-05	0.000106175634	8.397405e-05	7.482567e-05	4.8267786e-05	8.023395e-05	5.1825387e-05	7.156115e-05	0.00010175333	0.00011454206	5.5020297e-05	9.7229866e-05	8.3369116e-05	0.00012801912	9.862417e-05	4.8844024e-05	3.5340585e-05	9.714725e-05	8.670008e-05	8.2670835e-05	0.00012443398	6.7106885e-05	4.157478e-05	6.664422e-05	6.976631e-05	0.00010198667	0.00011351464	4.5787176e-05	8.631615e-05	5.0287956e-05	4.810318e-05	5.7410853e-05	8.211112e-05	9.7522636e-05	9.378435e-05	3.6692694e-05	6.405564e-05	1.5253131e-05	6.817777e-05	9.8674616e-05	0.00010030191	7.2288014e-05	9.380984e-05	0.00014434913	0.000103872706
cg13740185	7.971612e-05	9.324325e-05	8.404182e-05	7.94848e-05	7.6987366e-05	7.923125e-05	8.0144935e-05	8.118004e-05	7.7331446e-05	8.2389524e-05	8.492684e-05	8.39798e-05	8.2226354e-05	9.0047906e-05	8.1626335e-05	8.776094e-05	8.3063984e-05	8.983182e-05	8.5556945e-05	8.160234e-05	8.6276465e-05	7.581521e-05	7.185896e-05	8.123129e-05	7.5415206e-05	9.100402e-05	8.34127e-05	8.380246e-05	7.431029e-05	8.0255086e-05	7.639679e-05	7.977207e-05	8.061317e-05	8.2838196e-05	8.0818456e-05	7.677064e-05	8.267135e-05	8.748574e-05	7.4991454e-05	7.6466735e-05	8.0393176e-05	7.99778e-05	7.931527e-05	8.3457795e-05	7.987066e-05	8.250594e-05	7.6575234e-05	8.3763385e-05	8.483444e-05
cg00664416	7.408455e-05	6.686532e-05	5.582854e-05	8.2886385e-05	9.868775e-05	7.5657015e-05	7.3841285e-05	8.915144e-05	8.5532745e-05	9.7546086e-05	6.421736e-05	9.118341e-05	0.00012569662	8.2987965e-05	7.602284e-05	7.482621e-05	7.9263446e-05	6.539108e-05	7.913377e-05	7.291133e-05	8.3577295e-05	7.231549e-05	0.00010493407	7.8046614e-05	0.00010475169	7.444162e-05	7.764731e-05	5.2719595e-05	9.115416e-05	8.789803e-05	9.569702e-05	8.512219e-05	7.649076e-05	9.18007e-05	6.055555e-05	8.3859726e-05	7.8334524e-05	9.089402e-05	8.2910105e-05	8.646257e-05	9.763309e-05	7.4221774e-05	5.4802673e-05	7.8598845e-05	6.739584e-05	7.8729834e-05	5.0924e-05	7.216614e-05	7.693606e-05
cg02188225	8.99718e-05	8.02138e-05	8.1668724e-05	7.500817e-05	7.6787255e-05	7.443474e-05	8.319206e-05	7.9174344e-05	7.8107376e-05	8.262489e-05	8.0429156e-05	8.4053936e-05	7.780546e-05	7.698485e-05	8.4671374e-05	8.406723e-05	8.1272716e-05	8.638547e-05	7.834106e-05	7.925549e-05	8.529972e-05	7.610923e-05	7.014975e-05	8.075004e-05	6.919239e-05	9.007405e-05	8.4206375e-05	8.967478e-05	7.967135e-05	7.711501e-05	7.1783186e-05	8.1992424e-05	8.2198414e-05	7.9911566e-05	8.06854e-05	8.25643e-05	8.388827e-05	8.3676925e-05	7.918199e-05	7.666616e-05	8.100119e-05	7.6840486e-05	7.8916986e-05	8.153418e-05	8.862895e-05	8.2311715e-05	7.805464e-05	8.400434e-05	8.64651e-05
cg23051625	8.8535504e-05	8.609794e-05	7.026539e-05	8.839477e-05	9.2181006e-05	8.728483e-05	7.2594135e-05	7.1341274e-05	7.142747e-05	8.636828e-05	5.8666097e-05	9.271216e-05	0.000100465106	8.373564e-05	6.6255714e-05	7.7572746e-05	9.664016e-05	6.52933e-05	8.998541e-05	9.162826e-05	3.9254308e-05	5.8519166e-05	7.536101e-05	0.00014213771	5.4152508e-05	0.00012326805	8.361572e-05	0.000104938386	9.2821916e-05	0.00010167301	8.5025036e-05	8.1773e-05	7.093125e-05	6.326591e-05	4.234611e-05	7.9862046e-05	7.696158e-05	0.00010833042	5.270597e-05	0.00010206706	6.912918e-05	6.680466e-05	5.3248874e-05	7.060108e-05	2.9668863e-05	0.00010980274	8.6850734e-05	2.7632559e-05	6.7879635e-05
cg21605068	8.131796e-05	8.105759e-05	8.083609e-05	8.1495775e-05	8.161629e-05	8.202566e-05	7.994213e-05	8.159511e-05	8.244222e-05	8.192737e-05	7.965892e-05	8.031975e-05	8.128154e-05	8.0550235e-05	8.142091e-05	8.0725775e-05	8.013479e-05	8.164399e-05	8.064882e-05	7.9478195e-05	8.163149e-05	8.214191e-05	8.0738195e-05	8.217959e-05	8.175224e-05	8.154377e-05	8.047527e-05	7.97094e-05	8.0645594e-05	8.0918006e-05	8.119522e-05	8.089132e-05	8.021742e-05	8.0595564e-05	8.065336e-05	8.036568e-05	8.1261314e-05	8.124768e-05	8.0480015e-05	8.045452e-05	7.8765835e-05	8.2057304e-05	8.0284146e-05	8.206966e-05	8.066562e-05	8.0102545e-05	8.08043e-05	7.9772784e-05	8.090854e-05
cg04203429	8.075195e-05	8.6152446e-05	8.4826606e-05	9.139111e-05	8.261307e-05	7.874887e-05	7.838597e-05	8.186356e-05	9.02984e-05	8.749974e-05	7.978137e-05	8.49765e-05	9.767084e-05	9.3599825e-05	8.09417e-05	6.89123e-05	7.920938e-05	8.420136e-05	7.174398e-05	7.459727e-05	8.822849e-05	8.055208e-05	7.9401674e-05	7.097436e-05	8.907833e-05	8.4516934e-05	6.503398e-05	9.09886e-05	8.719935e-05	8.13886e-05	9.316224e-05	8.781992e-05	6.70925e-05	7.1710216e-05	6.040926e-05	9.090506e-05	8.569807e-05	8.103149e-05	7.2929215e-05	8.701111e-05	7.92154e-05	7.860501e-05	6.687293e-05	9.03621e-05	8.358071e-05	7.517429e-05	7.650061e-05	8.876391e-05	9.2185255e-05
cg00515575	8.1888655e-05	6.948135e-05	7.894544e-05	8.210076e-05	9.135006e-05	9.970403e-05	5.8212896e-05	6.477007e-05	6.570861e-05	0.0001242217	5.170129e-05	8.525733e-05	0.00010323886	7.6651355e-05	5.890752e-05	4.4144006e-05	6.840383e-05	4.7505582e-05	8.05374e-05	5.836018e-05	5.3109823e-05	5.9746177e-05	0.00010130804	5.9987007e-05	0.00010775335	9.998271e-05	6.7566216e-05	7.988067e-05	8.130556e-05	0.00011400433	8.445097e-05	8.952823e-05	6.321418e-05	6.261337e-05	6.3297244e-05	0.00010096482	6.304412e-05	6.8108835e-05	9.082551e-05	0.00013024069	6.662631e-05	5.646883e-05	6.5181695e-05	8.597681e-05	6.596039e-05	8.474377e-05	6.0986233e-05	8.034146e-05	7.40484e-05
cg13519194	8.281018e-05	8.74521e-05	8.271864e-05	7.614529e-05	8.1928556e-05	7.458107e-05	8.2895094e-05	8.30068e-05	7.87716e-05	8.192694e-05	7.975156e-05	8.5156906e-05	7.372693e-05	8.286117e-05	8.308139e-05	8.621627e-05	7.794187e-05	8.477274e-05	8.640045e-05	8.478247e-05	7.778047e-05	7.553117e-05	7.9536934e-05	7.94668e-05	7.787799e-05	8.27968e-05	8.4701394e-05	8.4428e-05	7.966759e-05	8.26927e-05	8.179316e-05	7.6404736e-05	7.433977e-05	8.028277e-05	8.32772e-05	8.103485e-05	8.387828e-05	8.5049745e-05	7.9514255e-05	8.0800906e-05	8.388846e-05	8.066277e-05	8.047166e-05	8.150321e-05	8.573254e-05	8.356433e-05	7.784003e-05	8.61347e-05	8.064978e-05
cg19691036	2.0159649e-05	7.656046e-05	6.9684196e-05	7.6040735e-05	0.00014332726	7.866971e-05	7.3336196e-05	0.00017443227	4.0679774e-05	5.0498325e-05	6.430923e-05	9.254653e-05	0.00011848832	7.567018e-05	4.515594e-05	3.0945488e-05	0.000118911106	8.010466e-05	0.00012315276	5.7546393e-05	5.4012642e-05	0.00010044198	0.00022609596	4.2344138e-05	6.155446e-05	5.7335277e-05	0.00017255498	4.0444313e-05	8.6044194e-05	3.1730036e-05	6.544618e-05	0.0001327211	0.00015655953	6.89367e-05	5.942243e-05	4.8821545e-05	4.879271e-05	0.00017016956	5.5508302e-05	0.000111742105	3.4092624e-05	0.000103535356	0.00014644538	7.793963e-05	0.00015843386	9.461668e-05	0.0002202482	6.0036436e-05	5.645833e-05
cg13218739	8.068984e-05	7.932204e-05	8.100209e-05	7.944424e-05	8.005458e-05	7.932845e-05	7.995037e-05	8.092444e-05	8.091982e-05	7.989829e-05	8.0181555e-05	8.092221e-05	8.2100596e-05	8.1527025e-05	8.2250765e-05	8.2277234e-05	8.0663085e-05	8.048877e-05	8.0021535e-05	8.046211e-05	8.206502e-05	7.9773505e-05	8.050449e-05	7.998938e-05	8.0377e-05	8.091566e-05	8.110853e-05	7.979537e-05	7.9796955e-05	8.0705875e-05	8.01539e-05	8.186487e-05	8.185685e-05	8.1949394e-05	8.016405e-05	8.019028e-05	8.132034e-05	8.076657e-05	7.981236e-05	8.081998e-05	8.128316e-05	8.0867656e-05	8.055815e-05	8.1708924e-05	8.176949e-05	8.126336e-05	8.154619e-05	8.119886e-05	8.181478e-05
cg25528260	8.120745e-05	8.2886916e-05	8.200527e-05	8.2641265e-05	8.1002436e-05	7.788148e-05	8.245426e-05	8.3154824e-05	7.947157e-05	8.332524e-05	7.946723e-05	8.176355e-05	8.2544844e-05	8.196796e-05	8.376071e-05	8.010055e-05	8.0507445e-05	7.8714715e-05	8.010665e-05	8.070683e-05	8.1232545e-05	8.10925e-05	7.933777e-05	8.008688e-05	7.788623e-05	8.262194e-05	7.646639e-05	7.9627374e-05	8.011485e-05	8.354597e-05	8.123861e-05	7.832683e-05	8.074058e-05	8.370214e-05	8.308431e-05	8.062441e-05	8.300901e-05	8.268444e-05	8.055966e-05	8.120695e-05	7.989968e-05	8.357921e-05	8.211236e-05	8.006872e-05	8.301529e-05	8.0396065e-05	7.7245444e-05	8.04666e-05	8.3029045e-05
cg19260885	0.00010929981	8.7418615e-05	8.1373626e-05	6.0777442e-05	9.136474e-05	8.2817285e-05	6.442042e-05	6.625685e-05	5.2285024e-05	9.614451e-05	4.614811e-05	8.045882e-05	7.862498e-05	0.00010039795	4.5677538e-05	7.690439e-05	9.757274e-05	7.652311e-05	7.154954e-05	5.5542445e-05	8.257304e-05	7.484153e-05	9.3744595e-05	6.403046e-05	8.920539e-05	8.8893365e-05	4.3405376e-05	8.2244704e-05	7.938371e-05	7.047047e-05	8.718438e-05	8.24497e-05	6.266613e-05	6.744472e-05	7.307593e-05	9.452505e-05	8.438563e-05	0.000108536755	4.17652e-05	9.569846e-05	7.485758e-05	5.2395368e-05	7.676309e-05	0.0001288953	9.1372145e-05	9.567452e-05	6.6612694e-05	0.000115968774	0.00010617003
cg12129117	7.230256e-05	6.936418e-05	7.697046e-05	9.0110756e-05	9.001743e-05	7.875691e-05	7.750352e-05	8.0064245e-05	8.658624e-05	8.242121e-05	6.854452e-05	7.7598444e-05	9.130172e-05	8.4299485e-05	7.701821e-05	6.830901e-05	7.738187e-05	7.109426e-05	7.6916105e-05	7.9702884e-05	7.4541334e-05	8.785951e-05	9.279321e-05	8.395763e-05	9.071663e-05	6.592019e-05	7.548515e-05	7.021608e-05	8.796307e-05	8.2879575e-05	8.9499714e-05	8.065434e-05	8.085188e-05	7.919198e-05	7.902072e-05	8.450432e-05	7.944847e-05	7.917405e-05	9.620006e-05	9.313463e-05	7.626524e-05	8.573171e-05	8.1215156e-05	8.361777e-05	7.157009e-05	8.1837396e-05	7.405353e-05	7.841988e-05	7.406115e-05
cg08853494	0.00011165671	8.923711e-05	0.00011107228	4.8749836e-05	8.092951e-05	6.069391e-05	6.618605e-05	7.484413e-05	7.645962e-05	0.00010655506	4.500152e-05	7.648144e-05	6.421496e-05	0.00010763041	3.6515048e-05	7.827437e-05	0.00010874856	8.43994e-05	6.4853564e-05	8.080778e-05	0.00011617063	8.525456e-05	0.00010550192	4.7175396e-05	0.00012861556	9.49945e-05	6.227912e-05	0.00012230639	9.227958e-05	7.412238e-05	8.989282e-05	9.265894e-05	5.551484e-05	4.946074e-05	5.1295483e-05	8.3459185e-05	6.0264236e-05	0.000103161765	6.661705e-05	0.00012252801	7.591214e-05	7.12366e-05	5.4988035e-05	7.948702e-05	7.6048746e-05	9.2933304e-05	8.347936e-05	0.00011557981	8.179951e-05
cg05043908	4.988404e-05	0.00011736455	6.763726e-05	8.1750215e-05	5.8264683e-05	6.695371e-05	3.7895683e-05	8.8677865e-05	7.5758544e-05	6.6965964e-05	4.47608e-05	9.450395e-05	0.00012288126	0.00010228958	6.0342303e-05	6.170943e-05	9.023842e-05	5.3003176e-05	9.3495204e-05	8.167762e-05	3.1878866e-05	7.345435e-05	0.00015632794	7.5257354e-05	8.348298e-05	5.5706612e-05	6.304552e-05	7.07534e-05	0.00012661035	8.455877e-05	9.713207e-05	0.00010993077	8.412161e-05	5.851682e-05	7.436006e-05	6.7982095e-05	8.747122e-05	0.00011035935	5.321057e-05	5.7628935e-05	8.014703e-05	4.897613e-05	3.4444176e-05	9.227931e-05	8.4760526e-05	6.775189e-05	0.00011980333	8.30216e-05	7.295861e-05
cg27317046	8.113521e-05	7.99123e-05	8.089385e-05	8.0369355e-05	8.176448e-05	7.991123e-05	8.064998e-05	8.020232e-05	8.085867e-05	8.042296e-05	8.114664e-05	8.098909e-05	8.046065e-05	8.1094295e-05	8.10558e-05	8.1162354e-05	8.020596e-05	8.0407415e-05	8.126905e-05	8.080758e-05	8.015454e-05	8.118157e-05	8.018136e-05	7.940192e-05	8.114972e-05	8.113014e-05	8.058271e-05	7.913436e-05	8.0402104e-05	8.0269834e-05	8.1449616e-05	8.1410304e-05	8.085793e-05	8.097983e-05	8.14992e-05	7.8829224e-05	8.100866e-05	8.104221e-05	8.200763e-05	8.159794e-05	8.053161e-05	7.99621e-05	8.0759346e-05	7.993095e-05	8.096544e-05	8.027057e-05	8.075472e-05	8.095181e-05	8.1038714e-05
cg13886554	6.985167e-05	8.191528e-05	8.1306665e-05	5.9621478e-05	0.00011462913	9.462464e-05	8.470614e-05	7.117786e-05	6.34468e-05	0.00011341907	6.258055e-05	9.525609e-05	0.00010450605	8.703686e-05	5.6915116e-05	0.000102308295	7.724331e-05	9.013707e-05	6.578885e-05	8.146142e-05	9.455172e-05	9.731731e-05	0.00010159298	7.61471e-05	9.591806e-05	7.993727e-05	8.8268855e-05	7.264418e-05	7.788219e-05	8.529789e-05	8.6734726e-05	8.851956e-05	6.345459e-05	8.877335e-05	7.482379e-05	0.00010056969	9.448253e-05	7.754606e-05	9.2303555e-05	6.635e-05	8.226597e-05	8.540522e-05	5.8434292e-05	7.752079e-05	7.5125434e-05	8.880251e-05	7.9217396e-05	6.6680055e-05	7.904433e-05
cg07959016	8.1226375e-05	8.152368e-05	8.076539e-05	8.130116e-05	8.07448e-05	8.116486e-05	8.118735e-05	8.1248334e-05	7.9876896e-05	8.154265e-05	8.2060404e-05	8.178554e-05	8.0370104e-05	7.989471e-05	8.204653e-05	8.239742e-05	8.0955484e-05	8.060859e-05	8.101597e-05	8.208307e-05	8.067584e-05	8.043817e-05	7.7415716e-05	8.056628e-05	7.812665e-05	8.099874e-05	8.207406e-05	8.0887614e-05	8.031826e-05	7.9694226e-05	8.106568e-05	8.221667e-05	8.090717e-05	8.1210805e-05	8.177924e-05	8.01034e-05	7.952497e-05	8.154905e-05	8.213719e-05	7.932816e-05	8.0443075e-05	8.147889e-05	8.049809e-05	8.149112e-05	8.263753e-05	7.986258e-05	8.167851e-05	8.0652906e-05	8.18263e-05
cg10010249	7.968253e-05	7.085345e-05	8.280098e-05	7.644144e-05	8.3064144e-05	7.700896e-05	8.041199e-05	0.000108074775	7.098557e-05	7.717383e-05	7.473194e-05	7.8996214e-05	9.4437026e-05	9.3747774e-05	8.534706e-05	7.6084485e-05	7.8384e-05	8.051997e-05	7.948052e-05	7.5086704e-05	8.8029716e-05	7.4179545e-05	9.36187e-05	8.1315804e-05	8.211019e-05	8.59272e-05	7.647952e-05	6.995326e-05	7.797527e-05	7.220316e-05	7.587566e-05	7.909272e-05	7.7184486e-05	6.680158e-05	7.722252e-05	8.162051e-05	7.95582e-05	8.368856e-05	8.949559e-05	7.7905956e-05	7.529233e-05	8.485143e-05	8.006118e-05	6.9083544e-05	7.872433e-05	8.401332e-05	8.0881895e-05	9.060651e-05	7.629033e-05
cg00299943	7.5601136e-05	6.073329e-05	8.9857494e-05	9.463336e-05	8.736399e-05	8.603551e-05	5.3328462e-05	8.198791e-05	8.948769e-05	9.2604685e-05	5.9138518e-05	9.363126e-05	7.483012e-05	9.322295e-05	5.910315e-05	4.8153895e-05	8.606151e-05	8.415462e-05	7.482006e-05	7.457157e-05	7.403552e-05	6.849482e-05	0.0001279798	6.9939146e-05	0.00012547646	5.7425143e-05	5.3108713e-05	5.2094238e-05	7.971225e-05	9.376243e-05	7.834526e-05	0.000109268316	8.159255e-05	7.979243e-05	7.163396e-05	7.471839e-05	8.197747e-05	7.539101e-05	7.9802085e-05	7.5022435e-05	0.00010581806	5.892641e-05	7.915178e-05	0.00010580773	5.7450194e-05	7.470038e-05	6.166877e-05	7.246755e-05	5.2881718e-05
cg17497608	7.136632e-05	7.6356184e-05	9.359812e-05	6.714309e-05	8.546333e-05	9.052334e-05	5.58607e-05	5.763594e-05	8.943835e-05	6.161409e-05	8.931827e-05	9.324452e-05	8.96331e-05	9.028965e-05	8.639042e-05	9.2143055e-05	7.743883e-05	6.866705e-05	9.278409e-05	8.778503e-05	8.7225984e-05	9.379391e-05	6.5135726e-05	5.9812e-05	8.9981404e-05	9.3266164e-05	9.369374e-05	8.882936e-05	5.6154142e-05	8.308642e-05	9.1822185e-05	7.499547e-05	9.146392e-05	6.6126144e-05	7.96128e-05	6.800643e-05	9.170718e-05	9.188983e-05	9.270767e-05	9.011953e-05	9.28624e-05	7.042518e-05	5.5411754e-05	8.2775274e-05	8.840526e-05	8.5832726e-05	8.3693674e-05	9.0368194e-05	9.00454e-05
cg07237906	6.6482906e-05	0.000110610796	5.0951574e-05	9.05172e-05	9.137909e-05	6.15913e-05	9.4431474e-05	6.0056973e-05	4.739646e-05	6.666688e-05	5.2892494e-05	8.13287e-05	9.3885224e-05	0.00010591958	6.3552034e-05	7.9489444e-05	0.00010663426	6.68872e-05	7.201942e-05	8.3215e-05	6.7852496e-05	9.8311924e-05	0.00010180391	6.572552e-05	9.2441296e-05	5.0484083e-05	6.980125e-05	7.3091534e-05	9.817049e-05	5.2242733e-05	0.00010934929	9.003085e-05	7.104538e-05	6.74683e-05	9.218586e-05	6.7497516e-05	8.8879955e-05	0.0001132774	0.00010333828	0.00010224273	0.000108056796	8.703415e-05	8.5816464e-05	7.329962e-05	7.5710836e-05	6.970502e-05	8.407202e-05	7.542183e-05	5.221389e-05
cg10549986	4.389789e-05	6.737322e-05	7.252504e-05	6.506265e-05	7.4753094e-05	8.0056074e-05	7.003051e-05	5.6375608e-05	8.3281564e-05	5.8448222e-05	7.788767e-05	9.279199e-05	0.00010690102	9.683472e-05	7.272476e-05	6.183041e-05	9.837542e-05	5.817024e-05	7.2857576e-05	7.1660004e-05	7.3358045e-05	6.8189634e-05	6.403619e-05	6.6077e-05	7.460096e-05	7.130145e-05	6.2926054e-05	6.028592e-05	9.385237e-05	8.935971e-05	7.914572e-05	7.2105904e-05	7.336084e-05	6.832609e-05	8.885689e-05	0.00014126186	5.475318e-05	6.998004e-05	9.034906e-05	8.447302e-05	9.004694e-05	8.9379464e-05	6.773943e-05	0.0001067202	7.115828e-05	0.00010668326	7.371439e-05	6.749838e-05	0.000101173
cg15728549	8.128283e-05	7.8833546e-05	8.0576574e-05	8.161442e-05	8.0408936e-05	8.061557e-05	8.0138336e-05	8.002893e-05	8.015774e-05	8.156419e-05	8.132709e-05	8.04445e-05	8.116438e-05	8.208247e-05	8.213814e-05	8.0372636e-05	8.106255e-05	8.063682e-05	8.025263e-05	8.150698e-05	8.2089995e-05	7.9751306e-05	7.967874e-05	8.11173e-05	7.9560254e-05	8.111888e-05	8.087337e-05	7.986475e-05	8.1469e-05	8.120334e-05	8.041233e-05	8.118009e-05	7.989353e-05	8.208402e-05	8.163484e-05	7.9776546e-05	8.071875e-05	8.122014e-05	7.938236e-05	8.160736e-05	8.11037e-05	8.123584e-05	8.17232e-05	8.04027e-05	8.207311e-05	8.0229824e-05	8.086224e-05	8.007001e-05	8.064557e-05
cg20389911	8.062527e-05	7.962544e-05	8.0825106e-05	8.104682e-05	8.130159e-05	8.0798636e-05	7.997682e-05	8.0184356e-05	8.0981634e-05	8.131263e-05	8.1020145e-05	8.036142e-05	8.107921e-05	8.037844e-05	8.088369e-05	8.015152e-05	8.018921e-05	8.074672e-05	8.1871236e-05	8.0711994e-05	8.116152e-05	8.15724e-05	8.16692e-05	8.1274324e-05	8.142031e-05	8.0756996e-05	8.067349e-05	8.0094826e-05	8.077772e-05	8.029136e-05	8.036443e-05	8.04556e-05	8.0992795e-05	8.1496655e-05	8.1032296e-05	8.041633e-05	8.086996e-05	8.0412e-05	8.053363e-05	8.114185e-05	8.039587e-05	8.0175494e-05	8.043261e-05	7.922339e-05	8.110553e-05	8.024062e-05	8.064332e-05	8.071142e-05	8.021231e-05
cg11413039	6.504588e-05	6.679218e-05	8.759122e-05	0.00011106069	7.331482e-05	7.2214214e-05	4.0148618e-05	0.000103099956	0.00013008459	7.374342e-05	4.5099372e-05	7.1548064e-05	6.071277e-05	9.0232934e-05	6.07371e-05	5.7213198e-05	7.9083125e-05	6.7202825e-05	7.031466e-05	6.662016e-05	0.000101655	7.401617e-05	0.00012045686	6.313677e-05	0.00014925534	8.395685e-05	6.386367e-05	6.554586e-05	0.00012870423	6.462788e-05	7.3068964e-05	0.00012025633	7.778027e-05	5.0493938e-05	6.0739025e-05	0.000106782114	9.338276e-05	7.59628e-05	7.6429395e-05	6.784305e-05	0.000120777004	7.624418e-05	4.8074282e-05	8.367879e-05	4.464262e-05	0.00011068944	0.00010478317	8.862175e-05	6.588359e-05
cg22575350	6.6063745e-05	6.944075e-05	7.0479764e-05	9.450223e-05	9.322519e-05	7.715989e-05	7.993037e-05	7.999693e-05	8.43817e-05	9.1553e-05	6.543653e-05	7.864082e-05	9.5516836e-05	8.367064e-05	7.52313e-05	7.2675946e-05	7.3003845e-05	5.636139e-05	7.565105e-05	8.289684e-05	8.2058905e-05	8.592053e-05	0.00010262489	8.0670805e-05	9.760379e-05	6.435426e-05	8.003739e-05	6.679192e-05	8.8712644e-05	8.371443e-05	9.345904e-05	8.3443985e-05	7.4436815e-05	8.4260595e-05	7.336433e-05	8.407354e-05	7.289202e-05	8.4389074e-05	8.6821e-05	9.4974435e-05	7.938821e-05	9.213233e-05	8.004014e-05	9.2931325e-05	6.141103e-05	7.614669e-05	6.8325804e-05	7.830355e-05	7.054998e-05
cg21510967	0.000103681356	7.748996e-05	6.717537e-05	6.559176e-05	8.8008244e-05	7.9678524e-05	7.445138e-05	9.032452e-05	7.458282e-05	8.42474e-05	7.1739116e-05	6.9766334e-05	9.645378e-05	6.9231e-05	5.518413e-05	8.878943e-05	0.000104898245	9.5712385e-05	9.729599e-05	8.778647e-05	9.140755e-05	9.7431104e-05	7.21616e-05	8.000106e-05	6.7719695e-05	8.221534e-05	7.208166e-05	0.000108817694	7.345645e-05	5.1786297e-05	5.6613117e-05	6.740762e-05	7.149924e-05	6.7345616e-05	7.790337e-05	8.360125e-05	6.1557635e-05	0.000114491275	7.914451e-05	9.304539e-05	9.279903e-05	7.4351476e-05	8.145057e-05	9.682781e-05	7.678602e-05	8.769863e-05	6.781552e-05	9.574153e-05	0.000111414825
cg20314884	6.755985e-05	7.018978e-05	8.120579e-05	8.518371e-05	0.00011012648	8.085019e-05	9.01879e-05	7.382767e-05	7.7871155e-05	0.00010695299	6.520791e-05	7.6729935e-05	6.6355555e-05	7.737283e-05	6.577314e-05	8.426452e-05	8.445959e-05	6.324147e-05	8.685125e-05	8.9172885e-05	7.337863e-05	8.934396e-05	8.301853e-05	6.720904e-05	7.5937285e-05	8.0480466e-05	0.00011769238	7.399675e-05	7.35099e-05	7.209383e-05	9.6634816e-05	8.616797e-05	0.00011902481	8.0063655e-05	6.660745e-05	9.084271e-05	0.00010240428	8.1051374e-05	8.0187274e-05	7.075756e-05	8.60203e-05	7.060946e-05	8.576109e-05	0.00010422189	7.195873e-05	7.5797e-05	0.00010308283	8.087837e-05	8.180634e-05
cg10411146	6.563822e-05	7.238979e-05	7.5311495e-05	7.7349476e-05	5.601453e-05	7.3816744e-05	6.819444e-05	5.7985515e-05	7.5939686e-05	7.114454e-05	6.709545e-05	7.034154e-05	8.2309285e-05	7.0149224e-05	7.264005e-05	8.10184e-05	7.7655954e-05	9.8762146e-05	6.046173e-05	6.6127635e-05	7.674302e-05	0.000102124606	7.659417e-05	0.00010242797	0.0001024029	5.823252e-05	7.503488e-05	0.00010688958	8.5454034e-05	7.036081e-05	7.451607e-05	9.728487e-05	6.7630666e-05	7.155157e-05	7.683126e-05	0.00010005722	9.95161e-05	8.415224e-05	6.750182e-05	7.785824e-05	7.857138e-05	7.360561e-05	8.373281e-05	7.084337e-05	8.0752e-05	0.00010203388	6.2227926e-05	8.0025005e-05	0.000109169996
cg27584828	4.681836e-05	0.00014860481	8.7735825e-05	7.61936e-05	7.398912e-05	7.724081e-05	0.00010000285	6.629628e-05	8.222368e-05	7.3463205e-05	7.516241e-05	9.346213e-05	0.00010244723	9.705359e-05	6.589177e-05	7.045879e-05	4.113235e-05	8.753519e-05	0.000117039104	9.648984e-05	3.7534763e-05	7.082229e-05	9.2876806e-05	7.581178e-05	0.00010314232	7.254073e-05	8.396098e-05	7.659995e-05	8.737439e-05	9.7907e-05	4.2021285e-05	8.66056e-05	9.8837576e-05	6.2278974e-05	5.9350026e-05	9.9330304e-05	3.1712243e-05	0.000101841106	8.470964e-05	4.7077683e-05	6.422909e-05	3.8916725e-05	8.295691e-05	9.3885916e-05	6.787253e-05	7.857948e-05	7.3365474e-05	7.314201e-05	7.65826e-05
cg21207266	6.2910716e-05	7.880568e-05	4.9132384e-05	6.378758e-05	7.739744e-05	7.0676055e-05	6.9904236e-05	7.2500494e-05	6.603782e-05	7.5132855e-05	1.6648575e-05	9.273045e-05	0.00013175729	4.755548e-05	3.5059336e-05	4.833577e-05	5.352112e-05	7.409171e-05	5.040497e-05	4.893762e-05	7.505708e-05	4.0510695e-05	9.042557e-05	7.602e-05	0.00011586685	2.8673547e-05	6.146854e-05	9.003572e-05	0.000125158	7.085701e-05	0.00010094249	6.4686625e-05	8.71799e-05	7.347556e-05	0.00016146647	4.9067967e-05	9.7229364e-05	0.00011244063	8.754049e-05	0.00010719466	9.1922026e-05	6.582686e-05	7.928802e-05	4.861048e-05	5.8703587e-05	8.098118e-05	7.744487e-05	9.6499636e-05	9.609243e-05
cg24251193	9.244549e-05	8.164504e-05	0.00011723171	6.579842e-05	9.920539e-05	8.63088e-05	8.9042245e-05	7.232171e-05	7.132519e-05	9.55559e-05	6.606573e-05	8.849726e-05	9.9555735e-05	7.677685e-05	7.697185e-05	7.007591e-05	7.809661e-05	6.345393e-05	8.624939e-05	6.7030574e-05	9.372754e-05	6.36819e-05	0.000102263955	6.0265927e-05	0.000101074045	8.4137035e-05	8.9716275e-05	7.230098e-05	7.9694175e-05	5.5020482e-05	6.7102614e-05	8.299751e-05	7.3004834e-05	8.407696e-05	8.107088e-05	8.971124e-05	7.304258e-05	7.091403e-05	8.7814056e-05	6.547141e-05	6.694908e-05	6.866251e-05	8.397592e-05	6.796346e-05	7.548448e-05	7.6238335e-05	7.746051e-05	8.448346e-05	7.15254e-05
cg02287105	8.779343e-05	8.537341e-05	8.408256e-05	8.469521e-05	8.4197e-05	7.932398e-05	8.1667284e-05	8.213127e-05	7.950538e-05	8.205048e-05	8.4873805e-05	8.0880054e-05	7.8264144e-05	8.098272e-05	8.772904e-05	8.386245e-05	8.234617e-05	8.025174e-05	8.06322e-05	8.5342326e-05	8.737971e-05	7.438302e-05	8.196776e-05	7.9081976e-05	7.247145e-05	8.440676e-05	8.669208e-05	8.593825e-05	7.190943e-05	7.8043915e-05	7.4672964e-05	8.283668e-05	7.938655e-05	7.786454e-05	8.495389e-05	7.869497e-05	8.321843e-05	8.1749706e-05	8.344423e-05	7.152223e-05	7.666184e-05	7.8918856e-05	7.716767e-05	7.732315e-05	8.65713e-05	8.597687e-05	8.4038016e-05	8.609597e-05	8.710599e-05
cg13639922	8.263276e-05	8.042612e-05	8.179668e-05	8.155837e-05	8.280133e-05	8.088729e-05	8.196067e-05	7.913215e-05	8.048884e-05	8.0320155e-05	8.232473e-05	8.370934e-05	8.096916e-05	8.016138e-05	8.197903e-05	8.064766e-05	7.93413e-05	8.229219e-05	8.0710306e-05	8.150752e-05	8.1560516e-05	7.7625555e-05	8.141244e-05	8.134902e-05	8.207774e-05	7.923591e-05	8.001203e-05	7.9732636e-05	8.143966e-05	8.287318e-05	8.0941325e-05	7.961554e-05	8.326027e-05	8.435801e-05	8.0531056e-05	8.17409e-05	8.008627e-05	7.980421e-05	7.970756e-05	8.39866e-05	7.988987e-05	8.0891594e-05	8.329663e-05	7.9488185e-05	8.5344254e-05	7.5680466e-05	7.79101e-05	8.242577e-05	7.863661e-05
cg06478249	8.622441e-05	8.711261e-05	8.3508414e-05	8.048517e-05	7.557864e-05	7.503609e-05	8.600219e-05	8.4979256e-05	7.570203e-05	7.9476245e-05	9.275697e-05	8.525216e-05	7.124803e-05	7.7500474e-05	8.590845e-05	8.849969e-05	8.2500344e-05	8.909225e-05	8.146412e-05	8.420832e-05	8.43223e-05	7.536562e-05	7.006804e-05	7.7021956e-05	7.469517e-05	9.163444e-05	7.941583e-05	8.56952e-05	7.918927e-05	7.998668e-05	7.34828e-05	7.909098e-05	8.112869e-05	8.09662e-05	8.9833906e-05	7.845498e-05	8.99883e-05	8.067849e-05	7.1877905e-05	7.1619026e-05	8.562888e-05	7.664283e-05	7.8278914e-05	8.042112e-05	8.636092e-05	7.645885e-05	8.180208e-05	8.126037e-05	8.246778e-05
cg19554917	8.136696e-05	8.049456e-05	8.025055e-05	8.033376e-05	7.9969715e-05	8.056955e-05	7.9995596e-05	7.911251e-05	8.040936e-05	7.888252e-05	8.120872e-05	8.093661e-05	7.9594145e-05	8.0494e-05	8.0078455e-05	8.069455e-05	8.051484e-05	7.9226775e-05	8.061266e-05	8.020925e-05	8.2004255e-05	8.10073e-05	7.927324e-05	8.16482e-05	7.91546e-05	8.167235e-05	8.0195896e-05	8.129219e-05	8.213833e-05	8.087626e-05	7.863452e-05	8.040953e-05	8.1935344e-05	7.933744e-05	8.15283e-05	8.3432205e-05	8.243946e-05	8.1313156e-05	8.1358805e-05	8.301919e-05	8.195891e-05	8.19338e-05	8.159619e-05	8.1148035e-05	8.269643e-05	8.0836064e-05	8.219035e-05	8.110886e-05	8.182e-05
cg14976569	8.21556e-05	7.4903175e-05	7.2262475e-05	8.666282e-05	7.64628e-05	8.253469e-05	7.721577e-05	7.682205e-05	8.1998194e-05	8.664577e-05	7.2498195e-05	8.45533e-05	8.789799e-05	8.4657266e-05	8.2011546e-05	8.282515e-05	7.792717e-05	7.951713e-05	7.9810554e-05	8.336096e-05	7.363713e-05	8.5092695e-05	8.433877e-05	8.3790765e-05	8.365285e-05	8.118652e-05	7.7525685e-05	7.391941e-05	7.4329364e-05	7.2311406e-05	9.136641e-05	7.686403e-05	7.578566e-05	7.988826e-05	8.204564e-05	8.242376e-05	8.4941064e-05	7.862119e-05	8.46282e-05	7.79472e-05	7.6742916e-05	8.764743e-05	8.1271355e-05	7.88233e-05	8.237338e-05	8.104808e-05	7.7712764e-05	8.5543594e-05	8.2700724e-05
cg22952017	8.289012e-05	7.573801e-05	8.0908416e-05	8.732858e-05	7.787808e-05	7.5338576e-05	9.52359e-05	8.2786195e-05	8.0471305e-05	8.446176e-05	7.815689e-05	8.1122715e-05	8.6535314e-05	8.967341e-05	8.836177e-05	8.186186e-05	9.074118e-05	7.043334e-05	7.3246694e-05	7.9522906e-05	8.720542e-05	7.963002e-05	7.0084614e-05	7.60814e-05	7.7476856e-05	7.3581024e-05	9.519504e-05	8.273668e-05	8.880521e-05	8.97969e-05	7.819567e-05	7.852514e-05	8.2254584e-05	8.601671e-05	8.810989e-05	8.1165395e-05	8.3742234e-05	8.4197774e-05	7.524517e-05	8.5365544e-05	8.430363e-05	8.208299e-05	7.989031e-05	8.443945e-05	9.4486684e-05	6.461457e-05	6.797016e-05	8.1227125e-05	8.833154e-05
cg16594273	6.940511e-05	8.1243896e-05	7.55423e-05	7.280481e-05	8.218255e-05	8.2667764e-05	7.342852e-05	8.1323895e-05	8.8695975e-05	7.406623e-05	8.076303e-05	7.816229e-05	7.587592e-05	8.373029e-05	6.642931e-05	8.1283986e-05	7.612451e-05	8.773472e-05	8.5691354e-05	9.210867e-05	7.08924e-05	7.257189e-05	7.8149744e-05	7.440455e-05	7.164752e-05	9.0758964e-05	7.14994e-05	8.3516694e-05	7.693658e-05	7.5828306e-05	8.304857e-05	8.9817106e-05	8.087716e-05	6.917696e-05	6.902866e-05	7.7411096e-05	8.940443e-05	8.2554805e-05	8.223212e-05	8.621132e-05	7.1953145e-05	8.617221e-05	8.165464e-05	7.853836e-05	8.291415e-05	8.951906e-05	7.756831e-05	9.314293e-05	7.506722e-05
cg12163867	7.795179e-05	8.186978e-05	7.8414705e-05	8.103362e-05	8.190274e-05	7.9680576e-05	8.303494e-05	8.316208e-05	8.393102e-05	8.10431e-05	8.044286e-05	8.2727565e-05	8.236114e-05	6.892155e-05	8.129429e-05	8.087053e-05	8.382855e-05	8.052632e-05	7.9714766e-05	8.382423e-05	8.186314e-05	8.339306e-05	8.274739e-05	8.447346e-05	8.032847e-05	7.9120546e-05	7.925095e-05	7.894889e-05	8.1163606e-05	8.227582e-05	8.235975e-05	8.4197236e-05	8.306489e-05	8.2830426e-05	7.982306e-05	8.088624e-05	8.435538e-05	8.4770654e-05	8.064918e-05	8.317073e-05	7.839556e-05	8.1813785e-05	7.850602e-05	8.242801e-05	8.031187e-05	7.970847e-05	7.994864e-05	8.0032034e-05	8.2172686e-05
cg20981451	8.1749335e-05	7.447393e-05	0.00012275157	7.655401e-05	4.9606468e-05	7.365717e-05	7.6199016e-05	7.740574e-05	4.4578832e-05	9.635301e-05	0.0001510362	7.490454e-05	6.547381e-05	9.569719e-05	7.67664e-05	3.5357778e-05	8.21446e-05	3.231728e-05	7.5824755e-05	0.000102615995	8.295809e-05	0.00013669094	0.0001145111	9.2732254e-05	8.820974e-05	5.6973742e-05	7.7667224e-05	8.7001215e-05	9.467577e-05	9.0603426e-05	0.00012388774	0.00013225728	5.8791396e-05	9.2398725e-05	7.897902e-05	0.00010039697	8.626537e-05	7.437612e-05	8.5589294e-05	0.00012090619	6.5545006e-05	8.846592e-05	8.505993e-05	0.00011603398	8.3227846e-05	8.826563e-05	5.7247322e-05	0.00011221572	5.4700602e-05
cg25242498	7.884934e-05	8.010996e-05	8.038902e-05	8.2025814e-05	7.9829486e-05	8.1981394e-05	8.2078725e-05	7.8728604e-05	8.167686e-05	8.09109e-05	8.125536e-05	8.135991e-05	8.008836e-05	8.047977e-05	8.3013845e-05	7.962364e-05	8.273494e-05	8.1100494e-05	8.043612e-05	8.080449e-05	8.182287e-05	8.188143e-05	8.0481885e-05	8.143547e-05	8.072677e-05	8.260597e-05	8.0307436e-05	8.0120095e-05	7.9508536e-05	8.020751e-05	8.134504e-05	8.0583646e-05	8.161994e-05	8.147729e-05	8.117185e-05	7.8896206e-05	8.0678925e-05	8.06985e-05	8.137693e-05	8.2147664e-05	8.073469e-05	8.1971615e-05	8.086328e-05	8.108951e-05	8.289805e-05	8.114593e-05	7.972649e-05	8.1314814e-05	8.1924074e-05
cg24111796	8.070353e-05	7.966441e-05	8.184668e-05	8.0387734e-05	8.107689e-05	7.9521706e-05	8.099112e-05	8.076139e-05	8.023849e-05	8.003498e-05	8.006046e-05	8.0481506e-05	8.187368e-05	8.099494e-05	8.211838e-05	8.150491e-05	8.204871e-05	7.7191085e-05	8.070092e-05	8.0867954e-05	8.19725e-05	7.930933e-05	8.132543e-05	8.3742845e-05	8.1210936e-05	7.940501e-05	8.092822e-05	7.965926e-05	7.979139e-05	8.2207036e-05	7.986057e-05	8.224214e-05	8.324373e-05	8.2062106e-05	8.119349e-05	8.178251e-05	8.179091e-05	7.807408e-05	8.072518e-05	7.697092e-05	8.168947e-05	7.902835e-05	8.010014e-05	8.032752e-05	7.935323e-05	7.9806945e-05	7.87918e-05	8.261918e-05	8.1701655e-05
cg18572084	7.603619e-05	9.405133e-05	8.388045e-05	8.119749e-05	8.174693e-05	7.984665e-05	8.2425286e-05	7.7379416e-05	8.588191e-05	7.9130725e-05	8.314523e-05	8.504393e-05	8.104235e-05	7.650441e-05	8.57698e-05	8.454035e-05	8.106022e-05	7.912097e-05	7.743528e-05	8.01785e-05	7.937062e-05	8.565513e-05	8.584964e-05	8.044595e-05	7.708161e-05	8.6836866e-05	7.9115904e-05	7.634407e-05	8.483081e-05	8.251888e-05	8.0004946e-05	8.200123e-05	8.185675e-05	8.870566e-05	8.4544954e-05	7.882237e-05	8.1723265e-05	8.168765e-05	8.066127e-05	8.712934e-05	8.283294e-05	8.3454346e-05	7.436821e-05	7.49458e-05	8.223389e-05	7.427524e-05	7.935277e-05	8.053939e-05	8.2456136e-05
cg07764386	7.994835e-05	8.1310114e-05	7.968728e-05	8.1781334e-05	8.3038176e-05	8.2229235e-05	7.965256e-05	8.114552e-05	8.156725e-05	7.862014e-05	8.2182894e-05	8.003942e-05	8.1287966e-05	8.248915e-05	7.838865e-05	8.16512e-05	8.343794e-05	7.942622e-05	8.0060156e-05	8.127793e-05	8.234894e-05	8.039225e-05	8.226275e-05	8.091842e-05	7.812362e-05	8.139025e-05	7.958012e-05	7.963837e-05	8.101203e-05	7.9671445e-05	8.254115e-05	8.323453e-05	8.234004e-05	8.2990635e-05	8.3553554e-05	8.0015656e-05	8.137354e-05	8.34141e-05	7.903574e-05	8.199595e-05	8.0303034e-05	8.373041e-05	8.084344e-05	8.163487e-05	8.275583e-05	8.2712286e-05	8.1990125e-05	8.040457e-05	8.3983214e-05
cg07253500	8.1544305e-05	8.2717066e-05	8.147091e-05	8.290559e-05	8.065613e-05	7.8568206e-05	8.157209e-05	8.133182e-05	8.227917e-05	7.950544e-05	8.216903e-05	8.101776e-05	8.1650476e-05	7.552796e-05	8.2541024e-05	8.375136e-05	8.120997e-05	8.197846e-05	7.911722e-05	8.197108e-05	8.0639526e-05	7.746316e-05	7.9438396e-05	8.1222184e-05	7.624582e-05	8.0729056e-05	8.144637e-05	8.327404e-05	7.94349e-05	8.1291284e-05	7.986534e-05	8.173445e-05	8.112475e-05	8.105176e-05	8.141134e-05	7.677875e-05	8.067947e-05	7.671383e-05	8.2962935e-05	8.050321e-05	7.946918e-05	8.032067e-05	8.343963e-05	7.9035235e-05	8.338098e-05	8.252634e-05	8.0533864e-05	8.071673e-05	8.0645106e-05
cg25351996	6.786159e-05	9.535366e-05	8.367788e-05	7.1778246e-05	0.00013343945	7.3081275e-05	0.0001158996	5.9797396e-05	0.00013110554	9.085968e-05	6.824403e-05	0.00011464252	6.6968896e-05	7.444004e-05	5.3524087e-05	0.000103975246	0.000141815	8.582687e-05	5.648135e-05	4.528437e-05	5.4093645e-05	8.904556e-05	0.00024644245	6.6078486e-05	9.151444e-05	5.1796414e-05	5.1224022e-05	9.24188e-05	7.0523e-05	0.00010566247	9.298811e-05	4.0424355e-05	4.93346e-05	7.699954e-05	5.0589108e-05	7.545231e-05	4.6436922e-05	0.0001000557	0.00012264733	4.2099382e-05	5.2761083e-05	6.8152614e-05	2.904398e-05	0.000110816356	4.1355826e-05	5.2477735e-05	0.00012142588	6.420574e-05	5.8791444e-05
cg15001381	5.661667e-05	8.016142e-05	0.00010001506	7.181845e-05	0.00010530623	7.7134115e-05	9.20136e-05	5.6395787e-05	9.5914096e-05	9.110535e-05	8.008577e-05	8.487048e-05	0.00010504023	0.00013250126	7.284383e-05	6.4520194e-05	9.0841604e-05	4.4725373e-05	8.389329e-05	8.4878346e-05	8.633672e-05	9.8071636e-05	0.000109558256	7.1242954e-05	0.00012534129	6.933548e-05	6.420394e-05	8.012858e-05	6.185074e-05	9.775935e-05	7.098544e-05	9.741073e-05	8.814563e-05	4.398627e-05	5.307917e-05	7.247302e-05	7.258709e-05	7.373247e-05	0.00011914418	0.00010338114	8.381964e-05	6.8127956e-05	9.260555e-05	8.345864e-05	7.1845345e-05	0.00011122626	8.179891e-05	6.772139e-05	7.901116e-05
cg11385938	8.185503e-05	8.034268e-05	8.1596205e-05	8.0781276e-05	8.078417e-05	7.928902e-05	8.247036e-05	8.109193e-05	8.003937e-05	8.151412e-05	7.867012e-05	8.111816e-05	7.861308e-05	8.129555e-05	8.410044e-05	8.189088e-05	8.014656e-05	8.146879e-05	7.883286e-05	8.0253085e-05	8.133106e-05	8.020886e-05	8.181578e-05	8.252474e-05	7.816159e-05	8.107912e-05	8.0999875e-05	8.102291e-05	8.133602e-05	7.990388e-05	8.13815e-05	8.103968e-05	8.054762e-05	7.943336e-05	8.152873e-05	8.150365e-05	8.212206e-05	8.0151614e-05	7.863363e-05	8.198415e-05	8.20871e-05	8.270807e-05	8.085701e-05	8.3623236e-05	8.30654e-05	8.020322e-05	7.926582e-05	8.100498e-05	8.181477e-05
cg19107904	7.2120936e-05	7.893949e-05	7.750274e-05	8.3228966e-05	8.388495e-05	8.264107e-05	7.982591e-05	8.5545376e-05	7.850887e-05	7.876833e-05	7.49763e-05	8.324674e-05	8.598142e-05	8.367198e-05	7.39662e-05	7.7295656e-05	8.44002e-05	7.75487e-05	8.218346e-05	8.095008e-05	8.081519e-05	8.297128e-05	9.004315e-05	8.642668e-05	8.505e-05	8.350408e-05	7.974132e-05	7.664778e-05	7.5711905e-05	8.129253e-05	8.902974e-05	8.639311e-05	7.7776975e-05	8.271627e-05	8.186645e-05	8.241062e-05	8.582338e-05	8.155091e-05	8.434753e-05	8.377077e-05	7.3258656e-05	8.2234685e-05	7.929758e-05	7.651854e-05	7.9973885e-05	8.433027e-05	7.970003e-05	8.4873725e-05	8.433978e-05
cg21301218	7.209532e-05	7.626376e-05	7.613189e-05	8.556927e-05	8.7541855e-05	8.0365404e-05	9.031088e-05	7.091479e-05	7.904463e-05	0.00010049358	6.832517e-05	8.3181534e-05	7.765039e-05	8.536072e-05	7.715254e-05	7.217005e-05	8.420551e-05	8.434044e-05	8.394047e-05	8.515303e-05	7.372039e-05	7.643503e-05	9.237399e-05	8.7338354e-05	9.962366e-05	8.480323e-05	7.9204496e-05	5.8827678e-05	8.4009946e-05	8.6692635e-05	7.555826e-05	7.729373e-05	8.623425e-05	8.511372e-05	7.290683e-05	6.2480045e-05	7.855034e-05	8.698081e-05	7.915046e-05	9.173419e-05	9.7508775e-05	6.8294175e-05	7.4055366e-05	6.3827334e-05	7.0778675e-05	7.592975e-05	5.9152993e-05	7.82124e-05	8.403705e-05
cg09084613	6.576032e-05	6.266355e-05	7.140043e-05	8.775488e-05	9.89637e-05	7.417329e-05	7.903371e-05	8.142545e-05	8.760459e-05	9.02651e-05	6.45594e-05	7.882858e-05	9.505395e-05	8.2575956e-05	7.800491e-05	7.2508556e-05	7.249027e-05	5.9233284e-05	8.301352e-05	8.1974504e-05	7.816423e-05	7.7515986e-05	9.774824e-05	8.28347e-05	9.601541e-05	6.1819905e-05	7.322829e-05	6.390291e-05	8.846415e-05	8.8425506e-05	9.527566e-05	8.620659e-05	8.036214e-05	8.662661e-05	7.837814e-05	8.6539934e-05	7.7934936e-05	7.7645695e-05	9.913859e-05	9.902042e-05	7.79624e-05	9.306153e-05	8.174138e-05	8.627918e-05	7.614833e-05	8.0172795e-05	6.5136184e-05	7.821461e-05	6.8781956e-05
cg24237848	7.9879756e-05	0.00013868778	0.00023116359	0.00012359199	0.0001462176	0.00021220096	6.915663e-05	9.757688e-05	5.7282894e-05	4.846379e-05	4.836668e-05	5.564152e-05	4.725672e-05	5.5318753e-05	2.1467866e-05	8.8671986e-05	7.3833704e-05	7.433059e-05	2.9946377e-05	9.898305e-05	5.1657156e-05	7.44554e-05	6.6587934e-05	4.2466654e-05	6.266138e-05	8.180857e-05	5.836233e-05	5.6265293e-05	7.4655145e-05	8.1128805e-05	0.00017336756	0.000107929736	4.989648e-05	4.4281685e-05	0.000121458936	7.277938e-05	7.779278e-05	5.8273035e-05	6.8573725e-05	0.00013555388	5.3214237e-05	0.00011886558	7.718177e-05	3.8063197e-05	4.195289e-05	6.2691935e-05	6.857522e-05	4.503546e-05	0.00018640269
cg27181047	5.828661e-05	5.9313254e-05	5.84581e-05	0.00011321501	7.958582e-05	7.19333e-05	4.94783e-05	5.4173426e-05	7.0544964e-05	5.6224253e-05	5.181995e-05	8.29914e-05	9.055657e-05	0.00012555484	0.00013555474	0.0001037925	7.643727e-05	0.000115129784	5.776243e-05	0.00014476721	6.095129e-05	9.814204e-05	6.4604064e-05	0.00013106181	7.4277064e-05	0.000103655046	7.841705e-05	7.399706e-05	9.623252e-05	9.54247e-05	0.00014069573	8.990974e-05	6.167679e-05	8.005837e-05	5.1759387e-05	9.204962e-05	7.823329e-05	0.000109343826	6.6863075e-05	8.3901505e-05	7.8047604e-05	8.694184e-05	5.060207e-05	7.960643e-05	6.791547e-05	5.2288095e-05	5.8048063e-05	7.71314e-05	8.947495e-05
cg13348905	8.40066e-05	8.561928e-05	8.34562e-05	8.084122e-05	7.999815e-05	7.20923e-05	8.139554e-05	8.073429e-05	7.525208e-05	7.684447e-05	8.305719e-05	8.126603e-05	8.294806e-05	7.974689e-05	8.599646e-05	7.4007614e-05	8.143658e-05	8.077119e-05	8.1230086e-05	8.586129e-05	8.211092e-05	8.5593005e-05	7.485671e-05	8.295112e-05	7.7889075e-05	8.3285515e-05	8.237025e-05	8.5004474e-05	8.104689e-05	7.626504e-05	7.896085e-05	8.323753e-05	8.0087e-05	8.483102e-05	7.803266e-05	7.902398e-05	8.4888794e-05	8.2181636e-05	7.89006e-05	7.682781e-05	7.4938565e-05	7.847988e-05	7.4576405e-05	8.313574e-05	8.2399616e-05	8.141175e-05	8.2724975e-05	7.994273e-05	8.3184554e-05
cg13718185	6.447363e-05	5.6029185e-05	6.991659e-05	8.863317e-05	9.621005e-05	7.451437e-05	7.4926116e-05	9.01398e-05	8.986297e-05	8.070868e-05	8.963693e-05	9.086763e-05	8.969738e-05	8.2592924e-05	6.586682e-05	7.3655145e-05	8.005808e-05	5.449957e-05	8.688997e-05	7.5231146e-05	8.2459235e-05	7.916109e-05	0.000103679035	6.869499e-05	9.700557e-05	5.6401754e-05	6.436984e-05	7.3726034e-05	9.106508e-05	8.30454e-05	8.359436e-05	7.1014416e-05	7.4358264e-05	8.037727e-05	7.296357e-05	8.065946e-05	7.50894e-05	8.622704e-05	7.062347e-05	8.525818e-05	8.588642e-05	7.645958e-05	8.349495e-05	8.207668e-05	7.615347e-05	7.806723e-05	0.00010517365	7.63451e-05	7.045497e-05
cg02846841	6.58766e-05	0.00012825879	0.00010136361	5.715313e-05	9.70187e-05	6.256751e-05	9.797635e-05	5.0527797e-05	9.171791e-05	0.00010799768	9.707088e-06	8.174953e-05	8.237152e-05	0.00012764211	0.00011086544	7.9891826e-05	0.00011018827	6.032378e-05	8.8415174e-05	6.537686e-05	0.0001112454	0.00011952482	9.129945e-05	8.720681e-05	5.4580225e-05	9.668301e-05	7.328184e-05	0.00010455908	7.68867e-05	3.364171e-05	7.7605924e-05	3.099116e-05	8.170243e-05	9.2172646e-05	4.218207e-05	0.00013353591	0.00011132813	5.3351087e-05	0.000113499154	0.00011797179	7.732712e-05	8.94733e-05	5.767259e-05	6.302297e-05	0.00011318712	4.905728e-05	2.4856525e-05	3.348041e-05	5.1895968e-05
cg14139931	8.0027676e-05	8.090865e-05	8.116691e-05	8.1404716e-05	7.8719495e-05	7.961941e-05	8.0253565e-05	8.206522e-05	8.14729e-05	8.016472e-05	8.180511e-05	8.0958176e-05	8.1370345e-05	8.1379e-05	8.2028964e-05	8.193756e-05	8.106275e-05	8.215616e-05	8.0794045e-05	7.987217e-05	8.05428e-05	8.167348e-05	7.997872e-05	8.0934245e-05	7.901769e-05	8.122414e-05	8.0804435e-05	7.91172e-05	7.9846985e-05	8.0944104e-05	8.086256e-05	8.118241e-05	8.117771e-05	8.1828985e-05	8.009824e-05	8.1118844e-05	8.143951e-05	8.139918e-05	8.1284496e-05	8.1183774e-05	8.119429e-05	8.210443e-05	8.232024e-05	8.049594e-05	8.272903e-05	7.9803736e-05	8.035254e-05	8.060609e-05	8.1049824e-05
cg06128917	8.306659e-05	8.099102e-05	7.95496e-05	8.0202866e-05	8.0860904e-05	7.9339276e-05	7.685524e-05	7.8440535e-05	8.4784326e-05	7.909104e-05	7.670922e-05	8.171477e-05	8.3486404e-05	7.746351e-05	8.020289e-05	8.114156e-05	8.1723985e-05	7.8156714e-05	8.337782e-05	8.300753e-05	8.2608196e-05	8.2206476e-05	8.116378e-05	7.941868e-05	7.994675e-05	8.000924e-05	7.955633e-05	7.884188e-05	8.266246e-05	7.98959e-05	7.9241836e-05	7.922792e-05	8.510299e-05	8.342601e-05	8.1747094e-05	8.116441e-05	8.327366e-05	8.363289e-05	8.0278354e-05	7.6251934e-05	8.322836e-05	8.099636e-05	7.992683e-05	8.231475e-05	8.482585e-05	8.002828e-05	7.967611e-05	8.205394e-05	8.000636e-05
cg27393667	7.6674005e-05	0.00013779734	0.000100479025	5.5730576e-05	3.7670918e-05	7.803952e-05	0.00011934632	8.875562e-05	0.00011019705	5.4155407e-05	8.3650855e-05	2.9537745e-05	0.00016173354	9.979239e-05	4.8618298e-05	0.0001337083	3.677639e-05	7.127449e-05	8.5626474e-05	7.236174e-05	3.624839e-05	0.00015014799	4.5685312e-05	6.993229e-05	4.0481056e-05	0.00014415456	2.1428086e-05	0.00010390588	8.777781e-05	6.685467e-05	4.046334e-05	8.712415e-05	9.000587e-05	4.6197478e-05	7.5562115e-05	7.465383e-05	8.096421e-05	7.262678e-05	0.0001501341	1.3118115e-05	4.9974722e-05	8.471615e-05	4.5486915e-05	0.000107461296	1.7699096e-05	0.00010255087	3.4465127e-05	0.00010631825	0.000101995734
cg27170268	5.3775344e-05	6.170097e-05	8.2286875e-05	9.827134e-05	0.00010798477	7.834324e-05	8.5638414e-05	7.3652285e-05	8.946733e-05	8.2820225e-05	5.2297917e-05	7.799374e-05	0.000101056976	8.7424014e-05	6.528537e-05	6.940592e-05	7.983598e-05	5.743576e-05	8.040912e-05	7.759902e-05	8.726141e-05	9.476003e-05	0.000121968085	7.297094e-05	0.00010420494	5.244402e-05	7.388853e-05	5.8672944e-05	9.6626376e-05	7.75067e-05	9.323517e-05	9.723851e-05	6.609844e-05	8.642222e-05	8.276389e-05	8.57822e-05	7.56492e-05	8.77652e-05	0.00010877585	9.9468525e-05	7.630102e-05	8.5985965e-05	7.8568104e-05	8.429634e-05	7.938341e-05	7.9401405e-05	7.7794764e-05	7.509012e-05	6.2710635e-05
cg11417426	7.561055e-05	8.2386156e-05	7.775862e-05	8.5022606e-05	8.276613e-05	8.1386075e-05	8.0035126e-05	7.942311e-05	8.1257465e-05	7.9904436e-05	8.580984e-05	7.989327e-05	8.733013e-05	8.0818514e-05	8.242667e-05	8.43628e-05	8.263985e-05	7.973326e-05	7.725507e-05	7.744677e-05	8.061835e-05	8.219723e-05	8.369907e-05	7.944165e-05	7.642537e-05	7.921393e-05	7.550444e-05	8.203312e-05	8.613605e-05	8.234932e-05	8.327227e-05	8.004397e-05	8.263508e-05	8.294535e-05	7.8710116e-05	8.221938e-05	8.122845e-05	8.016656e-05	8.155644e-05	8.241514e-05	8.485335e-05	8.440445e-05	7.99596e-05	7.613911e-05	8.039051e-05	7.937839e-05	8.005631e-05	7.747801e-05	7.795363e-05
cg21558509	8.398254e-05	7.917057e-05	8.24212e-05	8.515136e-05	7.930769e-05	8.492391e-05	7.9584024e-05	7.750006e-05	8.556003e-05	8.214952e-05	7.659032e-05	8.610483e-05	8.110586e-05	7.8772006e-05	8.307149e-05	7.83976e-05	7.413756e-05	7.929656e-05	8.524257e-05	8.161657e-05	8.039534e-05	8.651434e-05	8.472177e-05	8.342683e-05	8.079707e-05	7.562219e-05	8.042111e-05	7.502679e-05	8.14713e-05	8.384412e-05	8.29128e-05	7.5404e-05	8.593954e-05	8.213607e-05	8.0657126e-05	8.153988e-05	8.164072e-05	8.7795306e-05	9.027363e-05	8.1065766e-05	7.326442e-05	8.344044e-05	8.026365e-05	8.82303e-05	8.324227e-05	7.8167126e-05	7.935783e-05	8.046251e-05	7.772231e-05
cg03922946	8.3799845e-05	7.9866e-05	8.046473e-05	8.2549945e-05	8.0650156e-05	8.0713144e-05	7.946588e-05	7.906821e-05	8.4476116e-05	8.414195e-05	7.529175e-05	8.121364e-05	8.002021e-05	8.052151e-05	8.2429644e-05	8.017483e-05	8.1014e-05	8.174077e-05	7.7908255e-05	8.132797e-05	8.222751e-05	8.263322e-05	8.34609e-05	8.2684135e-05	8.135309e-05	8.054626e-05	8.364506e-05	7.887655e-05	8.2262326e-05	7.892375e-05	7.9046775e-05	8.331243e-05	7.647234e-05	8.333448e-05	8.3006395e-05	7.978879e-05	7.92986e-05	8.053295e-05	8.1846854e-05	8.2406616e-05	7.909008e-05	8.173496e-05	8.012093e-05	7.9855046e-05	8.247178e-05	8.222644e-05	7.997739e-05	8.155345e-05	8.0297206e-05
cg18533201	5.6464334e-05	0.0001374611	6.58676e-05	8.3740786e-05	8.8843684e-05	6.854872e-05	5.7574274e-05	0.000104409184	6.0068443e-05	7.9283054e-05	5.4589327e-05	7.6405544e-05	8.4150204e-05	0.00010054614	8.588321e-05	8.475834e-05	7.2199306e-05	6.513486e-05	9.929968e-05	9.5012394e-05	7.750659e-05	8.062704e-05	0.00015539821	0.00010088269	9.4699884e-05	5.8763086e-05	7.00478e-05	4.7565733e-05	0.0001059586	9.523511e-05	0.00010991111	6.453389e-05	6.449541e-05	5.850968e-05	5.0244933e-05	6.205422e-05	5.928823e-05	0.00010473203	6.690606e-05	6.358892e-05	9.436758e-05	0.000100282174	5.7069097e-05	7.234933e-05	5.1521536e-05	8.029314e-05	8.579788e-05	6.5334156e-05	8.011954e-05
cg10507482	6.8773494e-05	7.262552e-05	7.343249e-05	7.1518996e-05	9.036688e-05	9.496625e-05	7.6009834e-05	8.819929e-05	8.297768e-05	9.6737676e-05	6.444779e-05	9.7293705e-05	7.8768346e-05	0.00010459597	6.4468506e-05	8.113312e-05	8.441217e-05	7.231729e-05	7.386701e-05	8.1154896e-05	7.9924575e-05	7.714098e-05	9.182266e-05	7.199583e-05	0.00011811235	6.8329784e-05	7.0764596e-05	6.2081075e-05	9.877789e-05	8.3476996e-05	8.869409e-05	7.964539e-05	7.244677e-05	9.712291e-05	8.1966915e-05	8.842348e-05	7.600815e-05	9.550789e-05	9.158637e-05	7.763105e-05	0.00010489046	6.9971626e-05	9.105784e-05	6.7689325e-05	6.6648994e-05	7.474455e-05	7.090542e-05	7.0557224e-05	6.616653e-05
cg03036422	8.063003e-05	8.051064e-05	8.051123e-05	8.104e-05	8.0366844e-05	8.045437e-05	8.0514335e-05	8.164194e-05	8.086503e-05	8.02953e-05	8.1054415e-05	8.0248494e-05	8.046862e-05	8.079551e-05	8.090089e-05	8.097472e-05	8.05892e-05	8.1613085e-05	7.9801895e-05	8.035543e-05	8.089684e-05	8.158327e-05	8.0920756e-05	8.113745e-05	8.066595e-05	8.053697e-05	8.082308e-05	8.056882e-05	8.098237e-05	8.0889986e-05	8.0642145e-05	8.101772e-05	8.088946e-05	8.0697384e-05	8.100999e-05	8.050842e-05	8.11059e-05	8.073311e-05	8.076937e-05	8.07735e-05	8.090186e-05	8.1150385e-05	8.140641e-05	8.067102e-05	8.115674e-05	7.984599e-05	8.0228216e-05	8.101836e-05	8.098806e-05
cg23087108	8.085487e-05	8.128154e-05	8.0690166e-05	8.106911e-05	8.1093116e-05	8.1040416e-05	8.048108e-05	7.94947e-05	8.070647e-05	8.047199e-05	8.137325e-05	8.1358776e-05	8.120674e-05	8.0643564e-05	8.1353086e-05	8.073527e-05	8.0206395e-05	8.085523e-05	8.066052e-05	8.1039034e-05	8.089602e-05	8.086526e-05	8.073199e-05	8.0701444e-05	7.9793106e-05	8.1209924e-05	8.079425e-05	8.084051e-05	8.0553225e-05	8.1085025e-05	8.05764e-05	8.098509e-05	8.171644e-05	8.1785736e-05	7.942387e-05	8.02478e-05	8.1482e-05	8.058248e-05	8.094821e-05	8.046999e-05	8.161068e-05	8.091969e-05	8.121432e-05	8.051204e-05	8.183734e-05	8.06132e-05	8.167888e-05	8.1113736e-05	8.1198516e-05
cg04884318	8.45771e-05	6.973078e-05	8.658301e-05	6.278311e-05	9.190013e-05	8.9303656e-05	8.839349e-05	6.922434e-05	8.482982e-05	9.574588e-05	5.9883387e-05	7.484598e-05	7.644093e-05	6.490344e-05	6.914987e-05	9.172164e-05	9.541624e-05	7.464712e-05	9.012357e-05	8.0444726e-05	9.038859e-05	9.22754e-05	9.8175886e-05	6.625436e-05	9.2611524e-05	9.641036e-05	8.324658e-05	7.5010015e-05	9.908514e-05	7.209813e-05	8.352631e-05	6.952753e-05	6.787379e-05	6.318391e-05	7.7562814e-05	9.309806e-05	9.652411e-05	7.6806646e-05	9.085973e-05	8.6645385e-05	9.6234944e-05	8.283366e-05	8.09212e-05	7.737466e-05	8.783026e-05	8.0304984e-05	7.118125e-05	8.157216e-05	8.160418e-05
cg05361559	6.12708e-05	8.277324e-05	7.885418e-05	7.837834e-05	8.601908e-05	8.346728e-05	5.7592628e-05	0.000108741275	9.657409e-05	7.503215e-05	4.059281e-05	8.704469e-05	8.561134e-05	0.00014102837	4.9968774e-05	6.579146e-05	7.677567e-05	6.440363e-05	9.443132e-05	9.5671916e-05	8.055162e-05	7.531512e-05	0.00016264178	5.605033e-05	0.00010451736	6.7521585e-05	4.6326328e-05	4.6525318e-05	0.00012382366	6.53134e-05	9.3271905e-05	9.461014e-05	7.285512e-05	5.9149825e-05	6.875882e-05	8.226453e-05	7.345118e-05	8.101011e-05	7.302828e-05	0.000108295404	9.215162e-05	7.615602e-05	6.6461966e-05	7.638633e-05	6.600709e-05	5.2118143e-05	8.142209e-05	9.370448e-05	5.1687763e-05
cg18583378	0.00010822842	5.9138776e-05	9.26819e-05	8.996853e-05	7.9562815e-05	6.640398e-05	7.035331e-05	8.609597e-05	6.918204e-05	9.594577e-05	4.9969018e-05	0.00010644772	0.00010928977	5.683052e-05	5.613551e-05	7.613124e-05	9.805295e-05	7.20392e-05	0.000118350414	7.579028e-05	8.170954e-05	9.560358e-05	0.000100905265	7.088091e-05	0.00010423549	5.993392e-05	6.611131e-05	5.069553e-05	5.8388447e-05	8.980572e-05	0.00012032144	0.00010924513	8.4539315e-05	5.710816e-05	8.162908e-05	9.962169e-05	6.789334e-05	6.417341e-05	7.341258e-05	6.7301386e-05	8.830548e-05	7.556222e-05	8.9626206e-05	0.00010539811	5.9229398e-05	6.429104e-05	5.964422e-05	7.5336284e-05	8.4571395e-05
cg05238495	4.6482928e-05	0.00013803461	8.214663e-05	0.00011964374	7.8645695e-05	6.8696216e-05	4.60005e-05	0.00012390621	0.00010154699	6.402787e-05	5.8032267e-05	9.2605995e-05	0.000120751625	0.00013024609	3.290439e-05	4.0998286e-05	5.768554e-05	0.000113667586	4.996955e-05	9.081113e-05	4.9485614e-05	8.004747e-05	0.00015279604	6.973135e-05	9.215913e-05	3.2236872e-05	5.015575e-05	2.4023666e-05	8.467299e-05	7.603623e-05	5.886785e-05	7.622607e-05	0.00013118546	7.0432376e-05	6.9181944e-05	5.4632594e-05	0.00013220198	0.00012471642	5.8526e-05	0.0001657831	0.00010549127	5.1764593e-05	2.407296e-05	6.242586e-05	4.5539993e-05	5.6527297e-05	7.5031e-05	3.8126946e-05	3.6166028e-05
cg11254426	7.937793e-05	8.1108046e-05	7.972542e-05	7.97923e-05	7.908031e-05	7.941428e-05	8.2498984e-05	7.9321864e-05	8.273387e-05	8.001354e-05	8.012632e-05	8.382575e-05	8.370477e-05	8.0580976e-05	8.117989e-05	8.40658e-05	7.9245954e-05	8.2352475e-05	7.813689e-05	8.382972e-05	8.268449e-05	8.3910105e-05	8.157989e-05	8.173691e-05	7.665945e-05	8.20707e-05	8.146994e-05	8.486892e-05	7.791629e-05	8.104714e-05	7.955983e-05	8.203161e-05	8.085166e-05	8.175494e-05	8.292837e-05	7.8792844e-05	8.121181e-05	8.182091e-05	8.01589e-05	7.888906e-05	8.119923e-05	8.167236e-05	7.888811e-05	8.0252365e-05	8.021818e-05	7.760004e-05	7.883734e-05	8.005851e-05	8.252835e-05
cg01192531	8.688824e-05	7.3987496e-05	0.0001054473	5.9650443e-05	8.7947774e-05	8.053906e-05	8.1379614e-05	9.608865e-05	8.496709e-05	9.4604075e-05	5.314612e-05	8.241062e-05	7.558362e-05	7.9044774e-05	6.873021e-05	8.438458e-05	8.920701e-05	7.2448915e-05	0.00010439419	7.582996e-05	8.229774e-05	7.0420945e-05	8.132254e-05	8.918083e-05	8.9452726e-05	6.01161e-05	5.7557012e-05	7.888251e-05	8.3497864e-05	7.321085e-05	0.000116321586	9.717633e-05	5.7484252e-05	7.3707866e-05	6.717555e-05	9.1556794e-05	7.947003e-05	7.635358e-05	5.913086e-05	4.8895574e-05	0.00010198223	7.72417e-05	4.1401534e-05	0.000116339324	7.309461e-05	7.360396e-05	8.684508e-05	0.00010670062	7.025762e-05
cg11421768	8.280645e-05	8.4464446e-05	8.4016945e-05	8.0351994e-05	8.0300204e-05	7.962148e-05	8.0556936e-05	7.9347585e-05	7.6440134e-05	8.26962e-05	7.720175e-05	8.207917e-05	7.4912125e-05	7.744152e-05	8.1725426e-05	8.375487e-05	8.234236e-05	8.2650746e-05	7.796402e-05	7.9636106e-05	8.4464846e-05	8.495392e-05	8.035879e-05	8.10424e-05	7.5580574e-05	8.4454754e-05	8.356858e-05	8.449608e-05	7.557194e-05	8.3977735e-05	7.837647e-05	8.322444e-05	8.1484686e-05	7.896369e-05	8.295483e-05	8.096266e-05	8.260376e-05	8.203496e-05	8.4484e-05	8.0735226e-05	7.993808e-05	8.1953964e-05	8.107444e-05	8.3581035e-05	8.125419e-05	8.101999e-05	8.243454e-05	8.3239196e-05	8.346345e-05
cg14874750	3.9803897e-05	0.00011483343	6.562333e-05	6.655699e-05	5.703194e-05	6.490724e-05	8.699187e-05	9.28455e-05	7.026172e-05	6.990318e-05	6.1856575e-05	6.7795045e-05	7.376707e-05	0.0002098094	3.8382554e-05	4.5401986e-05	8.2169085e-05	8.8972316e-05	9.7427874e-05	5.1479226e-05	0.00010275891	0.00012354778	6.959891e-05	6.880971e-05	0.00011033447	6.951547e-05	3.14811e-05	6.7870606e-05	0.0001690054	7.162495e-05	7.013673e-05	0.00011403946	4.9157377e-05	5.4758162e-05	5.7848625e-05	9.3054245e-05	5.5141074e-05	0.00011066231	2.9920924e-05	3.2478947e-05	5.863641e-05	7.433583e-05	5.956616e-05	9.135153e-05	9.0109745e-05	8.0603466e-05	0.000108037144	0.00010133589	0.00010211409
cg23272193	8.796465e-05	0.000109651	7.7442775e-05	6.0223352e-05	0.00010276851	8.531789e-05	7.816809e-05	9.4259325e-05	7.722892e-05	8.793051e-05	9.526837e-05	7.894591e-05	5.4885044e-05	9.378608e-05	3.5477755e-05	0.00013016899	9.6602496e-05	0.000100771715	4.5354464e-05	4.89438e-05	8.0928185e-05	2.3167271e-05	9.842464e-05	8.5176944e-05	9.238001e-05	8.553026e-05	7.94528e-05	4.3093238e-05	7.9491256e-05	8.67829e-05	7.866899e-05	6.695022e-05	8.8105524e-05	7.537135e-05	8.513818e-05	8.852268e-05	0.000102273276	0.00011977331	6.8221554e-05	7.485358e-05	8.6598026e-05	0.00012286729	4.0589737e-05	0.00011739914	7.55436e-05	0.00011475142	2.6933365e-05	0.000113367314	6.9295485e-05
cg02776664	7.80797e-05	5.683228e-05	6.265192e-05	0.000119243065	7.382053e-05	5.471048e-05	5.9383532e-05	5.4445474e-05	8.870116e-05	7.0736285e-05	5.4535096e-05	5.6781857e-05	8.59794e-05	0.00033487665	5.5345063e-05	9.330702e-05	6.545662e-05	0.00014013346	6.394638e-05	6.2815496e-05	5.4740787e-05	5.4784658e-05	0.00016727962	0.00011576061	8.469353e-05	3.1696756e-05	4.5361314e-05	9.895055e-05	5.3671407e-05	6.1612336e-05	8.4929896e-05	6.632129e-05	6.224306e-05	5.5004508e-05	9.582795e-05	4.460122e-05	9.001288e-05	7.573226e-05	4.0180163e-05	5.791956e-05	7.376629e-05	6.1569706e-05	6.52855e-05	6.586434e-05	0.0001741466	6.623739e-05	3.0409692e-05	5.3570926e-05	5.3382646e-05
cg20161446	8.012472e-05	7.831514e-05	8.030163e-05	7.863112e-05	7.9452795e-05	8.16299e-05	7.81696e-05	7.997168e-05	7.921223e-05	8.155124e-05	7.795036e-05	8.456215e-05	8.035917e-05	8.0610225e-05	8.189369e-05	7.8860445e-05	8.315e-05	7.969964e-05	7.950329e-05	8.144792e-05	8.1871556e-05	7.838264e-05	7.8186335e-05	8.0746475e-05	8.128463e-05	8.032637e-05	7.924796e-05	8.1278304e-05	8.1508064e-05	8.1143524e-05	7.7205936e-05	8.2707294e-05	8.3604005e-05	8.432683e-05	8.0993166e-05	7.853861e-05	8.1731145e-05	7.959485e-05	8.031565e-05	8.2174745e-05	8.0481295e-05	7.979316e-05	8.287078e-05	8.5209365e-05	8.471062e-05	7.662279e-05	8.190147e-05	8.137982e-05	8.267244e-05
cg09370867	7.370291e-05	5.865415e-05	7.6406555e-05	8.569044e-05	8.8710694e-05	7.7179604e-05	8.381367e-05	8.403998e-05	8.5263026e-05	9.14487e-05	6.452788e-05	8.644467e-05	8.777472e-05	8.287334e-05	7.317449e-05	7.562384e-05	8.457839e-05	6.799993e-05	7.929908e-05	8.540659e-05	8.4050575e-05	8.3968145e-05	8.456022e-05	8.537643e-05	9.0840425e-05	6.829564e-05	6.5421045e-05	6.796539e-05	9.0737514e-05	8.466446e-05	8.624295e-05	7.34266e-05	6.7901376e-05	8.0211095e-05	8.3242194e-05	8.064309e-05	8.5931926e-05	8.600942e-05	8.746416e-05	8.513727e-05	8.342106e-05	8.331626e-05	8.59375e-05	7.541642e-05	7.108088e-05	8.287065e-05	8.304371e-05	8.099559e-05	7.43516e-05
cg04176674	8.071121e-05	9.2421134e-05	5.4002332e-05	6.88561e-05	7.675337e-05	0.000105959036	7.761495e-05	8.453934e-05	8.963526e-05	6.000958e-05	7.327367e-05	7.771694e-05	6.7416055e-05	0.000101405516	5.2715466e-05	8.097194e-05	6.0666192e-05	0.00011049916	0.00011139186	8.241587e-05	5.208021e-05	0.00012348624	0.00010776673	6.669977e-05	7.993116e-05	0.0001208913	8.642318e-05	0.00011609349	0.00010280978	5.206242e-05	9.041335e-05	6.235113e-05	5.4850134e-05	4.816063e-05	7.4560114e-05	8.992641e-05	7.516535e-05	8.619742e-05	8.875278e-05	7.654159e-05	9.7385135e-05	0.00011567884	0.00010919033	0.00010060669	7.91788e-05	0.00011375351	6.1128456e-05	0.00013372848	6.418362e-05
cg25454298	8.019386e-05	8.06956e-05	8.0436614e-05	8.0741105e-05	8.076872e-05	8.110468e-05	8.0735386e-05	8.1111415e-05	8.0827434e-05	8.0122794e-05	7.96498e-05	8.154431e-05	8.0325146e-05	8.089374e-05	8.0923084e-05	8.095026e-05	8.068028e-05	8.043064e-05	8.063937e-05	8.039218e-05	8.077873e-05	8.053016e-05	8.076487e-05	8.0634745e-05	8.089178e-05	8.101783e-05	8.1119644e-05	8.0528764e-05	8.0524864e-05	8.106947e-05	8.042375e-05	8.1260354e-05	8.039906e-05	8.086795e-05	8.128679e-05	8.1084894e-05	8.136616e-05	8.04435e-05	8.104017e-05	8.05333e-05	8.0465245e-05	8.0971244e-05	8.104534e-05	7.916676e-05	8.0925725e-05	8.0516205e-05	8.1000755e-05	8.1027814e-05	8.062109e-05
cg04368094	6.903152e-05	5.9383485e-05	6.382841e-05	7.460081e-05	9.154164e-05	0.00010553667	6.825843e-05	8.981273e-05	0.00012552919	7.9312675e-05	5.3470972e-05	9.7412216e-05	0.00012859116	0.00010354326	3.0999825e-05	5.9264286e-05	7.9128324e-05	7.400755e-05	6.181622e-05	6.2302504e-05	6.627348e-05	5.3854317e-05	0.0001189465	7.135062e-05	0.00011096424	3.954409e-05	4.8390917e-05	4.2053554e-05	0.0001264906	8.017787e-05	7.0281894e-05	7.8890356e-05	0.00010157958	7.396821e-05	6.788247e-05	9.4180985e-05	8.725439e-05	7.359221e-05	8.008013e-05	7.0004964e-05	0.0001024209	5.8679987e-05	6.4859676e-05	8.229445e-05	6.146525e-05	7.1765855e-05	6.5551096e-05	5.3423617e-05	5.379124e-05
cg02555772	7.179302e-05	7.478633e-05	8.224113e-05	7.6966244e-05	7.978982e-05	8.06157e-05	8.37048e-05	8.175555e-05	8.2550294e-05	8.251838e-05	8.1373975e-05	8.3892475e-05	8.331143e-05	8.488399e-05	8.006227e-05	8.364306e-05	8.081838e-05	7.096993e-05	8.309994e-05	8.328343e-05	8.5254775e-05	7.9036174e-05	8.3688596e-05	8.280055e-05	7.968319e-05	7.924322e-05	7.950187e-05	8.075835e-05	7.834349e-05	8.2152415e-05	7.805165e-05	8.094624e-05	8.217055e-05	7.900174e-05	7.671806e-05	8.0525555e-05	8.055748e-05	8.153605e-05	8.501207e-05	8.160913e-05	8.2932675e-05	7.484705e-05	7.870186e-05	8.259595e-05	8.4235005e-05	8.328651e-05	8.143442e-05	8.228529e-05	8.2790946e-05
cg23249922	9.094345e-05	7.860625e-05	6.624549e-05	8.493152e-05	0.00010150933	7.220791e-05	8.775918e-05	8.382937e-05	8.187653e-05	8.366162e-05	7.892226e-05	7.8406876e-05	0.00010454233	9.1167894e-05	7.2927025e-05	7.058659e-05	7.76777e-05	7.774185e-05	8.506791e-05	7.301365e-05	8.614885e-05	9.076696e-05	9.917674e-05	8.600841e-05	8.891236e-05	6.114042e-05	7.4109885e-05	6.1576306e-05	7.8239165e-05	8.5136075e-05	0.000100345	8.273466e-05	7.185356e-05	8.461591e-05	8.155009e-05	7.879293e-05	7.9428006e-05	8.3363695e-05	8.722074e-05	9.110171e-05	8.378177e-05	8.1091974e-05	7.628992e-05	8.911764e-05	6.8326946e-05	6.758164e-05	6.48897e-05	8.00789e-05	6.861949e-05
cg08675941	0.0001014117	4.920316e-05	9.170224e-05	4.272658e-05	9.482903e-05	6.885084e-05	7.291328e-05	6.685714e-05	6.660183e-05	9.008819e-05	8.821545e-05	8.747676e-05	9.605326e-05	8.567222e-05	0.0001034136	0.000113761256	9.349236e-05	9.5745665e-05	7.835729e-05	8.155882e-05	0.00010082981	9.820607e-05	7.387662e-05	7.908298e-05	0.000106312626	9.225362e-05	0.00010568563	7.681793e-05	4.4384335e-05	8.72876e-05	9.5127514e-05	6.0210943e-05	9.131176e-05	7.490103e-05	5.4109194e-05	9.892498e-05	7.402789e-05	9.137003e-05	9.629396e-05	6.399127e-05	7.986728e-05	9.852363e-05	9.414732e-05	7.596155e-05	9.7346005e-05	7.560695e-05	7.079883e-05	7.159305e-05	9.895478e-05
cg25552435	7.7266726e-05	8.989928e-05	9.943116e-05	9.131189e-05	5.5198565e-05	6.8166875e-05	5.464405e-05	6.645219e-05	5.4114204e-05	0.000102871374	5.9773305e-05	8.4569074e-05	0.000101834405	0.000119200384	9.874557e-05	8.0157326e-05	7.755342e-05	7.926364e-05	9.739311e-05	6.8434434e-05	8.308924e-05	4.6483932e-05	8.957233e-05	5.3659132e-05	0.00011094113	6.300561e-05	7.0322385e-05	7.6817974e-05	7.939163e-05	8.615305e-05	6.3484295e-05	8.417273e-05	8.332621e-05	7.3894334e-05	4.884089e-05	9.613672e-05	6.5396685e-05	7.396376e-05	8.3209045e-05	8.2162034e-05	6.0296356e-05	6.202761e-05	6.2446554e-05	7.972266e-05	7.3499235e-05	0.00011139714	5.948597e-05	9.5105555e-05	6.1522514e-05
cg05837491	8.062174e-05	8.092809e-05	7.980625e-05	8.159718e-05	7.989768e-05	8.085584e-05	8.090515e-05	7.923624e-05	8.223972e-05	8.144746e-05	8.194642e-05	7.989989e-05	8.023474e-05	8.011065e-05	8.278752e-05	8.2165265e-05	8.054978e-05	8.181114e-05	8.000735e-05	7.9123536e-05	8.1998835e-05	8.162422e-05	7.969452e-05	7.98096e-05	7.8785735e-05	7.955687e-05	8.1860555e-05	7.984914e-05	8.1677026e-05	8.102493e-05	8.057371e-05	8.171551e-05	8.1691236e-05	8.1578495e-05	8.029162e-05	8.131793e-05	8.110821e-05	8.047844e-05	8.0517944e-05	8.298624e-05	7.996798e-05	8.2779676e-05	8.100798e-05	8.079615e-05	8.0999824e-05	8.0734324e-05	8.168671e-05	8.03095e-05	8.225492e-05
cg20061378	8.076229e-05	8.06676e-05	8.146681e-05	8.110587e-05	8.085036e-05	8.1108614e-05	8.147654e-05	8.092381e-05	8.05975e-05	8.176606e-05	8.112994e-05	8.120213e-05	8.055255e-05	8.031025e-05	8.113858e-05	8.122693e-05	7.991874e-05	8.031421e-05	7.995112e-05	8.141993e-05	8.125191e-05	8.135543e-05	8.040982e-05	8.0551494e-05	8.055384e-05	8.105306e-05	8.01431e-05	8.010729e-05	8.0229875e-05	8.050713e-05	8.077747e-05	8.073348e-05	8.1081285e-05	8.011026e-05	8.166845e-05	8.0782214e-05	8.1208265e-05	8.096856e-05	8.0427824e-05	8.205168e-05	8.111691e-05	8.139002e-05	8.061511e-05	7.982993e-05	8.098336e-05	7.962913e-05	8.0951075e-05	7.979369e-05	8.087872e-05
cg22712883	7.982981e-05	8.1406055e-05	8.2389844e-05	8.113922e-05	7.891879e-05	8.231009e-05	7.989723e-05	8.028342e-05	8.139157e-05	8.012415e-05	8.1185644e-05	8.214083e-05	8.044868e-05	7.960121e-05	7.9739046e-05	8.030014e-05	8.091125e-05	8.248961e-05	7.863704e-05	8.068455e-05	8.100162e-05	8.2188984e-05	8.169731e-05	8.0826096e-05	7.718761e-05	8.182638e-05	8.141679e-05	7.971172e-05	8.125355e-05	8.041303e-05	8.122912e-05	8.134572e-05	8.188192e-05	7.9670004e-05	8.031439e-05	8.020067e-05	8.07322e-05	8.1421924e-05	7.949884e-05	8.1833394e-05	8.16483e-05	8.1283615e-05	8.09433e-05	7.963729e-05	8.089204e-05	8.012417e-05	8.2121674e-05	8.071996e-05	8.128593e-05
cg19430423	7.994518e-05	6.124324e-05	6.440052e-05	8.333657e-05	9.1754584e-05	7.923954e-05	7.267866e-05	7.522349e-05	8.462193e-05	7.7712095e-05	6.3198444e-05	7.6760014e-05	8.980714e-05	8.300045e-05	7.342548e-05	7.008505e-05	7.850091e-05	7.471695e-05	8.000262e-05	7.55902e-05	7.086764e-05	9.0688656e-05	9.124181e-05	7.8175086e-05	0.00010008658	7.517152e-05	7.93472e-05	7.1539136e-05	8.1387654e-05	8.0851845e-05	8.9324145e-05	8.58815e-05	8.0669386e-05	8.415725e-05	7.391498e-05	8.553364e-05	8.612277e-05	8.193494e-05	0.000102752005	9.653358e-05	7.150093e-05	8.2576415e-05	8.389913e-05	8.48247e-05	8.8914836e-05	8.438545e-05	7.141584e-05	8.975542e-05	8.241386e-05
cg16048522	8.768921e-05	8.422164e-05	7.897912e-05	8.0623766e-05	8.300879e-05	7.684111e-05	8.364821e-05	7.712944e-05	7.471384e-05	8.430069e-05	7.713953e-05	7.818096e-05	7.2450035e-05	7.7730154e-05	8.118557e-05	9.497322e-05	8.305203e-05	8.502418e-05	8.3323415e-05	7.363529e-05	8.281847e-05	8.4649684e-05	7.117382e-05	7.94052e-05	7.403252e-05	9.660311e-05	8.247336e-05	9.60789e-05	7.082661e-05	7.760951e-05	6.836638e-05	8.214836e-05	7.994691e-05	7.690568e-05	9.316848e-05	7.684911e-05	8.646028e-05	8.847583e-05	7.938423e-05	7.9174206e-05	7.846111e-05	8.091965e-05	7.6504024e-05	7.817774e-05	8.389283e-05	8.997574e-05	8.035789e-05	8.6389075e-05	9.5519186e-05
cg25858132	6.069013e-05	8.224665e-05	4.5748442e-05	8.559813e-05	8.916566e-05	6.5068096e-05	5.047754e-05	7.649381e-05	9.547067e-05	6.0855265e-05	9.783527e-05	9.784513e-05	7.661442e-05	0.00010637949	8.480023e-05	8.59955e-05	6.5533524e-05	8.3038205e-05	9.741496e-05	7.7255834e-05	9.616204e-05	5.467254e-05	0.000120412486	6.528335e-05	0.00011946347	0.00010388843	5.4214797e-05	7.99217e-05	6.738904e-05	0.00010968242	0.00010286517	6.565934e-05	7.369457e-05	7.653398e-05	4.489222e-05	8.738132e-05	8.301583e-05	7.711425e-05	0.00012522895	7.5877644e-05	0.00011144929	7.865277e-05	3.13123e-05	0.000101945654	6.273537e-05	6.363881e-05	4.4202567e-05	4.7523008e-05	7.535413e-05
cg19993316	4.430408e-05	0.00010405601	7.101976e-05	0.00013081086	6.779483e-05	6.5045526e-05	0.00022843588	3.9847222e-05	0.00015365898	7.721523e-05	0.0001988187	2.08214e-05	8.991064e-05	5.6782756e-05	5.4246448e-05	6.153053e-05	4.383799e-05	0.000116577234	5.0903254e-05	8.240616e-05	0.00010030708	8.088308e-05	0.0001331818	0.00010151593	9.4349314e-05	5.8574387e-05	4.599117e-05	0.00019666944	8.752482e-05	0.00013513576	5.4440607e-05	8.162244e-05	2.917637e-05	0.000107932174	8.558762e-05	6.962042e-05	7.6143774e-06	0.00011920541	7.214321e-05	0.00012073006	3.8647624e-05	3.5003693e-05	4.5079098e-05	0.00017241428	6.147775e-05	0.000102490216	8.992509e-05	8.436453e-05	0.00011161634
cg20080761	9.368244e-05	9.8933415e-05	0.00010104817	0.000102658494	6.217492e-05	6.8590074e-05	8.764059e-05	6.122378e-05	7.818096e-05	6.407995e-05	7.2189774e-05	8.215285e-05	8.309853e-05	7.683901e-05	8.192855e-05	7.2270785e-05	8.308963e-05	9.358686e-05	9.245787e-05	7.676642e-05	0.00011753339	5.607538e-05	8.567503e-05	8.011025e-05	9.471008e-05	6.620797e-05	7.0391856e-05	9.984348e-05	9.904327e-05	7.483619e-05	6.8608504e-05	9.3218856e-05	9.5868454e-05	8.881911e-05	8.985737e-05	7.742719e-05	0.000103160455	7.875989e-05	6.365257e-05	5.1730076e-05	6.400262e-05	5.851013e-05	8.4865605e-05	6.209675e-05	8.5060914e-05	7.470455e-05	8.795332e-05	7.978364e-05	8.394011e-05
cg09250473	7.5799835e-05	0.00014103498	0.00012466098	0.00010956275	9.4943796e-05	5.5272343e-05	8.868539e-05	8.704965e-05	8.689008e-05	8.759355e-05	5.6329496e-05	6.508893e-05	9.067067e-05	0.0001382033	5.8571666e-05	7.474592e-05	8.668121e-05	7.803421e-05	0.00014122082	7.441569e-05	9.282497e-06	5.9253227e-05	5.240812e-05	7.705341e-05	8.473046e-05	3.2707372e-05	8.56397e-05	5.3989115e-05	3.3167846e-05	5.044332e-05	0.000100926714	0.00010410734	4.366562e-05	3.735804e-05	7.021594e-05	6.3111875e-05	0.00012838279	0.00010380538	7.1818446e-05	3.8481357e-05	8.420056e-05	7.510864e-05	3.150998e-05	7.1522874e-05	3.1181302e-05	0.000112546506	8.985643e-05	7.840534e-05	0.00013573827
cg17448537	9.531692e-05	7.0577145e-05	6.991934e-05	6.723062e-05	9.8940094e-05	7.77273e-05	8.506854e-05	0.00010014776	8.382454e-05	0.00010418982	6.702814e-05	8.0021564e-05	0.000111936526	9.8037286e-05	8.012052e-05	7.036886e-05	9.616502e-05	5.6663055e-05	7.0177404e-05	6.3728694e-05	9.107403e-05	6.254207e-05	8.514559e-05	8.0005906e-05	0.0001098028	6.25161e-05	7.9215104e-05	7.953991e-05	7.612269e-05	7.625239e-05	6.584257e-05	8.018706e-05	5.2154897e-05	6.785314e-05	6.801308e-05	0.00010035647	6.68027e-05	7.900964e-05	8.304663e-05	6.770456e-05	6.197397e-05	6.696812e-05	7.2373354e-05	7.938428e-05	7.177054e-05	8.21305e-05	6.830536e-05	8.689186e-05	6.764485e-05
cg10779826	8.097233e-05	8.0634774e-05	7.897455e-05	8.298222e-05	8.0465485e-05	7.974328e-05	8.214855e-05	8.057279e-05	8.196877e-05	7.989347e-05	8.3283485e-05	8.151809e-05	8.212198e-05	8.0697915e-05	8.2437386e-05	7.993838e-05	7.978658e-05	8.23719e-05	8.1371865e-05	8.184775e-05	8.020247e-05	8.157019e-05	8.059874e-05	8.253172e-05	7.98954e-05	8.157612e-05	8.046119e-05	7.995492e-05	7.967186e-05	8.169435e-05	8.216578e-05	8.174163e-05	8.3845174e-05	8.154386e-05	8.121849e-05	7.991013e-05	8.186509e-05	8.027969e-05	8.239035e-05	8.0768725e-05	8.1134625e-05	8.1565755e-05	8.0731494e-05	8.156678e-05	8.175202e-05	7.953879e-05	8.0136524e-05	8.0287195e-05	8.198393e-05
cg01373687	8.0796366e-05	7.777536e-05	8.126072e-05	7.78261e-05	8.1895225e-05	7.8367324e-05	8.143997e-05	7.963427e-05	8.091861e-05	8.3240935e-05	8.064255e-05	8.213459e-05	8.202119e-05	8.0409285e-05	8.061757e-05	8.006743e-05	8.1352024e-05	7.931897e-05	8.0917154e-05	8.1724495e-05	8.355256e-05	8.171837e-05	8.0366626e-05	8.1170554e-05	8.1428225e-05	8.0285354e-05	7.917436e-05	7.8402736e-05	8.287092e-05	8.269026e-05	8.235357e-05	8.166581e-05	8.014729e-05	8.2566294e-05	7.875149e-05	8.14204e-05	8.1109276e-05	7.993795e-05	8.121062e-05	8.157398e-05	8.11777e-05	8.156395e-05	8.096139e-05	8.2410086e-05	8.065655e-05	7.93879e-05	7.873045e-05	8.2162805e-05	8.2104874e-05
cg12210418	8.04843e-05	8.437377e-05	8.025641e-05	8.135916e-05	8.088544e-05	8.128017e-05	8.1427555e-05	8.067358e-05	8.2584294e-05	8.046462e-05	8.000877e-05	8.1554455e-05	8.111638e-05	7.928244e-05	8.379403e-05	8.147186e-05	8.192693e-05	7.985088e-05	8.117272e-05	8.158493e-05	8.1295766e-05	8.265848e-05	8.0577076e-05	8.306202e-05	7.915837e-05	7.948226e-05	8.008188e-05	7.8137455e-05	8.2032566e-05	8.2214996e-05	8.090025e-05	8.144955e-05	8.360547e-05	8.296662e-05	8.0296e-05	8.0444035e-05	8.1287406e-05	8.14127e-05	7.945827e-05	8.106525e-05	8.261981e-05	8.35378e-05	8.22029e-05	7.992052e-05	8.095198e-05	7.937178e-05	8.095129e-05	8.09393e-05	8.164093e-05
cg22829671	6.9292204e-05	7.747578e-05	0.00011049165	8.718346e-05	8.1791426e-05	8.825079e-05	8.911526e-05	7.184591e-05	0.0001064671	0.000101202284	8.14315e-05	9.881094e-05	7.2198985e-05	9.144534e-05	6.4221145e-05	8.5578824e-05	7.155553e-05	8.141776e-05	7.922011e-05	6.632583e-05	7.889897e-05	7.905054e-05	6.595338e-05	6.4802094e-05	6.9991365e-05	0.00010938213	7.391496e-05	7.588555e-05	7.5874486e-05	7.519862e-05	7.7457924e-05	5.7512047e-05	7.1025446e-05	4.553736e-05	5.4598506e-05	9.407167e-05	0.00010589235	8.445983e-05	9.7113654e-05	6.883402e-05	7.22683e-05	7.787748e-05	6.71478e-05	0.00013380277	7.177333e-05	9.369869e-05	8.1320446e-05	7.562803e-05	0.00010652378
cg23447233	5.504715e-05	5.672534e-05	7.6473494e-05	8.925856e-05	9.7341166e-05	7.2642644e-05	7.6814904e-05	7.555599e-05	8.753557e-05	8.698576e-05	4.7070313e-05	7.951095e-05	0.00010471553	6.944131e-05	6.270612e-05	6.064651e-05	8.0769074e-05	4.4647037e-05	8.092022e-05	7.728268e-05	8.083272e-05	0.00010031617	0.00011675424	8.03394e-05	0.000119405595	5.791774e-05	6.531228e-05	4.7839647e-05	0.00010466822	8.6415275e-05	0.00010141248	7.543814e-05	7.9568184e-05	8.6073844e-05	7.350417e-05	9.272636e-05	9.071989e-05	7.654375e-05	0.00011627848	0.00010495653	7.09171e-05	8.8060246e-05	6.924349e-05	9.0110116e-05	7.225543e-05	8.102492e-05	5.522233e-05	8.3353894e-05	6.687579e-05
cg20740157	4.0577517e-05	7.529495e-05	7.960052e-05	7.5196e-05	9.6357246e-05	7.3065865e-05	8.846778e-05	6.3096755e-05	8.338294e-05	0.00010643553	4.805114e-05	7.6277975e-05	0.00012157236	0.00012516325	3.343851e-05	0.00010501136	5.7179288e-05	0.00011664622	6.1198065e-05	7.605921e-05	6.506435e-05	4.755766e-05	0.00015935877	7.5487325e-05	0.0001286409	6.926591e-05	8.370686e-05	6.0346003e-05	9.238771e-05	0.0001698197	9.894231e-05	6.902474e-05	6.792983e-05	5.9953338e-05	4.952685e-05	5.6815556e-05	6.420892e-05	8.542968e-05	0.00011523309	5.225124e-05	8.092414e-05	6.0976945e-05	7.48603e-05	5.8917693e-05	5.646925e-05	6.610945e-05	5.337099e-05	0.00010408781	6.02861e-05
cg27105813	8.0510035e-05	9.624091e-05	9.7343145e-05	7.355021e-05	0.000105601626	7.250601e-05	7.717078e-05	9.264925e-05	8.508399e-05	8.9829366e-05	6.965883e-05	8.388106e-05	6.951684e-05	7.600194e-05	7.75104e-05	8.209085e-05	8.193477e-05	8.9220215e-05	0.00010644643	7.163144e-05	8.151263e-05	7.130924e-05	7.780217e-05	8.5609674e-05	7.6135104e-05	8.102684e-05	7.9585334e-05	9.0476635e-05	9.852391e-05	8.5250125e-05	0.00012249856	8.305418e-05	8.2949664e-05	7.777298e-05	5.4444285e-05	9.3015915e-05	9.198791e-05	8.87009e-05	7.4489326e-05	6.264259e-05	7.44905e-05	6.744936e-05	5.5990058e-05	6.234572e-05	9.344029e-05	6.471481e-05	7.986937e-05	8.511683e-05	6.6646724e-05
cg19414598	4.7348687e-05	6.6207016e-05	7.3854055e-05	0.000107266475	9.20281e-05	6.300498e-05	8.921298e-05	5.470807e-05	8.898108e-05	5.4095326e-05	4.6278295e-05	0.00011991805	8.5005944e-05	9.453932e-05	7.2864495e-05	7.1535724e-05	0.00010346011	9.082757e-05	0.000102547805	7.84797e-05	5.119626e-05	4.9993116e-05	0.0001245434	9.9477045e-05	9.8171804e-05	7.22563e-05	6.562994e-05	9.393075e-05	6.616897e-05	9.008405e-05	0.00010746531	0.0001063404	8.819798e-05	9.04005e-05	7.7298006e-05	5.1931263e-05	7.261501e-05	6.797588e-05	0.00011276396	0.00012987916	9.066915e-05	0.00011262147	7.5063406e-05	0.0001053484	7.729406e-05	7.7136734e-05	9.4116105e-05	8.983032e-05	0.00013000776
cg05706898	7.606804e-05	8.237687e-05	7.702491e-05	8.2175706e-05	8.087219e-05	8.318626e-05	8.1391845e-05	8.201076e-05	8.083734e-05	8.124241e-05	8.354093e-05	7.8552366e-05	8.289459e-05	8.117239e-05	8.210339e-05	7.939469e-05	8.0068225e-05	7.726842e-05	7.841691e-05	8.097067e-05	7.930888e-05	8.189613e-05	8.158048e-05	7.976608e-05	7.942327e-05	8.102498e-05	8.111646e-05	8.082809e-05	7.932077e-05	8.258652e-05	8.2122475e-05	8.152192e-05	8.160677e-05	8.18032e-05	8.051795e-05	7.941003e-05	8.131211e-05	8.272853e-05	8.171522e-05	8.198914e-05	8.202678e-05	8.167694e-05	8.223671e-05	7.9332036e-05	8.169228e-05	7.8902485e-05	8.26503e-05	8.112114e-05	7.986654e-05
cg12941231	8.126148e-05	8.1427905e-05	7.856299e-05	8.0793354e-05	7.8527475e-05	8.0767546e-05	8.0236685e-05	8.0037455e-05	8.031424e-05	8.006569e-05	7.9198406e-05	8.161667e-05	8.104657e-05	7.7681485e-05	8.1268205e-05	7.959035e-05	8.217266e-05	8.1647704e-05	7.745194e-05	7.893872e-05	7.916869e-05	8.207514e-05	8.007619e-05	8.030321e-05	7.742121e-05	8.24167e-05	8.3283085e-05	8.262984e-05	7.938424e-05	8.0518905e-05	7.71795e-05	8.1061364e-05	8.235294e-05	8.166817e-05	8.1574326e-05	8.2003455e-05	8.220071e-05	7.989835e-05	8.197102e-05	8.094699e-05	7.9619225e-05	8.001443e-05	8.06477e-05	8.015502e-05	8.234941e-05	8.046513e-05	8.2417646e-05	8.021171e-05	8.156072e-05
cg26963146	7.708926e-05	7.751598e-05	7.60304e-05	8.625279e-05	8.803686e-05	8.564874e-05	7.652932e-05	7.882162e-05	8.225101e-05	7.572106e-05	7.242038e-05	7.79393e-05	8.3334606e-05	8.742296e-05	7.4794305e-05	7.9928686e-05	7.996792e-05	6.854496e-05	8.133175e-05	8.133463e-05	7.800685e-05	9.1714195e-05	9.309447e-05	7.9287005e-05	8.4449515e-05	6.50403e-05	7.2429546e-05	6.918437e-05	9.187136e-05	7.9653844e-05	8.383676e-05	7.58209e-05	7.379047e-05	7.576503e-05	7.7415854e-05	8.876106e-05	8.377928e-05	8.558277e-05	8.628409e-05	8.6591666e-05	8.097279e-05	8.274595e-05	7.862664e-05	7.492893e-05	7.79864e-05	8.080327e-05	7.158868e-05	7.795598e-05	7.351429e-05
cg02908609	8.161382e-05	7.889133e-05	8.062661e-05	7.817777e-05	8.2580314e-05	8.21758e-05	8.229455e-05	8.384593e-05	7.929412e-05	8.1482154e-05	8.182905e-05	7.9099635e-05	7.906669e-05	7.999897e-05	8.186841e-05	8.1149046e-05	8.205021e-05	8.419894e-05	8.077922e-05	8.2596554e-05	8.013992e-05	8.0884354e-05	7.7886834e-05	8.084883e-05	8.109958e-05	8.02897e-05	8.2724284e-05	8.0289654e-05	8.2083236e-05	8.2460894e-05	7.882394e-05	8.314885e-05	8.2859144e-05	8.351679e-05	8.098303e-05	7.76302e-05	8.1730796e-05	7.920393e-05	8.135973e-05	8.068832e-05	8.26455e-05	8.497978e-05	7.965665e-05	7.9469384e-05	8.2426035e-05	7.861228e-05	7.876261e-05	8.277029e-05	8.06721e-05
cg02597493	7.377436e-05	8.280227e-05	7.5466975e-05	8.057008e-05	8.025292e-05	8.205545e-05	8.073241e-05	8.163751e-05	8.381985e-05	7.897511e-05	8.309687e-05	8.376313e-05	8.696113e-05	7.9853235e-05	8.182141e-05	8.040085e-05	7.97292e-05	8.300076e-05	8.291193e-05	8.267499e-05	7.461196e-05	8.525037e-05	8.561206e-05	8.54599e-05	8.283893e-05	8.168385e-05	7.8511875e-05	7.4024305e-05	8.12652e-05	8.414078e-05	8.236401e-05	8.075144e-05	8.496459e-05	8.114853e-05	8.119318e-05	8.040079e-05	7.8031604e-05	7.998777e-05	8.447114e-05	7.763071e-05	8.166208e-05	8.425827e-05	8.166403e-05	8.156762e-05	8.08478e-05	8.090458e-05	8.088922e-05	8.176485e-05	8.243355e-05
cg14015002	8.2565086e-05	8.027593e-05	7.717042e-05	8.029309e-05	7.9343125e-05	8.1356826e-05	8.143511e-05	8.020991e-05	8.077032e-05	8.011984e-05	8.1572034e-05	8.081935e-05	8.219607e-05	7.970074e-05	8.175249e-05	7.950939e-05	8.064708e-05	8.150832e-05	7.99454e-05	8.212134e-05	7.961242e-05	8.187281e-05	7.907968e-05	8.35008e-05	8.019546e-05	8.079573e-05	8.2688784e-05	8.133776e-05	7.9069076e-05	8.0681326e-05	8.120811e-05	8.111095e-05	8.186802e-05	8.186467e-05	7.9776335e-05	8.136049e-05	7.975178e-05	8.098367e-05	8.2056875e-05	8.006518e-05	7.9462836e-05	8.087817e-05	8.110223e-05	8.0494174e-05	8.248322e-05	8.039064e-05	8.038355e-05	7.970175e-05	7.877266e-05
cg24928023	7.001079e-05	8.204863e-05	7.992922e-05	8.203253e-05	8.23235e-05	8.499165e-05	8.573825e-05	8.071826e-05	8.380185e-05	8.5131884e-05	8.3096755e-05	7.928851e-05	8.008368e-05	8.5563326e-05	8.295187e-05	7.8213714e-05	8.045784e-05	8.036832e-05	8.406871e-05	8.3282066e-05	8.03432e-05	8.6777574e-05	8.3146835e-05	7.990551e-05	8.107538e-05	8.422942e-05	8.560654e-05	7.704951e-05	8.155211e-05	8.516173e-05	8.360229e-05	7.776638e-05	8.1275306e-05	7.767763e-05	8.250878e-05	7.5316275e-05	8.4601554e-05	8.305407e-05	7.7960314e-05	8.137512e-05	8.533941e-05	8.412223e-05	7.949775e-05	7.292156e-05	8.044773e-05	8.05657e-05	8.0192534e-05	7.9501704e-05	7.642475e-05
cg15090899	8.496241e-05	8.248388e-05	7.8706275e-05	8.262112e-05	8.372633e-05	7.9884914e-05	7.220522e-05	7.966894e-05	8.212257e-05	7.558037e-05	8.331392e-05	8.101498e-05	8.1810365e-05	7.8445744e-05	8.0232094e-05	7.596031e-05	8.212109e-05	7.635563e-05	8.444915e-05	8.0632286e-05	7.750133e-05	8.579838e-05	8.7399734e-05	7.764473e-05	8.7283726e-05	8.3400395e-05	7.6786906e-05	7.868905e-05	8.7101376e-05	8.3516985e-05	7.710577e-05	7.525496e-05	8.3062805e-05	8.0860664e-05	8.616183e-05	8.379281e-05	8.2356004e-05	8.535281e-05	8.676923e-05	8.860631e-05	8.7411616e-05	8.039174e-05	8.168772e-05	8.0697435e-05	7.782003e-05	7.8818135e-05	7.824368e-05	8.1806866e-05	7.8300305e-05
cg08951901	8.014417e-05	8.089613e-05	7.9408026e-05	8.193895e-05	8.0237456e-05	8.115876e-05	8.188727e-05	7.980394e-05	8.072078e-05	8.0153666e-05	8.1623584e-05	8.0790145e-05	8.116631e-05	8.062941e-05	8.147846e-05	8.2205515e-05	8.022757e-05	8.206713e-05	8.19536e-05	8.174628e-05	7.9781494e-05	8.1323924e-05	7.902124e-05	8.121784e-05	7.988596e-05	8.182144e-05	8.2026214e-05	8.178455e-05	7.925879e-05	8.1955215e-05	8.066745e-05	8.033752e-05	8.198694e-05	8.2605016e-05	8.138153e-05	7.964335e-05	8.0552745e-05	8.1678576e-05	8.234213e-05	8.075795e-05	8.0769496e-05	8.246786e-05	8.0564656e-05	8.0609025e-05	8.172379e-05	8.035094e-05	8.134733e-05	8.1068916e-05	8.13289e-05
cg21709871	7.180452e-05	7.736099e-05	9.323188e-05	8.092949e-05	8.1467035e-05	6.952769e-05	7.93077e-05	6.2258405e-05	9.0720845e-05	8.719657e-05	8.557097e-05	9.045543e-05	8.067924e-05	9.2840484e-05	8.285716e-05	6.0297312e-05	8.742483e-05	9.008369e-05	9.1547845e-05	9.466615e-05	7.809417e-05	9.966293e-05	0.000110369314	7.455987e-05	8.65704e-05	7.103752e-05	7.818922e-05	6.722174e-05	8.008204e-05	8.842006e-05	7.554983e-05	8.3468105e-05	9.709259e-05	6.9748785e-05	6.0539063e-05	8.9585774e-05	8.7468215e-05	8.328572e-05	8.4188905e-05	8.491594e-05	9.81376e-05	9.910058e-05	7.022852e-05	8.976809e-05	9.9665456e-05	8.332697e-05	5.9782145e-05	7.733152e-05	7.345645e-05
cg25841608	6.85732e-05	0.000103897066	5.3324322e-05	5.9380243e-05	0.000102050595	3.512065e-05	6.461309e-05	0.00010600096	9.530671e-05	8.306358e-05	6.2758474e-05	0.00010671724	0.000107521286	8.821095e-05	6.093385e-05	4.7787857e-05	7.375457e-05	0.00013234279	8.950212e-05	7.784988e-05	7.773932e-05	7.569387e-05	0.00014667497	4.914202e-05	0.00013554825	5.8179907e-05	5.826743e-05	6.5491506e-05	7.818401e-05	5.0460923e-05	0.00010288946	9.685692e-05	5.9938553e-05	6.518616e-05	5.520591e-05	6.245291e-05	7.871829e-05	0.00010461546	7.074579e-05	9.497697e-05	6.426171e-05	8.6127184e-05	7.4076095e-05	0.00012622766	4.9911578e-05	0.000111172514	4.5886e-05	7.087604e-05	6.370865e-05
cg11609631	8.0597034e-05	8.150187e-05	8.030768e-05	8.302413e-05	7.9660014e-05	8.285865e-05	7.914062e-05	8.03728e-05	8.0167716e-05	8.325713e-05	8.203229e-05	8.069388e-05	7.949213e-05	8.1523904e-05	8.0755664e-05	7.841767e-05	8.1642465e-05	8.226655e-05	8.172894e-05	8.174946e-05	8.244442e-05	8.278594e-05	8.098439e-05	8.114828e-05	8.074244e-05	8.267542e-05	8.160772e-05	7.79462e-05	7.844311e-05	8.069994e-05	7.994105e-05	8.103336e-05	7.9132034e-05	8.120717e-05	8.184687e-05	8.3063016e-05	8.1002916e-05	8.099518e-05	8.024071e-05	8.100428e-05	8.128947e-05	8.156683e-05	7.933722e-05	8.124244e-05	8.2186634e-05	8.105079e-05	7.714168e-05	8.263792e-05	8.303315e-05
cg01367737	9.239468e-05	5.763315e-05	0.000113845505	8.140974e-05	9.9941746e-05	8.073083e-05	6.865847e-05	8.309862e-05	8.4408806e-05	9.610783e-05	8.606174e-05	7.627571e-05	7.033846e-05	8.2626866e-05	5.2945175e-05	8.453407e-05	8.0781196e-05	5.076011e-05	9.0269685e-05	5.0326522e-05	8.870959e-05	4.1052215e-05	9.185113e-05	8.662208e-05	9.86794e-05	0.00011208542	7.5125405e-05	0.00010430293	8.642333e-05	7.184441e-05	7.4346994e-05	8.1037775e-05	5.515341e-05	9.2349976e-05	6.421657e-05	0.00010075924	6.833797e-05	8.305596e-05	8.1550315e-05	0.00011185737	0.00010468618	3.597363e-05	0.00011748121	9.458158e-05	6.953422e-05	9.4931434e-05	5.3194784e-05	9.613231e-05	6.141753e-05
cg03363863	8.081509e-05	8.0940634e-05	7.9802e-05	8.096773e-05	8.039383e-05	8.0272344e-05	8.102073e-05	8.0995116e-05	8.111277e-05	8.062769e-05	8.142266e-05	8.091101e-05	8.071748e-05	8.1092374e-05	8.192502e-05	8.1184815e-05	7.987479e-05	8.092329e-05	8.065063e-05	8.135196e-05	8.070913e-05	8.195861e-05	8.1158796e-05	8.1302045e-05	8.026925e-05	8.1468344e-05	8.09819e-05	8.102287e-05	7.946098e-05	8.172021e-05	8.0079735e-05	8.182016e-05	8.084986e-05	8.144505e-05	8.2262355e-05	8.038013e-05	8.046729e-05	7.9148245e-05	8.159981e-05	8.013638e-05	8.1240905e-05	8.1383776e-05	8.110604e-05	8.12429e-05	8.149714e-05	8.090126e-05	8.21392e-05	8.1505066e-05	8.2340564e-05
cg14025053	4.5580593e-05	5.124264e-05	7.220771e-05	6.592118e-05	6.6802866e-05	0.0001032653	7.0923605e-05	9.1812835e-05	0.00013214607	0.00011236776	8.127803e-05	7.8018624e-05	0.00010648217	9.148952e-05	5.8015175e-05	4.620963e-05	9.352198e-05	4.9297763e-05	6.876628e-05	5.1018866e-05	7.350837e-05	8.7696295e-05	0.00015372197	8.744863e-05	0.00016129867	6.271411e-05	5.448109e-05	6.2440085e-05	0.00010182733	0.00015185119	7.886131e-05	7.5576965e-05	7.005298e-05	9.118569e-05	4.5532383e-05	7.6088276e-05	3.311273e-05	0.00010586772	8.057964e-05	7.909244e-05	8.56676e-05	5.4727356e-05	8.012509e-05	7.820651e-05	5.2603584e-05	5.868929e-05	9.12297e-05	4.9551058e-05	4.9646405e-05
cg01129966	7.3646544e-05	7.11121e-05	6.532731e-05	6.564767e-05	7.705209e-05	0.000107688924	8.536286e-05	8.465556e-05	5.9440437e-05	8.4597494e-05	9.177892e-05	5.173265e-05	0.00011594711	6.7997586e-05	7.0834394e-05	8.478156e-05	9.340281e-05	7.570465e-05	6.394797e-05	8.422268e-05	7.765762e-05	0.000104617066	4.4316792e-05	6.560462e-05	9.004072e-05	9.430467e-05	5.974187e-05	0.000102617894	7.356906e-05	7.1849536e-05	6.705695e-05	9.763755e-05	4.975497e-05	4.6820493e-05	5.6832687e-05	8.898986e-05	7.608092e-05	6.540814e-05	0.00013064708	6.3879816e-05	9.217796e-05	8.9509784e-05	5.7810874e-05	5.532033e-05	5.790744e-05	5.8698635e-05	8.536696e-05	0.00011828782	0.00012197427
cg08047086	6.930316e-05	7.632046e-05	7.499701e-05	8.37446e-05	9.079583e-05	7.400623e-05	7.967135e-05	8.2474275e-05	8.543531e-05	7.5154836e-05	6.648431e-05	7.675092e-05	8.762267e-05	8.6865104e-05	7.502273e-05	7.345868e-05	8.678299e-05	7.135174e-05	7.794529e-05	7.80477e-05	7.7104836e-05	8.7031e-05	8.9887966e-05	8.014651e-05	8.801722e-05	7.309792e-05	7.103437e-05	7.552346e-05	8.4350206e-05	8.5459134e-05	8.685761e-05	8.112537e-05	8.051396e-05	8.2493556e-05	7.578443e-05	8.435877e-05	8.530312e-05	8.3937455e-05	9.213569e-05	8.7643566e-05	7.936055e-05	8.0234524e-05	7.72578e-05	8.857641e-05	7.164712e-05	8.6490814e-05	8.0814825e-05	7.9597296e-05	7.4860116e-05
cg07270696	9.260514e-05	8.131257e-05	7.480383e-05	7.965481e-05	8.6460794e-05	9.4475334e-05	8.012267e-05	9.004574e-05	7.3092524e-05	8.48367e-05	6.7298955e-05	7.214577e-05	8.327756e-05	9.735505e-05	6.630018e-05	6.8635905e-05	7.5013064e-05	8.191374e-05	8.406597e-05	7.655206e-05	7.888847e-05	7.408826e-05	7.9766556e-05	6.9367125e-05	7.828387e-05	6.691984e-05	7.608195e-05	7.526252e-05	0.00010845883	7.582383e-05	6.935441e-05	9.2541275e-05	7.0423914e-05	7.9230245e-05	6.75632e-05	9.1175585e-05	8.3089275e-05	7.88779e-05	7.808208e-05	8.469504e-05	8.9467685e-05	7.355636e-05	7.339253e-05	9.834153e-05	8.7965345e-05	8.90448e-05	7.7212346e-05	8.4957195e-05	7.8890946e-05
cg01224913	8.5339096e-05	8.078732e-05	8.469047e-05	7.5957294e-05	9.1555215e-05	7.94543e-05	8.126731e-05	7.73381e-05	7.568803e-05	8.547133e-05	6.5797736e-05	7.888755e-05	8.4321306e-05	8.219639e-05	8.77108e-05	7.7005774e-05	8.313967e-05	7.006137e-05	8.111676e-05	8.140779e-05	7.5799864e-05	7.723843e-05	8.544544e-05	8.533176e-05	8.5751555e-05	8.06381e-05	7.05189e-05	7.376233e-05	8.651725e-05	8.302516e-05	7.959694e-05	8.0347985e-05	8.9624984e-05	8.060649e-05	8.329952e-05	8.248159e-05	8.374034e-05	8.282255e-05	8.182947e-05	8.3442406e-05	8.187259e-05	8.070437e-05	8.251209e-05	7.844103e-05	8.313669e-05	7.556262e-05	6.6857734e-05	8.501221e-05	7.416846e-05
cg16218721	7.827278e-05	0.00011330596	5.3559594e-05	0.00013406394	7.7193436e-05	0.00010754569	6.105547e-05	0.000102326725	6.9255155e-05	8.9713096e-05	5.728153e-05	6.6445806e-05	5.239978e-05	6.813121e-05	7.611682e-05	5.2739244e-05	6.681917e-05	8.242343e-05	8.248661e-05	8.6881584e-05	9.051287e-05	8.645248e-05	0.00015895875	6.8514186e-05	9.1170084e-05	0.00010204376	6.771025e-05	8.294113e-05	8.984463e-05	9.3592746e-05	8.7668624e-05	9.186042e-05	8.318927e-05	6.9475136e-05	8.3737206e-05	0.0001011748	0.00010680246	9.556962e-05	5.514091e-05	8.287542e-05	6.0972823e-05	8.531669e-05	6.223268e-05	7.35027e-05	5.8649508e-05	5.7691985e-05	7.746072e-05	6.335109e-05	7.294292e-05
cg27287973	8.120987e-05	8.0589394e-05	7.990288e-05	8.012237e-05	8.114354e-05	8.048779e-05	8.108145e-05	8.054494e-05	8.0601996e-05	7.988756e-05	8.0225946e-05	8.0441605e-05	8.041337e-05	7.99462e-05	8.1411796e-05	8.1336635e-05	8.147204e-05	7.993041e-05	7.9602614e-05	8.078054e-05	8.194533e-05	8.183701e-05	7.994679e-05	8.087628e-05	8.092968e-05	8.056616e-05	8.033779e-05	8.06025e-05	8.022945e-05	8.094636e-05	7.996725e-05	8.065449e-05	8.13715e-05	8.0411555e-05	8.139119e-05	8.087421e-05	8.125363e-05	8.11303e-05	8.086867e-05	8.206705e-05	8.100695e-05	8.1060825e-05	8.142848e-05	8.138321e-05	8.148007e-05	8.0789934e-05	8.103121e-05	8.081295e-05	7.961316e-05
cg00164949	0.00011310936	8.636852e-05	6.185627e-05	5.0845694e-05	8.979539e-05	6.522655e-05	7.689014e-05	8.978299e-05	6.778187e-05	7.9251055e-05	3.6142104e-05	8.8055705e-05	9.7330674e-05	0.00011794238	4.4592314e-05	4.9907958e-05	8.427431e-05	8.4446045e-05	0.00011654437	5.4129807e-05	0.000113577495	9.5038005e-05	9.067121e-05	5.3952106e-05	0.00010882276	8.8297435e-05	5.943349e-05	5.5137738e-05	9.859463e-05	9.029573e-05	0.00013530656	0.00010567853	5.857676e-05	5.1121362e-05	5.1497726e-05	9.600836e-05	7.588087e-05	9.0409114e-05	6.9418566e-05	0.00011768537	5.9463655e-05	6.6272754e-05	6.287879e-05	7.831606e-05	7.6766606e-05	0.00012606825	9.050007e-05	8.958244e-05	7.456995e-05
cg27052564	8.0847574e-05	8.414734e-05	8.107602e-05	8.476043e-05	8.225137e-05	8.065155e-05	8.1554506e-05	7.9576464e-05	8.223416e-05	7.784196e-05	8.388394e-05	8.695794e-05	8.162074e-05	8.014518e-05	8.6489825e-05	8.474089e-05	8.2952516e-05	8.495091e-05	8.223784e-05	8.0739585e-05	7.8441335e-05	8.3980725e-05	8.063602e-05	8.131676e-05	7.749904e-05	8.3869934e-05	8.0412814e-05	8.220296e-05	8.042274e-05	8.269824e-05	7.85931e-05	8.471278e-05	8.388656e-05	8.197278e-05	8.127683e-05	7.7136334e-05	8.265365e-05	8.1408114e-05	8.3507344e-05	8.198119e-05	8.164816e-05	8.0674494e-05	8.2881204e-05	8.617849e-05	8.261753e-05	8.0648075e-05	8.056372e-05	8.243246e-05	7.7587705e-05
cg09432775	8.091862e-05	8.066597e-05	8.089201e-05	8.0499376e-05	8.053237e-05	8.0614e-05	8.0361e-05	8.052104e-05	8.097075e-05	8.0649355e-05	8.096105e-05	8.072439e-05	8.041431e-05	8.080655e-05	8.1137005e-05	8.037783e-05	8.0428326e-05	8.111309e-05	8.0832004e-05	8.10224e-05	8.125995e-05	8.084453e-05	8.099449e-05	8.0390666e-05	8.066591e-05	8.082926e-05	8.070617e-05	8.073759e-05	8.027178e-05	8.085518e-05	8.124246e-05	8.0758015e-05	8.092874e-05	8.106311e-05	8.123238e-05	8.0381564e-05	8.052724e-05	8.05675e-05	8.078157e-05	8.088209e-05	8.095978e-05	8.069178e-05	8.087688e-05	8.056963e-05	8.086491e-05	8.056448e-05	8.048504e-05	8.074091e-05	8.0695034e-05
cg25362648	8.1449834e-05	8.054043e-05	7.987886e-05	8.055027e-05	8.070344e-05	7.983898e-05	8.145337e-05	8.0143516e-05	8.1506965e-05	8.026028e-05	8.133912e-05	8.0993115e-05	8.247074e-05	8.072742e-05	8.3599545e-05	8.265703e-05	8.136798e-05	8.1570535e-05	8.062337e-05	8.152742e-05	8.021365e-05	8.145693e-05	8.0031954e-05	8.290866e-05	7.7887904e-05	8.2304636e-05	8.1638085e-05	8.079594e-05	7.890136e-05	8.310325e-05	8.079983e-05	8.081977e-05	8.051891e-05	8.0955804e-05	8.130458e-05	8.0272184e-05	8.0609076e-05	8.014786e-05	8.189942e-05	8.065478e-05	8.016349e-05	8.194078e-05	8.105303e-05	8.181171e-05	8.2174185e-05	8.089347e-05	8.162586e-05	8.202459e-05	8.0652324e-05
cg24363820	6.301297e-05	7.7879966e-05	8.726174e-05	9.641528e-05	7.9146805e-05	8.283023e-05	8.544059e-05	8.526951e-05	8.6865315e-05	8.7498396e-05	9.0609414e-05	7.678301e-05	8.7900065e-05	9.0373695e-05	7.787672e-05	8.235661e-05	8.7016415e-05	6.34792e-05	8.5482716e-05	7.911854e-05	5.94185e-05	8.542112e-05	8.657059e-05	7.3311996e-05	9.4342045e-05	8.989712e-05	8.8492365e-05	8.13732e-05	7.849669e-05	9.3360904e-05	7.5380354e-05	9.065319e-05	8.0605576e-05	6.6960965e-05	7.39997e-05	8.222744e-05	9.118479e-05	8.404329e-05	9.769706e-05	8.403103e-05	7.750749e-05	7.885139e-05	7.3761315e-05	7.0985014e-05	7.691994e-05	8.5897766e-05	7.703493e-05	6.2218e-05	8.686071e-05
cg01806965	8.190545e-05	8.154816e-05	8.0841615e-05	8.202644e-05	7.963615e-05	8.0582795e-05	8.170186e-05	8.104617e-05	8.092456e-05	8.072727e-05	8.0493075e-05	8.108548e-05	8.0650694e-05	8.083335e-05	8.1967206e-05	8.1158134e-05	8.0648504e-05	8.08873e-05	7.983111e-05	8.173574e-05	7.971975e-05	8.155073e-05	8.155376e-05	8.15669e-05	7.967112e-05	8.116711e-05	8.1386956e-05	7.946104e-05	8.0096164e-05	8.176259e-05	8.133051e-05	8.0267666e-05	8.134332e-05	8.134253e-05	8.1227554e-05	8.007205e-05	8.175285e-05	8.167132e-05	8.073037e-05	8.0736856e-05	8.091381e-05	8.144823e-05	8.065595e-05	7.787773e-05	8.169832e-05	8.07756e-05	8.006055e-05	8.107797e-05	8.0979466e-05
cg00794400	6.138774e-05	7.5325355e-05	9.083613e-05	8.486866e-05	0.00010421156	8.485122e-05	6.4686465e-05	7.192235e-05	8.6078784e-05	9.075031e-05	6.3095e-05	8.958688e-05	0.000110093904	9.441358e-05	6.746895e-05	5.9868376e-05	0.00012045884	5.454661e-05	9.358224e-05	8.349687e-05	8.188815e-05	9.8368764e-05	8.24964e-05	5.4070362e-05	7.7442775e-05	7.4942654e-05	6.43932e-05	9.476526e-05	0.000111016154	7.945939e-05	6.815163e-05	6.5459724e-05	8.365951e-05	7.4603515e-05	7.1233466e-05	0.00011394389	9.568564e-05	9.4231924e-05	9.0413734e-05	9.368025e-05	0.00011942674	7.844711e-05	7.505136e-05	7.182625e-05	4.2247506e-05	7.535064e-05	6.686837e-05	8.238883e-05	4.7885245e-05
cg16251626	6.438406e-05	6.792085e-05	7.507908e-05	8.517441e-05	8.632939e-05	7.5924574e-05	7.6041004e-05	8.254988e-05	8.8871435e-05	8.121626e-05	8.059182e-05	7.86253e-05	9.270578e-05	8.377763e-05	6.740771e-05	8.143553e-05	7.526331e-05	7.079034e-05	8.254592e-05	7.311793e-05	8.238852e-05	8.2511455e-05	0.0001017724	7.794181e-05	8.901211e-05	6.9263835e-05	7.310402e-05	6.332709e-05	8.050633e-05	8.511584e-05	0.00010069643	8.150699e-05	7.574665e-05	7.510541e-05	7.394308e-05	8.501495e-05	8.0268925e-05	8.1831604e-05	8.609215e-05	8.7084314e-05	9.315508e-05	8.0266334e-05	8.112531e-05	8.275488e-05	7.081712e-05	8.612739e-05	8.9442095e-05	7.7381104e-05	7.70189e-05
cg23052830	8.1581115e-05	8.9235116e-05	0.00010374907	7.768654e-05	5.5614128e-05	0.000106214386	7.8044875e-05	7.503162e-05	8.029092e-05	8.36365e-05	6.952636e-05	8.278038e-05	7.775046e-05	7.576176e-05	8.737861e-05	9.663588e-05	7.555103e-05	8.560376e-05	8.128754e-05	7.201152e-05	8.436334e-05	9.4202194e-05	9.765761e-05	8.137005e-05	0.000120581484	7.987051e-05	4.7701997e-05	7.390486e-05	9.7635384e-05	7.879396e-05	9.7355885e-05	9.8066e-05	7.020359e-05	9.095993e-05	5.6429064e-05	8.79715e-05	9.654234e-05	9.623316e-05	8.049289e-05	6.496458e-05	9.9729754e-05	8.829165e-05	8.962382e-05	0.000105055406	0.00010495387	9.7040625e-05	7.655838e-05	7.6899385e-05	6.400854e-05
cg21413492	6.9728514e-05	8.1307626e-05	0.00010259755	9.5710726e-05	0.00010544428	8.24308e-05	7.443625e-05	9.548117e-05	5.2318675e-05	8.960786e-05	8.790107e-05	9.2547256e-05	8.076215e-05	7.990253e-05	7.489074e-05	7.476172e-05	8.526085e-05	5.619663e-05	8.967808e-05	6.630593e-05	9.1313326e-05	8.122026e-05	8.399945e-05	7.3168994e-05	8.759744e-05	6.5955624e-05	0.000100571146	6.596912e-05	7.1165654e-05	5.5529796e-05	8.197569e-05	0.00011141226	9.351958e-05	8.1693244e-05	6.85811e-05	0.00010508306	8.778591e-05	9.166026e-05	6.9574075e-05	7.847474e-05	8.19761e-05	6.1482526e-05	9.763757e-05	7.734051e-05	7.120551e-05	8.28621e-05	8.134629e-05	8.595464e-05	0.0001094435
cg06552046	8.1216815e-05	8.3012135e-05	8.0875354e-05	8.060055e-05	7.92814e-05	8.000342e-05	8.273482e-05	8.103181e-05	8.087434e-05	8.028646e-05	8.046023e-05	8.1286424e-05	8.105604e-05	8.075133e-05	8.294429e-05	8.155179e-05	8.047142e-05	7.966106e-05	8.088041e-05	8.060331e-05	8.019989e-05	8.197008e-05	7.934626e-05	8.020302e-05	7.9454614e-05	8.2622035e-05	8.214976e-05	8.119505e-05	8.1965525e-05	8.05702e-05	8.172828e-05	8.1931765e-05	8.08479e-05	8.126809e-05	8.25011e-05	8.175206e-05	8.1870014e-05	8.0833684e-05	8.1423845e-05	8.032553e-05	8.017964e-05	8.050134e-05	8.278824e-05	7.779327e-05	8.1355756e-05	7.987259e-05	8.033781e-05	8.214448e-05	8.184583e-05
cg14763972	7.996642e-05	8.0720616e-05	8.006548e-05	8.083239e-05	8.118111e-05	8.065023e-05	8.087823e-05	8.112313e-05	8.088833e-05	8.1257946e-05	8.097247e-05	8.09454e-05	8.106006e-05	8.079124e-05	8.1138685e-05	8.074094e-05	8.0601254e-05	8.125846e-05	8.0026155e-05	8.040462e-05	8.1505306e-05	8.102139e-05	8.102039e-05	8.104651e-05	7.995569e-05	8.103713e-05	8.113593e-05	8.105903e-05	8.069126e-05	8.011904e-05	8.0589e-05	8.045894e-05	8.1096594e-05	8.074479e-05	8.073015e-05	8.040346e-05	8.073422e-05	8.092722e-05	8.0304366e-05	8.108492e-05	8.064866e-05	8.121767e-05	8.077999e-05	8.09467e-05	8.076283e-05	8.092986e-05	8.01173e-05	8.0978956e-05	8.087475e-05
cg09880331	8.582959e-05	7.351032e-05	7.171894e-05	8.165763e-05	8.073828e-05	6.394644e-05	7.6856726e-05	8.2142746e-05	7.6440076e-05	8.430439e-05	7.974764e-05	7.869117e-05	8.6365304e-05	7.9509184e-05	7.556868e-05	7.90447e-05	8.009135e-05	7.433582e-05	8.1753664e-05	8.0415615e-05	8.542945e-05	8.4697174e-05	8.648051e-05	7.800391e-05	7.831968e-05	7.240848e-05	8.212379e-05	8.2251376e-05	8.1757345e-05	8.7508e-05	8.040117e-05	8.895429e-05	7.3670824e-05	7.80179e-05	7.768849e-05	8.441436e-05	7.6945296e-05	8.58974e-05	7.961232e-05	8.372915e-05	8.470275e-05	7.6457836e-05	8.235968e-05	7.431371e-05	7.968453e-05	8.969773e-05	7.932546e-05	8.872022e-05	8.960341e-05
cg04575614	7.9420875e-05	7.440521e-05	8.131075e-05	8.099163e-05	8.225606e-05	7.674969e-05	8.231715e-05	7.847706e-05	8.308057e-05	8.10329e-05	8.050157e-05	8.2520266e-05	8.165183e-05	8.599891e-05	8.2488514e-05	8.3140454e-05	8.2570186e-05	7.5936776e-05	8.164313e-05	8.04647e-05	8.295447e-05	8.470174e-05	8.2204475e-05	8.2729624e-05	8.183674e-05	7.8972516e-05	7.969979e-05	7.8655e-05	7.971029e-05	8.2226965e-05	7.9887795e-05	8.158336e-05	8.2982195e-05	8.070944e-05	7.839978e-05	8.191756e-05	8.06993e-05	7.732799e-05	7.97882e-05	8.062717e-05	8.296844e-05	7.974125e-05	8.164112e-05	8.17664e-05	8.395713e-05	7.998548e-05	7.661124e-05	8.056722e-05	8.585128e-05
cg22240814	2.4213181e-05	5.4964134e-05	5.3607317e-05	0.00015031957	5.4617172e-05	8.5590225e-05	0.00020397433	2.971881e-05	6.413206e-05	9.063363e-05	0.00025687157	6.735109e-05	0.0001346139	0.00018862892	8.472115e-05	0.000119698365	5.959315e-05	0.000102778715	9.041773e-05	4.4191853e-05	8.124057e-05	3.6752775e-05	0.0001293381	4.5209243e-05	5.2182975e-05	9.208241e-05	5.5873643e-05	6.405751e-05	5.7579487e-05	0.000111209454	3.6219353e-05	4.9537477e-05	9.884934e-05	7.363996e-05	9.8351535e-05	0.00013420451	4.2350974e-05	0.00010694414	7.0951384e-05	8.130175e-05	7.027807e-05	3.8780257e-05	3.8807128e-05	4.804804e-05	2.7755163e-05	8.646743e-05	4.077235e-05	6.0047227e-05	0.00013596288
cg20899770	8.080509e-05	8.070565e-05	8.063313e-05	8.155938e-05	7.998684e-05	8.0075326e-05	8.184107e-05	8.067183e-05	8.150944e-05	7.992702e-05	8.107289e-05	8.119296e-05	8.071041e-05	8.042869e-05	8.287367e-05	8.131094e-05	8.2185485e-05	8.172883e-05	8.0116e-05	8.055046e-05	7.9995116e-05	7.8537036e-05	8.109183e-05	8.2047445e-05	8.046242e-05	8.1147205e-05	8.1075974e-05	8.064359e-05	8.126039e-05	8.041969e-05	8.1417165e-05	8.108636e-05	8.0406e-05	8.185922e-05	8.108291e-05	8.045386e-05	8.082063e-05	8.096553e-05	7.991783e-05	8.059234e-05	8.08588e-05	8.1378064e-05	8.0179176e-05	8.033645e-05	8.170426e-05	8.058293e-05	8.067503e-05	8.044366e-05	8.101498e-05
cg03890691	6.141459e-05	7.74745e-05	5.8728252e-05	9.500434e-05	8.447528e-05	8.339135e-05	7.394128e-05	7.673321e-05	9.117936e-05	8.958709e-05	8.143409e-05	8.742834e-05	9.082982e-05	8.568375e-05	8.5056156e-05	6.280865e-05	8.8182744e-05	0.000107718806	7.525865e-05	5.925386e-05	6.225241e-05	9.802962e-05	0.00012054507	7.296433e-05	9.805235e-05	8.8367306e-05	6.252027e-05	7.844844e-05	9.430004e-05	8.701066e-05	9.450192e-05	9.5920426e-05	9.380552e-05	6.491729e-05	4.9886676e-05	5.568863e-05	0.00011710282	8.972984e-05	0.00012213034	7.715575e-05	8.831576e-05	5.978637e-05	7.714626e-05	5.3855598e-05	9.237596e-05	0.00011227079	6.6515386e-05	7.713549e-05	9.880411e-05
cg17540545	5.272759e-05	5.139838e-05	6.324793e-05	8.571092e-05	0.000101268946	6.993237e-05	8.2814804e-05	8.1960214e-05	9.17364e-05	9.4323885e-05	4.8910977e-05	7.0173184e-05	0.000105897365	8.027517e-05	6.522957e-05	5.8607162e-05	7.3407165e-05	5.8946356e-05	7.621078e-05	9.579563e-05	7.028459e-05	9.705998e-05	0.00011493332	8.202116e-05	0.00010729881	4.7573176e-05	7.9572856e-05	5.7328616e-05	9.684841e-05	8.131558e-05	0.0001145226	7.9797464e-05	7.159004e-05	7.809464e-05	7.0273745e-05	9.022753e-05	7.736116e-05	8.30845e-05	0.0001184072	0.000106427375	5.8127265e-05	9.849765e-05	8.082575e-05	9.4015275e-05	6.0486185e-05	7.8052384e-05	7.665273e-05	8.142631e-05	7.16648e-05
cg08470180	5.375625e-05	7.400409e-05	5.8840495e-05	9.592071e-05	9.040897e-05	8.369758e-05	8.141949e-05	0.00010639796	8.0932325e-05	8.652073e-05	7.7604986e-05	8.1763435e-05	0.00010375811	8.026163e-05	6.4554704e-05	6.4502936e-05	7.703499e-05	6.1174556e-05	8.493862e-05	7.28907e-05	7.1377945e-05	8.37888e-05	0.000120949284	6.064431e-05	8.910095e-05	6.5388136e-05	6.3854866e-05	8.5325686e-05	9.186992e-05	7.641175e-05	9.8413024e-05	7.9840895e-05	7.281441e-05	8.332747e-05	6.351471e-05	8.2082566e-05	8.508997e-05	9.829645e-05	8.508266e-05	9.671849e-05	8.984652e-05	9.110061e-05	8.2060265e-05	8.094884e-05	6.915647e-05	0.00011352997	7.477295e-05	6.634473e-05	7.929002e-05
cg15566554	7.390837e-05	4.2798863e-05	7.4110474e-05	0.00010852878	0.000109634275	5.763712e-05	5.5865334e-05	9.083071e-05	8.8836925e-05	7.472908e-05	5.344235e-05	7.8670986e-05	0.00010434303	6.5653345e-05	5.8379785e-05	6.612471e-05	8.2945575e-05	5.961741e-05	8.93308e-05	6.764247e-05	8.040695e-05	8.186855e-05	0.00011979645	6.492631e-05	9.769519e-05	6.226763e-05	0.00010698471	6.4106316e-05	7.625249e-05	9.8224366e-05	9.411967e-05	0.000109120614	6.845588e-05	6.6950706e-05	7.6419856e-05	7.2559174e-05	8.0459504e-05	8.318813e-05	9.114216e-05	9.45362e-05	7.8197605e-05	8.102583e-05	8.530008e-05	7.103111e-05	6.808999e-05	8.746e-05	6.9124086e-05	8.672724e-05	8.82768e-05
cg13305657	8.015907e-05	8.059734e-05	7.82751e-05	8.066137e-05	7.851788e-05	8.083204e-05	8.101774e-05	8.04131e-05	8.1493985e-05	8.0110265e-05	8.117831e-05	8.010549e-05	8.320008e-05	7.987064e-05	8.246211e-05	8.120645e-05	8.421057e-05	8.066558e-05	7.963234e-05	8.19487e-05	8.12235e-05	7.983908e-05	7.95424e-05	8.033087e-05	7.933462e-05	8.063883e-05	7.84574e-05	8.080458e-05	8.155092e-05	8.216634e-05	8.039192e-05	7.9505626e-05	8.157806e-05	8.252969e-05	8.129632e-05	7.980621e-05	8.057198e-05	8.080273e-05	7.9199344e-05	8.131902e-05	8.003628e-05	8.318734e-05	7.942651e-05	8.0022124e-05	8.091096e-05	8.165647e-05	8.278803e-05	8.115581e-05	8.070268e-05
cg05022378	9.766103e-05	8.6512424e-05	0.00010932672	7.9934136e-05	9.160984e-05	6.948968e-05	8.5459804e-05	0.00011031602	8.648487e-05	7.8950434e-05	7.40904e-05	0.00012529502	9.573685e-05	9.894725e-05	8.69416e-05	6.1902494e-05	8.442992e-05	6.270086e-05	7.754392e-05	7.6047036e-05	8.365852e-05	8.097191e-05	0.000120423436	8.202508e-05	7.0658105e-05	9.096219e-05	0.00011211962	6.4600186e-05	6.667735e-05	7.0171496e-05	6.094268e-05	6.123624e-05	7.155526e-05	6.989455e-05	7.536666e-05	7.651259e-05	7.9711164e-05	9.4746734e-05	9.709496e-05	7.1835995e-05	6.2770414e-05	6.471714e-05	6.0256145e-05	6.0611386e-05	8.960025e-05	8.793358e-05	7.7649944e-05	8.543918e-05	7.6915676e-05
cg16204818	0.00011368163	3.8882095e-05	0.00010316379	8.680894e-05	0.000111978836	9.49443e-05	2.0137099e-05	0.00011652853	0.00018476348	3.9081442e-05	3.95675e-05	8.39057e-05	0.000112642316	0.00017159006	4.934255e-05	5.958775e-05	4.8062793e-05	3.387968e-05	7.151714e-05	6.950475e-05	0.00013869801	9.137678e-05	0.00019412638	0.00010605119	0.00016117704	2.3176648e-05	2.1180207e-05	6.551405e-05	0.00010481752	9.34073e-05	6.6999266e-05	8.092443e-05	8.837753e-05	3.2274576e-05	9.7926444e-05	5.9219125e-05	3.9946593e-05	6.837475e-05	6.72859e-05	5.2995332e-05	9.814767e-05	7.183929e-05	8.3751234e-05	9.115212e-05	2.6696702e-05	6.1171544e-05	6.864009e-05	4.7558297e-05	7.376657e-05
cg08194989	4.5845394e-05	7.317248e-05	7.5547105e-05	0.0001092763	9.754089e-05	9.747405e-05	0.000101478254	0.00010303583	0.00011252855	6.5880806e-05	4.2654294e-05	8.4356696e-05	0.00012882121	0.00011302967	6.5418804e-05	3.1966454e-05	9.3582596e-05	7.9479454e-05	6.920576e-05	7.287009e-05	8.8829256e-05	8.3192346e-05	9.797904e-05	8.6577435e-05	0.00012915651	5.0422004e-05	3.336387e-05	7.365014e-05	6.3640924e-05	5.725283e-05	9.9712386e-05	0.00012815438	7.618846e-05	9.11386e-05	5.2185365e-05	8.1083264e-05	8.844743e-05	8.836266e-05	7.865376e-05	7.254977e-05	9.126327e-05	8.4573934e-05	6.568409e-05	9.554437e-05	5.801029e-05	6.5426735e-05	7.225545e-05	7.757457e-05	5.2516738e-05
cg08480854	8.168769e-05	8.060275e-05	8.148169e-05	8.1249076e-05	8.069663e-05	8.1710015e-05	8.135356e-05	8.190008e-05	7.992679e-05	8.190466e-05	8.032142e-05	8.1412734e-05	7.929519e-05	8.101785e-05	8.041863e-05	8.143506e-05	8.1163955e-05	8.0464895e-05	8.214517e-05	8.197365e-05	8.1704835e-05	8.094324e-05	7.889139e-05	8.062834e-05	8.14644e-05	8.098035e-05	8.084898e-05	7.991085e-05	8.168736e-05	7.9419704e-05	8.1541e-05	8.239966e-05	8.21809e-05	8.142198e-05	7.974804e-05	8.121453e-05	8.1933096e-05	8.131133e-05	8.14023e-05	8.123479e-05	8.1869366e-05	8.1373946e-05	8.05846e-05	7.931317e-05	8.1157996e-05	8.070598e-05	8.0980404e-05	8.1544225e-05	8.140417e-05
cg16017089	5.7879566e-05	7.61619e-05	8.679075e-05	8.836246e-05	9.050871e-05	7.629896e-05	8.724491e-05	6.0214392e-05	7.148561e-05	8.524523e-05	7.5474774e-05	6.91953e-05	6.841607e-05	7.992172e-05	8.2120896e-05	7.904437e-05	8.2324135e-05	8.459523e-05	8.461164e-05	7.1032926e-05	9.003147e-05	8.701664e-05	8.702638e-05	7.029735e-05	8.387498e-05	7.681231e-05	8.59624e-05	7.719014e-05	8.61219e-05	8.6003696e-05	8.107426e-05	8.4165935e-05	8.6482694e-05	8.009467e-05	6.634302e-05	7.921979e-05	8.87602e-05	8.949713e-05	8.887509e-05	7.8825506e-05	8.8629495e-05	8.389762e-05	6.3957836e-05	8.365924e-05	6.883778e-05	8.414563e-05	8.586603e-05	8.046644e-05	8.718527e-05
cg24410381	5.698638e-05	9.044545e-05	9.802829e-05	7.9644e-05	0.00010488055	6.614832e-05	8.4548585e-05	0.00010050968	0.00010497691	9.363093e-05	2.9525105e-05	0.000113418755	0.00010278446	0.00014540728	5.297441e-05	7.560252e-05	5.7718567e-05	8.3129584e-05	9.7317476e-05	4.6152454e-05	8.2600905e-05	1.826692e-05	0.00011966946	0.000104223	0.000111993526	0.00010598883	2.0978892e-05	6.9780464e-05	0.000116232164	4.181495e-05	0.0001960153	8.84491e-05	2.06885e-05	9.3398885e-05	0.00010649321	0.00010499519	9.475493e-05	5.9337952e-05	6.361735e-05	7.502385e-05	0.00013366315	2.9679526e-05	8.8158864e-05	7.1316004e-05	9.4114024e-05	4.9058748e-05	8.2654486e-05	7.621049e-05	5.4056974e-05
cg08936897	7.52355e-05	8.059664e-05	7.986131e-05	8.2238636e-05	8.025567e-05	7.930023e-05	8.234603e-05	8.200449e-05	8.104255e-05	8.202659e-05	8.084167e-05	7.9981306e-05	8.2752165e-05	8.024225e-05	8.142047e-05	7.994821e-05	7.901048e-05	7.951691e-05	8.003381e-05	8.26007e-05	8.124857e-05	7.9045334e-05	8.164324e-05	8.148978e-05	8.161875e-05	8.008056e-05	8.0063575e-05	8.111988e-05	7.996525e-05	8.1244776e-05	8.230961e-05	7.998099e-05	8.243696e-05	8.0308855e-05	8.057386e-05	7.9172045e-05	8.155774e-05	8.218372e-05	8.256374e-05	7.8515106e-05	7.9472644e-05	8.070153e-05	8.181428e-05	8.06856e-05	8.048884e-05	7.934686e-05	7.984853e-05	8.046928e-05	8.003856e-05
cg15806857	6.795038e-05	5.562352e-05	7.700248e-05	0.00010136595	9.232037e-05	8.127605e-05	6.695584e-05	9.882607e-05	8.660904e-05	7.143466e-05	7.281982e-05	0.00010446006	0.000106728105	9.395827e-05	7.972601e-05	6.592279e-05	9.476468e-05	5.8138194e-05	7.6735065e-05	8.015032e-05	7.2468196e-05	7.974361e-05	9.990824e-05	7.1897804e-05	9.9061464e-05	6.5434586e-05	7.430161e-05	6.423472e-05	8.0454905e-05	8.470711e-05	0.0001231741	8.265018e-05	9.8915756e-05	7.692928e-05	6.858078e-05	7.012472e-05	8.454739e-05	7.842267e-05	0.000115027564	9.15448e-05	8.492498e-05	8.820769e-05	7.4149975e-05	7.221654e-05	7.360144e-05	7.141962e-05	6.545152e-05	7.5719465e-05	5.9120295e-05
cg15840758	7.183535e-05	7.4992546e-05	7.9797224e-05	8.216865e-05	8.20034e-05	7.921706e-05	7.908199e-05	8.25169e-05	7.84548e-05	7.912673e-05	8.1796294e-05	8.1908634e-05	8.480856e-05	8.1933016e-05	7.5855074e-05	8.131216e-05	8.217803e-05	8.133178e-05	7.58715e-05	8.3551575e-05	8.0490514e-05	8.241601e-05	8.3660096e-05	7.7736564e-05	8.464712e-05	8.338752e-05	7.8883524e-05	7.510009e-05	7.942001e-05	7.553295e-05	7.851223e-05	8.3509934e-05	7.974545e-05	7.905025e-05	7.965174e-05	7.7032084e-05	7.9625504e-05	8.0832164e-05	8.117309e-05	8.2261664e-05	7.959542e-05	8.326423e-05	8.326799e-05	7.525054e-05	8.207188e-05	8.2251405e-05	7.924165e-05	8.09982e-05	8.316228e-05
cg24078451	6.0613413e-05	0.00016291029	7.4551106e-05	4.431551e-05	8.015057e-05	0.00013354293	6.518362e-05	0.00011884248	0.00013049299	5.419459e-05	3.331121e-05	0.0001098356	7.7940764e-05	3.5653382e-05	6.531138e-05	8.286601e-05	9.970246e-05	0.0001158473	7.35974e-05	7.692405e-05	7.180438e-05	9.712242e-05	0.000108022396	7.537315e-05	8.219158e-05	8.421955e-05	7.8655285e-05	0.00011715975	8.0369275e-05	5.430149e-05	8.9629706e-05	6.6787805e-05	7.4109645e-05	7.627317e-05	5.9819853e-05	6.984434e-05	8.1301936e-05	8.492904e-05	4.9076003e-05	8.31905e-05	8.270054e-05	6.745516e-05	5.795196e-05	0.00012223437	0.00010594818	4.8873786e-05	7.293463e-05	7.325976e-05	7.956448e-05
cg12073436	8.932901e-05	9.224853e-05	8.733934e-05	7.883001e-05	7.623361e-05	8.0113256e-05	8.3478975e-05	8.1302256e-05	7.633986e-05	7.858597e-05	8.6788416e-05	8.100607e-05	7.16699e-05	7.965321e-05	8.406767e-05	9.192552e-05	8.231442e-05	8.7703454e-05	7.985441e-05	8.1054284e-05	8.251515e-05	7.752472e-05	6.437164e-05	7.664302e-05	6.330306e-05	9.309472e-05	8.630746e-05	9.311099e-05	7.082174e-05	8.308102e-05	6.8897825e-05	7.505831e-05	8.359598e-05	7.938006e-05	8.790151e-05	7.94163e-05	8.9230765e-05	8.111668e-05	7.982399e-05	7.022103e-05	7.900422e-05	7.759685e-05	7.728791e-05	7.393265e-05	9.046725e-05	8.372036e-05	7.902129e-05	8.6296845e-05	9.293765e-05
cg16240060	5.6890527e-05	8.239128e-05	0.000112729416	0.00016599995	5.279294e-05	8.5296575e-05	6.647387e-05	8.044376e-05	0.00010050679	3.8225044e-05	8.053336e-05	6.334807e-05	7.4993026e-05	0.000113947746	8.894149e-05	8.083575e-05	9.924952e-05	0.00017928697	7.992716e-05	7.999573e-05	5.2543972e-05	8.700542e-05	1.07710885e-05	0.00011630968	0.00010953201	7.562881e-05	2.966328e-05	0.00014120703	0.00010825819	0.00011446619	5.727776e-05	9.850112e-05	6.281997e-05	7.565583e-05	6.8481146e-05	9.9603734e-05	7.840818e-05	0.000101315265	7.6551514e-05	8.221248e-05	8.7958746e-05	6.0824943e-05	5.2764863e-05	3.8878454e-05	5.087242e-05	7.005496e-05	6.937044e-05	7.7395795e-05	0.00011168741
cg17251379	9.7105345e-05	8.1730555e-05	9.292533e-05	6.6008324e-05	0.00010485648	7.207876e-05	8.30922e-05	8.785049e-05	7.0782575e-05	9.351568e-05	5.8958976e-05	7.872015e-05	0.000104216786	8.698317e-05	7.552722e-05	6.69473e-05	8.737192e-05	6.3266685e-05	9.1118345e-05	7.4247146e-05	8.200829e-05	0.00010068891	8.549013e-05	6.4605556e-05	0.00010626069	8.903061e-05	8.0165584e-05	7.832254e-05	7.965291e-05	6.35676e-05	7.845294e-05	7.62377e-05	6.708801e-05	6.7057415e-05	6.906585e-05	8.775126e-05	7.8446086e-05	7.7954435e-05	7.900546e-05	7.790177e-05	7.8822304e-05	6.986716e-05	7.685728e-05	7.2374256e-05	7.9396734e-05	9.1180846e-05	7.995708e-05	9.0771595e-05	6.7167246e-05
cg18717490	8.4513835e-05	9.402575e-05	0.00010502809	8.659915e-05	8.2104605e-05	9.8372744e-05	0.00011700214	0.00010995629	7.223709e-05	8.326162e-05	5.8116388e-05	8.0529535e-05	5.216747e-05	7.897367e-05	3.341989e-05	7.770004e-05	5.3068365e-05	9.575462e-05	9.6761614e-05	8.17649e-05	4.7216978e-05	9.8629265e-05	7.834361e-05	5.5135966e-05	6.873936e-05	9.242376e-05	7.591228e-05	0.00013276277	8.460112e-05	9.09953e-05	9.7565644e-05	4.9374943e-05	7.72663e-05	3.8394573e-05	0.00011625725	0.000113690796	0.00010069834	8.2598664e-05	7.3207906e-05	3.163039e-05	7.9415164e-05	8.097436e-05	2.5968506e-05	0.00015596628	4.3789776e-05	8.628073e-05	0.000105874315	5.8104946e-05	0.00011074003
cg05211500	6.20974e-05	7.2919254e-05	9.477802e-05	8.73048e-05	0.00010387607	5.7864298e-05	6.4335945e-05	4.8818365e-05	7.4242285e-05	9.3297065e-05	9.499734e-05	6.623896e-05	0.00012294135	9.6835334e-05	7.385131e-05	5.6860128e-05	8.366234e-05	8.35184e-05	0.00012075452	6.274927e-05	9.7011056e-05	5.9013535e-05	6.473174e-05	7.8091245e-05	8.3384584e-05	0.00010827778	5.4125157e-05	7.9724414e-05	6.502268e-05	5.8071615e-05	7.234984e-05	7.881644e-05	5.9956834e-05	6.043821e-05	7.033969e-05	0.00010015944	9.046779e-05	7.528599e-05	0.00011049204	8.330756e-05	9.6351105e-05	6.200723e-05	5.904802e-05	0.0001204483	5.587122e-05	7.350103e-05	6.8112466e-05	8.235183e-05	8.877073e-05
cg19289355	8.4763975e-05	6.362038e-05	9.195276e-05	7.920534e-05	7.1644834e-05	8.2185645e-05	6.1025585e-05	9.68083e-05	8.16659e-05	7.663774e-05	9.150481e-05	7.473713e-05	9.0690664e-05	7.0552844e-05	6.138078e-05	8.491726e-05	8.9572444e-05	8.8956745e-05	8.162601e-05	0.00010029201	7.59141e-05	7.405069e-05	0.000110071145	6.8883885e-05	0.00010237053	7.690067e-05	6.671166e-05	7.500167e-05	9.188797e-05	8.6758926e-05	6.811961e-05	7.158179e-05	8.2814375e-05	7.6131284e-05	7.308232e-05	7.6131284e-05	8.388045e-05	7.262739e-05	9.024641e-05	8.208456e-05	7.213884e-05	8.8782894e-05	6.304083e-05	6.6857705e-05	8.699078e-05	9.106434e-05	7.055379e-05	8.16729e-05	8.879373e-05
cg07274898	9.261e-05	0.000105780106	0.00011861895	0.000118722506	0.00010787729	9.937424e-05	8.2817554e-05	4.7615726e-05	0.000115239956	0.00010524206	8.8646746e-05	0.00011584948	4.8195056e-05	8.683371e-05	0.00011172898	4.9041544e-05	0.000101307385	8.9570734e-05	9.758478e-05	0.00011396098	7.390647e-05	7.798283e-05	9.003383e-05	7.166627e-05	9.830809e-05	0.00010948277	5.5012722e-05	5.091657e-05	4.2892534e-05	5.6114797e-05	5.0319217e-05	9.870677e-05	9.516266e-05	4.1685653e-05	5.962714e-05	6.833497e-05	0.00011732163	0.00010992665	0.000119777644	9.778979e-05	8.6676235e-05	5.4766042e-05	7.918921e-05	4.2947548e-05	8.4500025e-05	9.584524e-05	8.6156964e-05	8.049882e-05	9.1376394e-05
cg12843448	7.676448e-05	7.467987e-05	7.6362994e-05	8.21344e-05	8.293274e-05	7.6687116e-05	7.740095e-05	8.4311396e-05	8.1844126e-05	7.967211e-05	8.273119e-05	8.4100975e-05	8.1417245e-05	8.2837636e-05	8.09121e-05	7.5082105e-05	7.957209e-05	8.030737e-05	8.5002066e-05	8.645561e-05	7.868842e-05	8.23838e-05	8.199403e-05	8.091615e-05	8.0825674e-05	8.125636e-05	7.510265e-05	7.759462e-05	8.6009066e-05	8.4096464e-05	8.436077e-05	8.246623e-05	7.7676465e-05	8.35287e-05	8.054606e-05	8.073154e-05	7.993572e-05	8.367651e-05	8.463383e-05	8.174289e-05	8.35294e-05	8.696217e-05	7.970995e-05	7.89491e-05	7.92036e-05	8.4122534e-05	8.03271e-05	7.991076e-05	8.5242726e-05
cg15611150	0.00011690871	8.301286e-05	9.147441e-05	7.3822965e-05	9.8262746e-05	5.6632656e-05	9.50474e-05	8.293675e-05	7.754778e-05	7.720929e-05	8.432442e-05	7.7830504e-05	9.376738e-05	6.620747e-05	8.730485e-05	8.343268e-05	7.3553834e-05	8.0749385e-05	8.680346e-05	7.5583834e-05	8.648051e-05	6.836181e-05	7.572692e-05	6.940712e-05	8.0589954e-05	8.959002e-05	7.7043704e-05	7.810163e-05	6.527081e-05	9.27106e-05	5.604417e-05	7.742455e-05	9.89457e-05	9.309588e-05	7.728376e-05	6.9209964e-05	6.623079e-05	7.873355e-05	7.350906e-05	7.3841125e-05	7.1967224e-05	9.701634e-05	8.918146e-05	8.080255e-05	9.208183e-05	8.20997e-05	9.3352195e-05	8.501679e-05	8.140546e-05
cg08055663	5.4806966e-05	5.567511e-05	6.768901e-05	7.00762e-05	0.00010584322	6.946014e-05	6.4218904e-05	8.0039e-05	8.8224515e-05	7.751602e-05	8.9764704e-05	0.00011582504	0.00013182941	7.795717e-05	8.3199484e-05	5.2898187e-05	9.587156e-05	4.699187e-05	0.00010147814	9.620632e-05	8.6263644e-05	0.00011502366	0.00010632574	8.7194516e-05	0.00014015587	6.971357e-05	5.25084e-05	4.083552e-05	0.00013829555	8.670582e-05	0.00010721768	7.212511e-05	0.00010320636	5.9670587e-05	5.9985767e-05	7.2692186e-05	6.894888e-05	0.00010993907	5.7165216e-05	8.2867366e-05	7.303998e-05	6.7491506e-05	7.9729114e-05	7.40539e-05	7.0127804e-05	5.22568e-05	3.714013e-05	7.7575474e-05	7.483153e-05
cg23637880	7.999412e-05	8.028625e-05	8.0350095e-05	8.025444e-05	8.0584e-05	8.173558e-05	8.0127786e-05	8.05834e-05	8.0246384e-05	8.1467486e-05	8.1011174e-05	8.10381e-05	8.006882e-05	8.077794e-05	8.157113e-05	7.991625e-05	7.997993e-05	8.148095e-05	8.147713e-05	8.122068e-05	8.1345155e-05	8.1493294e-05	8.011887e-05	8.1567945e-05	8.13128e-05	8.139533e-05	8.0214006e-05	8.07782e-05	8.0907004e-05	8.116327e-05	8.070587e-05	8.075523e-05	8.085783e-05	8.154318e-05	8.065318e-05	8.1117825e-05	8.03907e-05	7.9605314e-05	8.066361e-05	8.204995e-05	8.05435e-05	8.0931204e-05	8.0744896e-05	8.0140395e-05	8.092288e-05	8.074735e-05	7.943786e-05	8.094117e-05	8.055816e-05
cg21658235	6.669859e-05	0.0001427898	8.953175e-05	8.891832e-05	5.911531e-05	9.1873815e-05	0.000111613255	6.578639e-05	8.1840444e-05	9.992023e-05	3.7024354e-05	6.485377e-05	0.00011239402	8.616036e-05	2.3256855e-05	8.762339e-05	8.4305764e-05	9.6398966e-05	9.0125344e-05	5.787537e-05	8.724444e-05	6.3664316e-05	6.3456275e-05	9.32977e-05	6.696378e-05	0.0001154206	6.346646e-05	8.210573e-05	9.048722e-05	0.00011151108	0.000120567565	5.0794224e-05	2.8751725e-05	6.478012e-05	8.500762e-05	8.158814e-05	0.00012307482	0.000115408	8.316395e-05	8.017294e-05	8.193749e-05	0.00010175428	3.432214e-05	0.000100999634	8.2428436e-05	6.518935e-05	0.00012399614	6.675586e-05	8.346586e-05
cg05584439	8.12898e-05	7.78589e-05	8.0179874e-05	7.984439e-05	8.080824e-05	7.950119e-05	8.209152e-05	8.058804e-05	8.158345e-05	8.119346e-05	8.006791e-05	8.143214e-05	8.2016435e-05	8.066993e-05	8.263793e-05	8.050497e-05	8.282847e-05	8.158965e-05	7.9506644e-05	8.092413e-05	8.148392e-05	8.2506296e-05	8.108042e-05	8.204058e-05	7.9639474e-05	8.062685e-05	8.146459e-05	7.9514095e-05	8.046734e-05	8.2786435e-05	8.006137e-05	7.997137e-05	8.2093626e-05	8.144539e-05	8.2689905e-05	7.98667e-05	8.242024e-05	8.042192e-05	7.9372774e-05	8.271342e-05	8.0526246e-05	8.034421e-05	8.240416e-05	8.126078e-05	8.173079e-05	8.043945e-05	7.8808334e-05	7.996276e-05	8.105491e-05
cg17967059	5.5219654e-05	6.278165e-05	6.948272e-05	0.000105488754	9.450723e-05	6.917541e-05	7.179849e-05	7.6132135e-05	0.000105413645	6.575951e-05	5.3408105e-05	8.981075e-05	0.00010991731	0.00011400678	6.637713e-05	6.239501e-05	9.17831e-05	6.292226e-05	6.549106e-05	7.972889e-05	5.464269e-05	7.588472e-05	0.00011822959	8.46456e-05	0.00012450814	4.5985806e-05	7.40528e-05	5.6716322e-05	0.00010594024	7.943253e-05	0.000105584084	9.710803e-05	6.0949133e-05	8.163862e-05	5.8233505e-05	8.160987e-05	7.407412e-05	8.957277e-05	0.000102571285	0.00010794318	6.0152965e-05	6.2462896e-05	7.1042334e-05	9.650955e-05	7.271107e-05	8.617109e-05	7.745594e-05	9.5239615e-05	6.464433e-05
cg04208734	9.344497e-05	9.789747e-05	6.5884204e-05	0.00013282703	8.512824e-05	7.969088e-05	7.4758114e-05	5.99953e-05	6.604544e-05	6.5689324e-05	6.359084e-05	6.0314807e-05	6.132534e-05	6.880937e-05	0.000101110745	7.6991535e-05	0.000108367414	0.00010924864	0.000109022854	6.0941864e-05	7.2495925e-05	6.68938e-05	9.0402704e-05	9.922475e-05	6.170349e-05	8.3326384e-05	9.271026e-05	5.8467667e-05	0.00011286448	7.96723e-05	7.281393e-05	8.1324935e-05	6.38953e-05	8.4471336e-05	6.645708e-05	6.5068954e-05	9.2097915e-05	9.396289e-05	7.2873496e-05	6.8728776e-05	7.4313124e-05	7.311774e-05	3.8851642e-05	9.089989e-05	4.0080442e-05	6.289331e-05	7.6766366e-05	7.277855e-05	6.8632915e-05
cg17761990	7.91756e-05	7.496604e-05	8.135539e-05	8.096467e-05	8.0419326e-05	7.865688e-05	8.065781e-05	8.2647464e-05	8.0092716e-05	8.055638e-05	8.084653e-05	8.273201e-05	8.124166e-05	8.067883e-05	8.28098e-05	7.959037e-05	8.150651e-05	7.9410005e-05	8.089974e-05	8.288339e-05	8.173873e-05	8.473688e-05	8.0903315e-05	8.6049455e-05	8.07345e-05	8.292803e-05	8.085274e-05	8.1148726e-05	8.049125e-05	8.073757e-05	7.831951e-05	8.1762824e-05	8.1048594e-05	8.190535e-05	8.1561964e-05	7.804896e-05	8.204105e-05	7.93801e-05	7.703124e-05	8.265304e-05	7.986715e-05	8.129115e-05	8.0962986e-05	8.2048115e-05	8.496181e-05	7.810952e-05	7.9985766e-05	8.089379e-05	8.194909e-05
cg10459127	8.7030974e-05	8.4983236e-05	7.7878416e-05	7.268148e-05	5.88501e-05	7.081702e-05	0.0001161667	0.00010504849	9.524522e-05	5.7803398e-05	4.8885737e-05	0.00012278678	9.418563e-05	0.00016767584	0.00011056138	8.0895035e-05	9.044666e-05	6.36751e-05	0.00016831713	0.00010799893	5.55944e-05	7.779266e-05	9.806739e-05	7.587331e-05	6.831638e-05	7.0030736e-05	8.192832e-05	9.016219e-05	6.216503e-05	8.3706494e-05	0.00016195697	8.755718e-05	5.9121958e-05	5.404826e-05	5.6260786e-05	0.000104156985	3.106683e-05	9.3353425e-05	6.150142e-05	7.182535e-05	7.4803014e-05	8.668972e-05	7.1027396e-05	9.551951e-05	6.702883e-05	7.306905e-05	7.846817e-05	6.955722e-05	9.225943e-05
cg05143869	7.996592e-05	8.037292e-05	8.0795784e-05	8.060356e-05	8.080388e-05	8.053424e-05	8.043032e-05	8.110297e-05	8.132124e-05	8.096487e-05	8.024033e-05	8.083583e-05	8.133312e-05	8.108108e-05	8.104602e-05	8.041662e-05	8.0162186e-05	8.161488e-05	8.094676e-05	8.112981e-05	8.1078935e-05	8.035617e-05	8.0622754e-05	8.0588376e-05	8.022041e-05	8.05369e-05	8.089181e-05	8.008763e-05	8.058155e-05	8.099214e-05	8.0881146e-05	8.119869e-05	8.1719154e-05	8.081099e-05	8.110548e-05	8.113838e-05	8.1698505e-05	8.034562e-05	8.0226084e-05	8.006892e-05	8.043919e-05	8.1171456e-05	8.0535196e-05	8.1499384e-05	8.1121245e-05	8.133901e-05	8.0714075e-05	8.122866e-05	8.014778e-05
cg19199146	8.1449914e-05	8.410234e-05	8.231617e-05	7.782538e-05	7.635617e-05	8.037672e-05	8.3062696e-05	8.195763e-05	8.046702e-05	7.859079e-05	8.517832e-05	8.287701e-05	8.115275e-05	8.086907e-05	8.4450796e-05	8.3241495e-05	8.058423e-05	8.3672596e-05	8.052403e-05	8.314554e-05	8.243795e-05	7.956726e-05	7.247011e-05	8.108721e-05	7.601533e-05	8.266015e-05	8.1428276e-05	8.292872e-05	7.9400954e-05	8.047269e-05	7.852919e-05	7.724547e-05	8.188436e-05	8.0299484e-05	8.069065e-05	8.083335e-05	8.053849e-05	8.24792e-05	7.837564e-05	7.648513e-05	8.406394e-05	8.001805e-05	7.982799e-05	8.088867e-05	8.080684e-05	7.8980476e-05	8.062407e-05	8.0790145e-05	8.263183e-05
cg10453275	9.213619e-05	8.444431e-05	9.075532e-05	5.215206e-05	8.960025e-05	8.417093e-05	8.983087e-05	9.475101e-05	5.48882e-05	9.621282e-05	5.2782503e-05	8.528186e-05	6.0852934e-05	0.00011059492	5.4616085e-05	9.602968e-05	9.332414e-05	7.84148e-05	7.773478e-05	6.513447e-05	7.783801e-05	6.4833104e-05	9.946292e-05	4.0983858e-05	0.00010333311	0.000104739454	4.3368444e-05	0.00011450574	0.00010847348	5.973441e-05	0.00010200121	5.197645e-05	6.721338e-05	5.1449533e-05	8.3969215e-05	0.00010623688	7.456363e-05	0.0001051125	6.875997e-05	0.00010266228	8.370982e-05	8.112859e-05	6.1638806e-05	6.0213646e-05	7.847861e-05	9.522683e-05	8.474691e-05	9.864297e-05	8.723225e-05
cg23577865	8.056308e-05	7.974193e-05	8.049908e-05	8.171973e-05	8.123724e-05	8.2282255e-05	8.1804224e-05	8.110751e-05	7.8260746e-05	8.3783525e-05	8.1183825e-05	8.001727e-05	8.3183135e-05	8.031323e-05	7.906131e-05	8.0418744e-05	8.1988095e-05	7.906324e-05	8.132531e-05	8.208985e-05	8.179281e-05	8.1365055e-05	7.9967715e-05	8.210464e-05	8.114437e-05	8.212002e-05	7.9120946e-05	7.986317e-05	7.995508e-05	8.208792e-05	8.211618e-05	8.0966405e-05	7.967074e-05	7.975148e-05	8.011054e-05	7.983761e-05	8.1099904e-05	8.194156e-05	8.115109e-05	8.128743e-05	7.937134e-05	8.1800885e-05	8.15669e-05	8.057936e-05	7.8956626e-05	8.13025e-05	7.9447964e-05	8.150818e-05	8.061184e-05
[truncated: 13,303 more rows]
[truncated: 62 more columns]
