# Supplementary material for: Multi-omic modeling of antidepressant response implicates dynamic immune and inflammatory changes in individuals who respond to treatment
Source: PLoS One. 2023 May 15;18(5):e0285123. doi: 10.1371/journal.pone.0285123 (PMC10184917; doi:10.1371/journal.pone.0285123)
Supplement: S1 File — (ZIP) [file pone.0285123.s001.zip › iGEM/dataset/MADRS.csv]

ID	1	2	3	4	5	6	7	8	9	10	11	12	13	14	15	16	17	18	19	20	21	22	23	24	25	26	27	28	29	30	31	32	33	34	35	36	37	38	39	40	41	42	43	44	45	46	47	48	49
Sex	M	M	M	M	F	F	F	F	M	F	F	F	F	M	F	F	M	F	M	M	F	F	F	F	F	F	F	F	M	F	F	F	F	F	F	F	F	F	F	M	M	M	F	M	M	F	F	M	M
Ethnicity	0	4	0	1	1	4	1	1	1	1	0	1	1	4	1	1	1	3	1	1	3	1	1	1	1	1	1	2	1	1	1	1	1	1	1	1	1	1	1	1	1	1	1	1	1	5	1	1	1
Age	49	62	49	55	20	54	23	42	35	25	39	48	20	47	42	39	63	43	57	46	33	48	52	40	49	29	30	33	20	29	52	48	48	36	20	57	38	52	36	44	52	48	26	42	54	34	37	54	54
Week0_reported_sadness	4	3	4	5	4	4	4	4	2	3	4	4	4	4	4	4	4	4	3	5	4	4	4	5	4	4	4	4	4	4	4	4	4	4	4	4	3	5	5	4	4	3	4	5	3	4	4	4	4
Week0_apparent_sadness	4	3	3	4	3	4	2	2	2	2	4	3	5	4	4	4	4	4	2	4	4	4	4	4	4	3	3	4	3	2	4	4	2	4	4	3	2	4	4	4	4	2	3	4	2	3	4	2	4
Week0_inner_tension	5	3	3	2	4	4	3	3	4	3	4	4	4	4	4	3	4	4	3	4	4	2	3	4	4	3	4	4	4	3	4	4	3	4	4	4	3	4	4	4	2	3	3	4	2	4	4	2	3
Week0_reduced_sleep	3	2	3	4	3	1	3	2	2	4	3	3	4	4	3	3	3	2	4	4	4	4	3	5	4	3	2	4	3	4	4	4	3	4	4	3	3	4	4	4	4	4	4	4	4	5	3	3	0
Week0_reduced_appetite	5	0	0	0	1	1	1	4	0	0	3	3	2	3	3	1	3	4	3	3	4	3	2	3	4	2	3	4	3	2	4	0	3	4	4	3	3	0	3	4	2	0	4	4	0	4	1	0	0
Week0_concentration	4	3	4	3	3	4	3	3	3	3	4	4	4	4	4	5	4	3	4	3	4	3	4	4	4	3	3	4	4	3	4	3	4	4	4	3	3	4	4	4	3	3	3	4	2	3	3	3	2
Week0_lassitude	3	3	4	4	3	4	4	4	3	3	4	4	4	4	4	4	3	4	3	4	4	3	4	4	3	3	3	4	4	3	4	4	4	4	4	3	4	5	4	3	3	3	4	4	4	4	4	4	4
Week0_feeling	4	3	3	4	3	4	4	4	2	3	4	3	5	4	4	4	4	4	3	4	4	4	4	4	5	4	3	5	4	3	4	4	4	4	4	3	4	4	4	4	3	3	4	5	4	4	4	4	4
Week0_pessimistic	3	2	3	4	3	4	3	4	2	3	3	3	4	2	3	3	3	4	3	4	1	3	2	3	4	3	3	4	2	3	4	4	3	4	3	3	3	4	3	3	2	3	3	4	2	2	3	2	3
Week0_suicidal	4	2	2	5	3	4	3	2	1	2	4	1	5	4	4	4	3	4	1	1	0	4	6	4	5	3	0	4	0	0	4	2	0	2	1	0	2	4	5	4	0	0	3	2	0	2	4	2	2
Week8_reported_sadness	1	0	1	4	0	4	0	0	0	0	2	0	3	2	2	2	1	1	2	2	4	4	4	2	1	0	0	2	1	0	2	0	0	3	2	3	1	3	2	2	3	0	1	4	2	1	2	3	2
Week8_apparent_sadness	1	1	1	4	0	4	0	0	0	0	2	0	2	2	2	2	1	1	1	1	4	3	4	1	1	0	0	1	1	0	2	0	0	3	0	3	0	2	1	2	2	0	0	3	2	1	2	2	1
Week8_inner_tension	2	1	1	2	1	3	1	1	0	1	1	1	2	3	2	3	1	2	1	1	4	2	2	2	1	2	1	2	2	0	2	2	0	2	3	3	3	3	2	2	3	1	2	3	2	2	2	3	2
Week8_reduced_sleep	3	0	3	1	1	3	0	1	0	3	4	1	1	2	2	3	1	1	2	3	4	4	3	1	1	2	0	2	1	0	2	4	0	3	4	3	2	4	4	2	2	2	2	4	1	3	3	0	1
Week8_reduced_appetite	1	0	0	0	0	1	0	0	0	0	4	1	0	3	0	0	1	0	1	2	4	4	2	0	0	0	0	2	0	0	2	2	0	2	2	0	4	4	0	1	4	0	2	2	2	1	2	3	2
Week8_concentration	3	0	1	3	0	4	0	2	1	0	2	1	3	2	3	3	3	2	1	3	4	4	4	2	1	2	1	3	2	2	3	1	2	3	2	3	3	4	2	2	2	2	2	3	1	2	3	3	2
Week8_lassitude	2	1	0	3	0	4	0	0	0	0	1	0	2	2	2	3	1	1	2	1	4	4	4	2	1	1	0	2	2	0	2	1	0	2	0	2	3	4	3	1	4	1	1	4	2	2	2	3	1
Week8_feeling	2	0	0	3	0	4	0	0	0	0	3	0	2	2	2	2	2	1	2	2	4	4	3	2	2	1	0	1	2	1	2	1	1	2	2	3	2	3	1	2	3	2	1	4	2	2	4	2	0
Week8_pessimistic	1	1	0	4	0	3	1	0	1	0	2	0	2	1	1	2	2	2	1	2	4	0	3	2	2	2	0	2	2	0	2	0	1	2	2	2	0	2	0	2	1	1	2	3	1	1	3	2	2
Week8_suicidal	1	0	0	5	0	2	0	0	0	0	3	0	2	0	2	3	1	0	0	1	0	6	6	0	0	0	0	0	0	0	4	0	0	0	0	1	1	0	4	1	2	0	0	4	0	0	3	2	1
[truncated: 62 more columns]
