# Supplementary material for: Multi-omic modeling of antidepressant response implicates dynamic immune and inflammatory changes in individuals who respond to treatment
Source: PLoS One. 2023 May 15;18(5):e0285123. doi: 10.1371/journal.pone.0285123 (PMC10184917; doi:10.1371/journal.pone.0285123)
Supplement: S1 File — (ZIP) [file pone.0285123.s001.zip › iGEM/dataset/Gene_expression_input.csv]

Gene	1	2	3	4	5	6	7	8	9	10	11	12	13	14	15	16	17	18	19	20	21	22	23	24	25	26	27	28	29	30	31	32	33	34	35	36	37	38	39	40	41	42	43	44	45	46	47	48	49
ABCA5	0.002237665	0.0016776816	0.001542606	0.0016736594	0.0015384601	0.0028024642	0.001664983	0.0012196386	0.0019453025	0.0014575423	0.001794667	0.0017996612	0.0018465378	0.0023508414	0.0017451635	0.0015994449	0.0016137537	0.0017879804	0.0009957154	0.0016749846	0.0019077879	0.0018422548	0.001532924	0.0029683001	0.0020094372	0.0015275102	0.0015257659	0.0012136286	0.0030250181	0.0010452259	0.0015456737	0.001125466	0.0009877888	0.0013568567	0.00156973	0.0026199182	0.0014323829	0.001765479	0.0015329301	0.001938038	0.0021410636	0.0019338637	0.0015969118	0.001136047	0.0013702883	0.0017014056	0.0021109392	0.0020235507	0.0019147232
ABCB10	0.0018522372	0.0021336041	0.0020494754	0.0019857453	0.0023845811	0.0021443646	0.0017985727	0.0019480787	0.002255096	0.002724454	0.0017763138	0.0018503322	0.0020573281	0.0016615497	0.0019292077	0.0014700312	0.0021093646	0.0016369616	0.0019289632	0.0023824694	0.002068467	0.0018074281	0.0017938773	0.0022812758	0.0023390078	0.0020108072	0.0020175877	0.0019751177	0.0023199755	0.0020388393	0.0021731455	0.001551875	0.0018249631	0.002122669	0.00229138	0.0019893772	0.0018629034	0.0022743766	0.0022842279	0.0025312519	0.0024162128	0.0021632018	0.0020522743	0.0022032477	0.0023461322	0.001991526	0.0017604477	0.0021899368	0.0019777264
ABCC1	0.0031152428	0.001746838	0.0031629857	0.001314596	0.0027040234	0.0023835178	0.002288563	0.0022977504	0.0021952193	0.0033232851	0.00216442	0.0023128896	0.002575347	0.0020828883	0.0020610855	0.0017139353	0.0027636634	0.0017719592	0.0023823471	0.0026350042	0.0030035751	0.00248151	0.001807194	0.0053250636	0.0021544215	0.0018090424	0.0016899109	0.0019480328	0.0021521195	0.0022476655	0.0029162779	0.0015883693	0.0015956647	0.0018521987	0.0019745268	0.0018546612	0.0022526847	0.0017814306	0.0020647228	0.002166268	0.0023113724	0.002411515	0.002059708	0.0031541325	0.0028575573	0.0028123322	0.0022074776	0.0022882072	0.0018492389
ABCG2	0.001759996	0.0013626986	0.0034327705	0.00246312	0.0020158172	0.0011278745	0.0011166191	0.0019382949	0.0028682894	0.0025404294	0.001982538	0.0010955341	0.0014567917	0.0028284162	0.0024849128	0.0033115395	0.0014232746	0.002141022	0.0018775824	0.0007734561	0.0012608834	0.0034565888	0.0017339513	0.0027431312	0.005138486	0.0018530819	0.0021604411	0.0016706198	0.0019969908	0.003915589	0.002192591	0.0011752982	0.0021869598	0.0010522394	0.00094270875	0.0015244466	0.0040116715	0.0018145469	0.0032978316	0.0016662482	0.0010385413	0.0011688042	0.0016333882	0.001702817	0.001017957	0.0019883679	0.00057596056	0.0016443068	0.0013356671
ABHD3	0.0018209271	0.0037179731	0.0018244473	0.0020013626	0.001527759	0.001848936	0.0016715378	0.001552626	0.0013406305	0.0015731527	0.0024881505	0.0024190452	0.0016385695	0.0028296798	0.0024592963	0.0025453148	0.0018202396	0.005078016	0.0013938424	0.0016664714	0.0022445768	0.0015037276	0.0015265896	0.0018423286	0.0019289879	0.0028050365	0.0021824967	0.003269424	0.0019862026	0.0018260799	0.0017125517	0.002112651	0.0013629546	0.0012337882	0.002097504	0.0018530985	0.0018276217	0.0019608529	0.0014309287	0.0010317558	0.0018925746	0.0012453533	0.0018299171	0.0014251095	0.0015624071	0.0013908774	0.0016093705	0.0019983414	0.0013990536
ABLIM2	0.0023039915	0.0015656754	0.001517896	0.001826634	0.0016314181	0.0017427529	0.0021652249	0.0021085811	0.0031618178	0.002006254	0.0024854448	0.0022885595	0.0021026405	0.0027111692	0.0017251814	0.0017473069	0.0017904898	0.0019445057	0.0014264284	0.0020215372	0.0021695395	0.0020275756	0.0023856093	0.0019679496	0.0022997602	0.0017344509	0.0021673855	0.0022509869	0.0014523846	0.002470613	0.0025421383	0.0019848263	0.0017619728	0.002147454	0.0017398094	0.0023679126	0.0016488711	0.0021311103	0.0023944245	0.0014904621	0.0018373061	0.0027773136	0.0018433454	0.0026683554	0.0017540369	0.0021999103	0.0023562605	0.0021819186	0.0021273778
ABO	0.0016625759	0.003526931	0.0011637168	0.0013114952	0.0019234759	0.0020568394	0.0019381284	0.0019804281	0.0012601429	0.0073536998	0.0011518582	0.004360471	0.001342811	0.0010769537	0.0021532562	0.0008582617	0.0051966724	0.0033286798	0.0016375487	0.0017938191	0.0030226272	0.0010270026	0.0008117218	0.0013216931	0.00071031577	0.0011735527	0.0012428989	0.0011066464	0.0011683551	0.0048878924	0.0017898076	0.0068416186	0.001746273	0.0011408549	0.00090454635	0.0010873745	0.00443447	0.001222269	0.0070798253	0.005296012	0.0018158054	0.0014295034	0.001383535	0.0020954516	0.0042487076	0.0021906125	0.0011190939	0.001773935	0.001955607
ACACA	0.0026248686	0.001840819	0.0025830062	0.0018757444	0.0023428723	0.0020307237	0.0018467659	0.0021437143	0.0025979346	0.003143927	0.0018071107	0.0020565807	0.0022717384	0.0021750946	0.001963206	0.0018321163	0.0019594687	0.0019250452	0.0023700416	0.0030997607	0.002233251	0.0029098266	0.0017255201	0.0028872262	0.0022729824	0.0016929882	0.0015555733	0.0021759286	0.0021069818	0.0017237603	0.001738969	0.0015714233	0.002045929	0.0025159428	0.0027841912	0.0021678691	0.0023495737	0.0020229437	0.002826054	0.003229355	0.0029471042	0.0028362358	0.0027808263	0.004062999	0.0024843581	0.0018960134	0.0020310045	0.002029659	0.0018326022
ACACB	0.0026861667	0.0011342004	0.0016482981	0.0012101672	0.0022086808	0.0021169372	0.0022872004	0.002329535	0.0031096106	0.00361426	0.0014984958	0.0019741943	0.0022547876	0.0018177108	0.0033070396	0.0018298528	0.0024588609	0.001931923	0.0019442827	0.003555794	0.0026295255	0.003293421	0.0017537677	0.002724718	0.0022557687	0.0013306648	0.002000344	0.0021625308	0.0020774854	0.0018866624	0.0031775688	0.0015369338	0.0017129524	0.002259698	0.0024418395	0.001501719	0.0023166323	0.0012491681	0.0017692698	0.0023253933	0.0016945546	0.00254558	0.0022333504	0.0026007032	0.002763119	0.0038154977	0.0021473377	0.0023401005	0.0024962416
ACAD10	0.0019754681	0.0017478458	0.0021294146	0.002034071	0.0023818107	0.0021108312	0.0023351675	0.0022631967	0.0022612335	0.0022403053	0.0017556825	0.0023327437	0.0020682993	0.0019454478	0.0021182667	0.0022365758	0.0024561216	0.0017754635	0.0020821032	0.0022962252	0.0022073106	0.0020534096	0.0022465975	0.0023639128	0.001971305	0.0019563597	0.0021341657	0.0018303716	0.0020013407	0.0020142768	0.0020794026	0.0017757921	0.001971715	0.0017572372	0.0018621556	0.0020455134	0.0022193969	0.001853504	0.002158281	0.0022426567	0.00201372	0.002204332	0.0020713392	0.0023612452	0.0020374183	0.0019663782	0.0021914975	0.0019082727	0.0022001357
ACER2	0.0013594459	0.0025135737	0.0019544484	0.0015306053	0.0016272299	0.001741652	0.0023434232	0.0010736343	0.001999715	0.0018152074	0.0016739793	0.0015150218	0.002373283	0.0023720507	0.0025851857	0.0013445134	0.002633788	0.0012748367	0.0030462923	0.0021358712	0.0013354804	0.0017530845	0.0017419484	0.0020007826	0.0026944135	0.0022507678	0.0014036369	0.0016803123	0.0020536084	0.0021639015	0.0021752815	0.0018841871	0.0013316848	0.0027288145	0.0022864512	0.0020283433	0.0017471428	0.0014835283	0.0021008302	0.0023359463	0.0021757015	0.002404125	0.0022141323	0.0013120852	0.0020833267	0.003141982	0.0019152099	0.0022144415	0.0012312047
ACIN1	0.0024497295	0.00212216	0.0021844937	0.0018434585	0.0020496133	0.001914787	0.0022278936	0.0020401627	0.0018890115	0.0022461747	0.0019320019	0.002364647	0.0020316567	0.0021490722	0.0021987797	0.0022817773	0.002286886	0.0026519967	0.0019910256	0.0020365003	0.002392418	0.0021580185	0.0018941674	0.0021623427	0.0017968386	0.0024669142	0.0021062195	0.002276109	0.0016671566	0.0021708538	0.0021856942	0.0022560242	0.0019922638	0.0021166299	0.0021558115	0.0020311335	0.002180666	0.0018765863	0.0020084085	0.0021707315	0.002044824	0.0020070355	0.0021699944	0.002524474	0.0025071609	0.002052641	0.0022598184	0.0021918311	0.0023208773
ACLY	0.002553426	0.0020556778	0.002559831	0.001946906	0.0021367494	0.0019816223	0.002389689	0.00235422	0.0021304986	0.0024416596	0.0022261075	0.0025766008	0.0021422626	0.0023981407	0.0022907124	0.0020399117	0.0021915468	0.0021475481	0.002184792	0.002572248	0.0025196373	0.0022552025	0.0020215525	0.002412956	0.0020415995	0.0024042479	0.0019541178	0.0022066636	0.0020892234	0.0024953322	0.0020906224	0.0018931417	0.0019834412	0.0021432047	0.0022693297	0.001848194	0.0024337487	0.0020941263	0.002329055	0.0024579484	0.0023529027	0.0022819603	0.002343106	0.0029338195	0.0028702503	0.0023148586	0.002206466	0.0020612727	0.002140625
ACO2	0.0019662892	0.0017159672	0.0022183915	0.0021006134	0.0022079435	0.0019996266	0.0020987927	0.002218639	0.0023127159	0.0020625961	0.0018865453	0.0021850609	0.0021671883	0.001850552	0.0023327384	0.0018191276	0.0020024108	0.0016617597	0.0022616186	0.0022317192	0.0024881987	0.0021740776	0.0023509464	0.0020086041	0.0018859139	0.0019480332	0.0018296397	0.0019361648	0.0019370219	0.0025768564	0.0021075478	0.0019129585	0.0021693264	0.0020087073	0.0024421255	0.0020066758	0.0018844305	0.0022026142	0.0023010843	0.0024648781	0.0022595685	0.0022182388	0.0019877	0.0030425137	0.0021765628	0.0021162727	0.00219778	0.0017613152	0.0020977063
ACOT11	0.0035882245	0.0023852268	0.0014367648	0.0014834233	0.0030611148	0.0021543056	0.0022841762	0.0036158066	0.0020496473	0.004522492	0.0013637346	0.0024407674	0.0017036509	0.0026051519	0.0044934647	0.0019026819	0.0020763816	0.0022372755	0.0018330144	0.00306948	0.0035077871	0.0018357863	0.00094356627	0.0019349002	0.001349112	0.0015788338	0.0030551173	0.00241561	0.0028331578	0.0015502261	0.0033129703	0.0017996148	0.0017267036	0.0019462855	0.0015433556	0.0017910542	0.0017049998	0.001561147	0.0015612274	0.001591701	0.0015201615	0.0014759577	0.0015214139	0.0039254474	0.0028797488	0.0033641676	0.0015959463	0.0014123762	0.0031741906
ACOT13	0.002298024	0.0020132957	0.0020911677	0.0027661626	0.0017758685	0.0012102323	0.0022548982	0.002021968	0.0017338984	0.0015375897	0.002155438	0.0018497148	0.0021145125	0.0019760637	0.0020024632	0.0025256167	0.0016896946	0.0011924208	0.0015031034	0.0017155227	0.0016314336	0.0017636573	0.0022154406	0.0018719826	0.0017827526	0.0017526547	0.0023740595	0.0027407338	0.0020771192	0.001881011	0.0020072872	0.0021980805	0.0022260086	0.0015329848	0.0023257579	0.0021235356	0.0021288989	0.002443408	0.0019497627	0.0019058647	0.001799784	0.0014294278	0.0016695042	0.0016162081	0.0018640852	0.0020795274	0.0018418567	0.0017133956	0.002264883
ACOX3	0.0021060694	0.001978092	0.0018142542	0.0018155886	0.0020724928	0.0024565028	0.002198948	0.0020742246	0.002200643	0.0020878473	0.0020524715	0.0028283158	0.001845299	0.0021410885	0.0023715787	0.0017600294	0.0022864745	0.0017757814	0.00205375	0.0021947182	0.002258113	0.0015493014	0.002484277	0.0020364544	0.002497287	0.0022067863	0.002067646	0.0018152788	0.0019314329	0.0021354153	0.0018030873	0.0015349638	0.0019196637	0.0014298584	0.0044727693	0.0018716056	0.0023840852	0.002052863	0.0017778287	0.002360682	0.00236696	0.0035689897	0.0021436648	0.002423022	0.002183099	0.001945286	0.002031165	0.0017881192	0.0015901465
ACP5	0.0018715862	0.0015420257	0.0028558348	0.0018198049	0.0017493315	0.0012359439	0.0021985206	0.0018365752	0.0026853478	0.001425265	0.0010495883	0.0019526337	0.0014448656	0.0012598509	0.0012345844	0.0012782514	0.0013428677	0.001268973	0.0038586596	0.0027405974	0.0017008043	0.0019691198	0.0020623489	0.0021489563	0.002104261	0.0031535358	0.0030075614	0.001369176	0.002053993	0.0017272652	0.0014023283	0.0017647943	0.0019232391	0.0017242305	0.0020525677	0.0018451706	0.0020513933	0.003286077	0.002897628	0.0018698752	0.0010792282	0.0012119103	0.0013697075	0.004424321	0.0021817898	0.0023352518	0.0013543543	0.0035548385	0.002865402
ACSS1	0.0017699382	0.0015593381	0.002502503	0.0018627038	0.002267428	0.0020302837	0.002306412	0.0018948868	0.0026551832	0.0021147016	0.0015763127	0.0021886209	0.0022423288	0.0018660696	0.0017367444	0.0018031595	0.001751563	0.0019215794	0.0021840942	0.0019562603	0.0018695539	0.0022863147	0.0020362928	0.0026764676	0.0023990853	0.0019023466	0.001995352	0.001752462	0.0019790614	0.0020211516	0.0019760628	0.0019668352	0.0022841007	0.0019723612	0.0025807177	0.0021454154	0.001944772	0.0020340919	0.0026658932	0.0023686537	0.0022007162	0.0026321523	0.001525449	0.0027598508	0.0019070421	0.0021164366	0.0021133043	0.0016397063	0.0019069568
ACTL6A	0.00182174	0.0020768924	0.0017221902	0.002189491	0.0018234138	0.0017607085	0.0019516161	0.0016566832	0.0019463524	0.0020649065	0.0018321328	0.001748912	0.001902437	0.0019636657	0.0016514115	0.0016541604	0.001754465	0.0013667669	0.0017704021	0.0018363678	0.0015790509	0.0017052293	0.0022246875	0.0019441003	0.002778858	0.0017819849	0.001750499	0.0022142567	0.0021197023	0.0018064119	0.0019103128	0.0018787151	0.0020313018	0.0017814938	0.002227541	0.0020004236	0.0019490329	0.002299	0.0019439611	0.0021551638	0.0024384807	0.0019627952	0.0016811586	0.0017674854	0.0015399543	0.0019473588	0.0022270395	0.0019230403	0.0016908139
ACVR1B	0.0021006542	0.002206246	0.0018582068	0.0019392981	0.0027240927	0.0016817288	0.002251297	0.0031806743	0.0015799481	0.0031363717	0.0014283839	0.0020252294	0.001992054	0.0018313024	0.0030295409	0.0022181638	0.0028591186	0.0019111066	0.0029309404	0.0022672797	0.002874311	0.0018549188	0.001401466	0.0018010255	0.0016809287	0.0022842279	0.002655539	0.0021473179	0.0022728674	0.0019844335	0.0029728403	0.0025193235	0.002119063	0.0019973593	0.0016959956	0.0015404472	0.0020265218	0.0019276079	0.0017954725	0.0018020236	0.0018044381	0.001818313	0.002226822	0.0023469022	0.0027242515	0.002033821	0.002008103	0.0018732364	0.0021821961
ADAMTS3	0.0021203272	0.0022946997	0.0026123547	0.0016204865	0.002460795	0.0025246185	0.002662581	0.0016140772	0.0016596564	0.0016470636	0.0016199843	0.0023215462	0.0016571229	0.0024449816	0.002149064	0.0016360854	0.0027376502	0.0016235415	0.0023618548	0.0024529246	0.0016364818	0.0026627907	0.0024175362	0.0021331355	0.0026841615	0.0016483499	0.0025538008	0.0016449814	0.0017006311	0.0022475559	0.0015945402	0.0022084746	0.0016182525	0.0022205682	0.0025595513	0.00159986	0.0026754555	0.002615275	0.0022819333	0.0016392489	0.0021224183	0.0016197995	0.0016489371	0.0016324471	0.00161636	0.0016460776	0.0022212556	0.002738111	0.001617883
ADAMTS7	0.0019360668	0.0021153078	0.0018377167	0.0010583304	0.0029275038	0.001932453	0.0023731322	0.0029435505	0.0018305609	0.0036963397	0.0016643343	0.0020854317	0.002037513	0.0019346492	0.002226932	0.0010834782	0.0019150123	0.0018650558	0.001722043	0.0020487178	0.0034929104	0.0015740268	0.0010948222	0.0011099632	0.0015170971	0.0026732758	0.0019802928	0.0027594343	0.0021246038	0.0016940475	0.0030337353	0.0024685354	0.0020465192	0.0019641297	0.0017770294	0.0024288814	0.001802228	0.0010377205	0.0011067915	0.0019707175	0.0014368984	0.0016490839	0.002073943	0.0016399506	0.0035022984	0.0025932624	0.0017141496	0.0015945937	0.0027371352
ADAT1	0.0023587495	0.0017739269	0.0017151335	0.0019322757	0.0018010945	0.0030770057	0.0019502594	0.0014287409	0.001960942	0.0029062575	0.0016373647	0.0018987948	0.001852571	0.0022503764	0.0020639705	0.0028656404	0.0023674984	0.002657794	0.0024781327	0.001970018	0.0018960895	0.0018470812	0.0015587037	0.0025857715	0.0019537292	0.0022060378	0.0016002179	0.0022377046	0.0017220698	0.0017576496	0.0017545429	0.001535613	0.0023077356	0.0023746574	0.001286244	0.0019008403	0.002038666	0.0014729404	0.0023212242	0.0020820857	0.0017732215	0.0019444186	0.0022242158	0.0020442267	0.0018192393	0.001987551	0.0021277969	0.0018665903	0.0021340766
ADCY7	0.0020465134	0.003065718	0.0024831633	0.0016816059	0.0022229995	0.0021539493	0.0021046614	0.0020373124	0.0019367001	0.0022518453	0.0018593866	0.0027127208	0.0024112163	0.0024576199	0.002335222	0.0018442182	0.0021642554	0.0019660662	0.0021967047	0.0024342518	0.0022064382	0.0019902603	0.0020624287	0.0026733547	0.0020566836	0.002547989	0.0016707568	0.0019913747	0.002597842	0.0025235545	0.0016715172	0.0019243503	0.0022140709	0.0021475563	0.0017569212	0.0020650364	0.0021475807	0.00225783	0.002191735	0.0023321572	0.002577564	0.0023558864	0.0027106183	0.0036453137	0.0029361506	0.0023306988	0.0018415977	0.0018988699	0.0016837082
ADH6	0.001968797	0.0019799408	0.001965903	0.0019683763	0.0019301509	0.0028478035	0.0019374448	0.0019545185	0.0025424461	0.0019397263	0.0019518537	0.0019601202	0.001935321	0.0019664813	0.0019498183	0.0019463794	0.0019805764	0.001951488	0.0019688497	0.001965587	0.0019449741	0.0019601202	0.0019587057	0.0019459628	0.001957867	0.0019401414	0.0019379113	0.0019421148	0.0019341892	0.0019352176	0.0019634261	0.0019548847	0.0019543618	0.0019437261	0.0019342861	0.0019626387	0.0025996713	0.001961851	0.0019421667	0.001959602	0.0019701673	0.0019671125	0.001939311	0.0019614908	0.0019695875	0.0019419583	0.0019422704	0.0019685342	0.0019690609
AFF4	0.0030491732	0.0026098627	0.0021624477	0.0019694471	0.0023378911	0.0024244261	0.0019826104	0.0014889055	0.0019724793	0.0023735552	0.001809046	0.0027177334	0.001997402	0.0023696492	0.0023481967	0.001846305	0.0019737417	0.0029075332	0.0020594134	0.002104938	0.0018264418	0.0021249766	0.00141006	0.002360244	0.0028066845	0.0027285109	0.0014761693	0.0020547148	0.0023969302	0.001984519	0.0016208239	0.001384897	0.0019010493	0.0023550682	0.0019368754	0.0017317274	0.0017811913	0.0013928217	0.0022100476	0.002136482	0.0015852824	0.0022296126	0.0021183137	0.0022743728	0.0026795315	0.0023229339	0.0023216496	0.0027916764	0.0017562575
AGBL4	0.0021621878	0.001376106	0.0023820775	0.0014116619	0.0020635875	0.0028823137	0.0013659577	0.002062092	0.00200383	0.0021912653	0.0023416984	0.0013995873	0.0019161607	0.0022371102	0.0023182495	0.0018817203	0.0018125916	0.0014293916	0.0022617273	0.0013519714	0.0021119418	0.002076707	0.0023885353	0.0026107419	0.0018482024	0.0029405053	0.0022023986	0.0028211947	0.0018537752	0.0022073388	0.0023875833	0.0014469071	0.0022534502	0.0024117245	0.0013659676	0.0024457658	0.0023062148	0.0025077849	0.0014469506	0.0018645758	0.0017992483	0.001781053	0.0013773494	0.0027581253	0.0025240683	0.002329208	0.0022206071	0.0021524883	0.0020952267
AGO2	0.005016487	0.0016601537	0.0024044865	0.0015152545	0.0017807981	0.002479543	0.0022807815	0.001858573	0.0018994192	0.0021360773	0.0029997637	0.0031944502	0.0019724444	0.0028590336	0.002234243	0.0027672965	0.0024015463	0.0037748674	0.0017551181	0.0021968249	0.0021415805	0.0023362562	0.0012601942	0.002545012	0.0025006542	0.0022992531	0.0021583156	0.0026573115	0.0010993634	0.0019851616	0.0020656025	0.0019547257	0.0021461197	0.0026484719	0.002458209	0.0015806966	0.0022549878	0.0016066214	0.0016440594	0.00216083	0.0016068129	0.002050599	0.0027411794	0.0034733748	0.0019197701	0.0024399192	0.0020602313	0.0028647925	0.0016075317
AGO3	0.0029480194	0.0026946643	0.0022350398	0.0017264808	0.001893342	0.0026778127	0.0021963548	0.0018122443	0.0021135637	0.0021759672	0.00209444	0.0025052251	0.0018437488	0.0027010422	0.002187621	0.0019698686	0.0021386247	0.003214157	0.0020263065	0.0025137356	0.0021542248	0.0021226092	0.0016966339	0.0023279467	0.0022660422	0.0021525223	0.0016075054	0.0023265884	0.00248108	0.0017649923	0.0017391872	0.0018597499	0.0020101676	0.002313629	0.0019499643	0.0019983856	0.0021397406	0.0018004734	0.0020684106	0.001809055	0.0017556584	0.001914988	0.001834852	0.0023339042	0.0017309304	0.0019876354	0.0018860971	0.0024819132	0.0018458986
AGPAT3	0.0016193805	0.0033768043	0.0028151444	0.0021537559	0.0025250488	0.00232596	0.001640411	0.0024034858	0.0022035085	0.0025079444	0.0016022598	0.002389576	0.0019648601	0.0017814339	0.0021419327	0.0018819266	0.0018990287	0.0014991912	0.0024506848	0.0024674996	0.0028151928	0.0019800537	0.0025282027	0.0016842876	0.0022320997	0.0022845138	0.0015559016	0.0016588267	0.0027333808	0.0029640137	0.0019484375	0.001486726	0.002189992	0.0018784783	0.0020511653	0.0017452944	0.0022243115	0.0025291652	0.0019525111	0.0018495051	0.0028876674	0.0020210545	0.0021287329	0.0033540328	0.0034669926	0.0020639766	0.0017542221	0.0015940813	0.0016160249
AGRN	0.0008952924	0.027657632	0.0012601041	0.003052015	0.002341816	0.0015625451	0.0012603583	0.0052290633	0.0017375269	0.0035238431	0.0009206861	0.0031651242	0.0017139007	0.0011612137	0.0009902953	0.0008941715	0.00136298	0.002360944	0.0014231493	0.0014068949	0.0043210993	0.001060733	0.0028648914	0.0021409278	0.001029679	0.0035186447	0.0013645239	0.007993379	0.0024102016	0.0018276385	0.0010883483	0.00090786256	0.0008774204	0.0011748149	0.0010475707	0.00071692705	0.0013470674	0.001127732	0.0017730898	0.0010699311	0.0020437976	0.0012075714	0.0016020989	0.0013413487	0.007900615	0.0016212191	0.001111899	0.0009860641	0.0013603531
AHDC1	0.0014040766	0.0011517896	0.0027738854	0.001340963	0.0027411839	0.002031699	0.0021850835	0.0020649813	0.0024939494	0.0026006503	0.0023652648	0.002910791	0.0026932482	0.0019921288	0.001725934	0.0015441322	0.00253897	0.0018603371	0.0021930246	0.0023699908	0.0022243543	0.002973927	0.0025562514	0.0024765409	0.002291608	0.0018935673	0.0015774778	0.0016861683	0.0014884383	0.0019639276	0.0019359023	0.0020344036	0.0024094211	0.0025600917	0.0019613204	0.0023578755	0.0022229229	0.002144114	0.003210621	0.0031193728	0.0025838001	0.0035285791	0.0020429855	0.0034725189	0.0024392176	0.002566151	0.0021859733	0.0020720335	0.0019273603
AHI1	0.0018179045	0.0010152428	0.0021183603	0.0019969745	0.0019037629	0.0027136107	0.0012800661	0.0018626263	0.001413519	0.0025390573	0.0014382757	0.0016089891	0.0022627607	0.0025218187	0.0017353641	0.0015587222	0.0005355735	0.0017000325	0.0026753545	0.0024269342	0.0017585002	0.00233067	0.0013877995	0.00091280014	0.0022660682	0.0017171816	0.0014045609	0.0027371824	0.0038306771	0.0013872555	0.0011868129	0.0013155958	0.0014127818	0.0012307616	0.0019017676	0.0018368986	0.0012996353	0.0022576319	0.0024310667	0.0012265819	0.0020539775	0.002108256	0.0015852961	0.0023563954	0.001405484	0.002256433	0.0019814756	0.0022690564	0.0028160377
AICDA	0.0025719036	0.0016624939	0.0020835618	0.0016962185	0.0021160068	0.0024952828	0.0013580746	0.0028019212	0.0021065779	0.0016860211	0.0014156927	0.002562374	0.0022142963	0.0025151733	0.0015952142	0.002339208	0.0024557419	0.0029232712	0.0016672516	0.0018913718	0.0026809436	0.002312916	0.0015507665	0.002094758	0.0018015963	0.0014985001	0.0017115866	0.002015887	0.0016462851	0.0013793947	0.0015945915	0.0013974679	0.0020546648	0.0017909752	0.0016515427	0.0016908363	0.0018706947	0.002117087	0.0016903405	0.0017562249	0.0014522618	0.001620785	0.00243576	0.0015301633	0.0013021926	0.0013229344	0.0019964706	0.0016869563	0.0025147658
AK9	0.0023331875	0.0019967651	0.001370578	0.0019079922	0.0016039601	0.0019275435	0.0024084817	0.0016116314	0.0015998569	0.0020320227	0.0016494417	0.0019326265	0.0017442558	0.0026023823	0.0019341935	0.0014861876	0.001575078	0.0019489289	0.002059997	0.001956343	0.0021056028	0.0021170962	0.0021596327	0.002262404	0.0019344565	0.0022959549	0.0019834845	0.002421714	0.0025719092	0.0017422533	0.0020738386	0.0026162926	0.0024757243	0.002262929	0.0018648953	0.0017608801	0.0018464365	0.002443062	0.0015211202	0.002125199	0.0015476419	0.002197372	0.0018643352	0.001382838	0.0014699498	0.0018174278	0.0018480493	0.0016519316	0.0025831724
AKAP1	0.0021975331	0.00127766	0.0022682438	0.0018851968	0.00218297	0.0019025501	0.002520681	0.0019952666	0.0023342432	0.002597335	0.0017895539	0.0019923365	0.0028012332	0.002060204	0.0014609257	0.0016387436	0.002009384	0.0015430495	0.0021856676	0.002618293	0.0021445197	0.0026305493	0.0024301773	0.0025680177	0.0022260253	0.0017361948	0.001818193	0.0019826682	0.0018625497	0.002181534	0.0022986394	0.0020641058	0.0021591205	0.0024855	0.002090274	0.00236909	0.0018497409	0.0019250428	0.0022259129	0.0025661914	0.0025217533	0.0025698943	0.0021432254	0.0027325747	0.0021491814	0.0022243552	0.0024370193	0.0018255877	0.0024579582
AKAP12	0.0027783301	0.004808128	0.00032477154	0.001603973	0.005274668	0.0013894181	0.002575675	0.0023434598	0.0007638062	0.0048323763	0.00016263305	0.002351952	0.005293934	0.0010035238	0.0014195446	0.0014407473	0.0009186928	0.002337276	0.0031637447	0.003378396	0.0011261938	0.0025925909	0.00012859658	0.004323945	0.0031597777	0.00123241	0.001008069	0.0033875054	0.0009490581	0.001266655	0.0036387919	0.002099298	0.0038405987	0.0025757719	0.002039357	0.0002697775	0.0050493614	0.0012978979	0.0026275166	0.002037987	0.0002737059	0.0024436102	0.0013512269	0.001610525	0.0016347577	0.0043427357	0.0018843331	0.0021968146	0.0020237856
AKAP13	0.0033569967	0.0030654017	0.003091578	0.0017815224	0.0021217184	0.0020321677	0.002033738	0.0020866937	0.0018856454	0.0026657395	0.0018992027	0.0026250645	0.0020141506	0.0028613915	0.0024286353	0.0021946544	0.0020271891	0.0033650289	0.00203875	0.0026896133	0.002846846	0.002235858	0.0019410878	0.0020971433	0.0021940975	0.002915102	0.0017241783	0.0016774716	0.0021253717	0.0027143892	0.001576201	0.0017620237	0.001848398	0.0018038949	0.0021114564	0.001796122	0.0018973525	0.002021072	0.0023696534	0.0025510932	0.0022455142	0.002655985	0.002355677	0.0031290976	0.0039361175	0.0021796613	0.0021574872	0.0026653176	0.002020301
AKR1C4	0.0018278566	0.0018339863	0.0018285452	0.0018320057	0.0018751215	0.0018908855	0.0018753835	0.0018843304	0.0018227233	0.0018762018	0.0018829049	0.0018871203	0.0018738362	0.0018270593	0.0018854932	0.0018842601	0.001834512	0.0025016693	0.001833244	0.002760659	0.0018804435	0.0023710914	0.0018902553	0.0018850581	0.002441702	0.0018788679	0.0018801155	0.0018811522	0.0018166468	0.0018800921	0.0018890902	0.0018884139	0.002578805	0.0018828348	0.0018740934	0.0018927708	0.0025112962	0.0025124236	0.0026096634	0.003050376	0.0018295535	0.0018275831	0.0018769964	0.0023959347	0.0018310415	0.0018818843	0.0018838899	0.001831293	0.0025517866
ALDH3A1	0.0026454958	0.0016467784	0.0024344968	0.0024319626	0.0016745981	0.0016590074	0.0016793351	0.0016697589	0.0031507346	0.0016789885	0.0026304403	0.0016669839	0.0021470003	0.0024954993	0.001663491	0.001664005	0.0016459211	0.002710678	0.0031398265	0.0025013394	0.0016723557	0.0016669839	0.0024929945	0.0024131108	0.0025912344	0.002221322	0.0016679873	0.0022745524	0.0022176548	0.0016660693	0.0016645574	0.001660033	0.0016593398	0.002803933	0.0025903198	0.00251852	0.0016694007	0.0022105752	0.002305153	0.0025105309	0.0016508896	0.0016536415	0.002282922	0.0016563942	0.0016467603	0.0016666033	0.0016619164	0.0016453844	0.0026291525
ALDH3B1	0.0018091896	0.002457379	0.0019305008	0.0019835245	0.002293049	0.002148515	0.0024610588	0.0028608714	0.0018679142	0.0031632278	0.0017730634	0.0024413941	0.0016849549	0.0017075371	0.0031885633	0.0027151774	0.0028522464	0.002301802	0.002280107	0.003121641	0.0036749803	0.0013535791	0.001424668	0.0013685423	0.0013069386	0.0024577351	0.0024166936	0.0020428593	0.0022510898	0.0021854069	0.0024118673	0.0021672999	0.0023900375	0.0018216377	0.0015663026	0.001981985	0.0026029232	0.0019574265	0.0017780501	0.0016835943	0.0020527665	0.0013270946	0.0018691918	0.0027376786	0.0035752708	0.0018574122	0.0016349389	0.0014097255	0.0021512911
ALDH6A1	0.0024052851	0.0018173245	0.000993082	0.0016398482	0.0021782517	0.0015578684	0.0020070153	0.002245306	0.002057471	0.0034791634	0.0016798148	0.0020119539	0.0018176523	0.0021316637	0.002667191	0.001458606	0.0016118163	0.002187766	0.0021741882	0.0017280019	0.0018191539	0.0019884645	0.0016878261	0.0017682869	0.0019333019	0.0019876494	0.0019720176	0.0023623398	0.001864439	0.0018499668	0.0030378203	0.0023935626	0.0020829292	0.0024129404	0.0018388695	0.0017686494	0.0017801158	0.0015516698	0.0019196402	0.0018421307	0.0016336133	0.001984978	0.0018656892	0.0022031593	0.00230439	0.002080029	0.0019907663	0.0018646577	0.0024383957
ALDH9A1	0.0027743129	0.001711	0.0018055775	0.0020308804	0.0018373409	0.001380586	0.0020055075	0.0016903842	0.001669649	0.0013727335	0.0025563966	0.00241373	0.0017285489	0.0017644814	0.0020651063	0.0023343302	0.0019641607	0.0013678395	0.0016197461	0.0016819853	0.0020729082	0.001920131	0.0016431913	0.0020737997	0.0023173396	0.0024263265	0.0024483458	0.002136899	0.0018593412	0.001877833	0.0019862587	0.002287284	0.0021995313	0.0019471961	0.0021122752	0.0014450889	0.0024527041	0.0020477637	0.0019252452	0.0015870605	0.0019352331	0.002032601	0.00195891	0.0017425814	0.0018732023	0.0019589511	0.0019400747	0.0018857329	0.0017497754
ALKBH1	0.0020564604	0.0023698874	0.0022469142	0.0023574762	0.0019961267	0.0017701898	0.001724281	0.0020445709	0.0016142682	0.0020705545	0.0018681017	0.0017578116	0.0019091241	0.0018075722	0.0021568604	0.0019848172	0.0016346711	0.0016593703	0.0019024648	0.0018354999	0.0019170898	0.0021193794	0.0020523246	0.0020249023	0.0019349562	0.002001703	0.0023214535	0.0018726	0.0023315286	0.001947599	0.002010331	0.0018245538	0.0022707004	0.0016497703	0.0019566317	0.0021617783	0.0017621556	0.002395793	0.0018049816	0.0017696581	0.0022270826	0.0018809637	0.0023535336	0.0014511957	0.0020847574	0.0020498247	0.002139074	0.0020951773	0.0018708043
ALMS1	0.0017406828	0.0019686914	0.0025661127	0.0019124424	0.00274446	0.0023638743	0.001579589	0.0015663969	0.0022977602	0.0033660673	0.0013932036	0.0023807017	0.0025710438	0.0022196865	0.0022824546	0.0012491873	0.0019384581	0.0014619918	0.002352811	0.0026391728	0.0017687235	0.0021529745	0.0014895907	0.0024102975	0.002523413	0.0018383886	0.0016680205	0.0023620152	0.0020541085	0.0020007696	0.0015622332	0.0016316574	0.0017382242	0.001991833	0.0022314962	0.0023738348	0.002472174	0.0017960885	0.001919113	0.0031461248	0.0019805569	0.002826784	0.0021956246	0.002748803	0.0023176312	0.002356433	0.002285053	0.0026402276	0.002024993
ALS2	0.0024426722	0.0018628613	0.0013771189	0.0015359648	0.0027437734	0.0021841475	0.002385105	0.0019994527	0.0017552413	0.0038988325	0.0009986224	0.0023729443	0.0020962397	0.0015104655	0.0024086398	0.0016297968	0.0018459461	0.0014472576	0.0022486604	0.0021590968	0.002506527	0.0019944895	0.0016020888	0.0024504396	0.0022239108	0.002546198	0.002210326	0.002642209	0.0020999378	0.0020699082	0.0017681157	0.0010729227	0.0018367668	0.0019953363	0.001114338	0.0014206178	0.0025737241	0.0020304571	0.0018791433	0.0017003187	0.002029437	0.0019207123	0.0023967407	0.0019040704	0.0026439305	0.002835231	0.0014429273	0.002435703	0.002470403
AMBN	0.001984935	0.0019923155	0.0019836994	0.0019859662	0.0019714334	0.0019919267	0.0019751857	0.0019863695	0.0019744274	0.0019765727	0.0019846172	0.0019899912	0.001973667	0.0019835432	0.0019843455	0.0019822584	0.0019927886	0.0019852675	0.0019865723	0.00198296	0.0026598137	0.0019899912	0.0019901923	0.001982281	0.0019892245	0.0019775548	0.001976793	0.0019792116	0.0019642876	0.0019754288	0.0019922212	0.0019877388	0.0019875143	0.0019805096	0.0019732201	0.001992896	0.0019832472	0.001991545	0.0019798372	0.0019799985	0.001986125	0.0019840144	0.001976594	0.0019804027	0.0019862812	0.0019793452	0.0019800838	0.0019858317	0.001986057
AMBRA1	0.002181799	0.0020923766	0.0025021748	0.00208149	0.0021171742	0.0018870428	0.0023179236	0.0023466044	0.0022109747	0.00236116	0.0024823379	0.002407601	0.0024678756	0.0020606485	0.0018194494	0.001955435	0.002012359	0.002080577	0.0021279815	0.0024951238	0.0022925276	0.0025386228	0.0024080602	0.002251327	0.0018883679	0.0019838412	0.0022863878	0.0020085722	0.0018185471	0.0026516116	0.002152585	0.0020003617	0.0020466882	0.001958443	0.0023229048	0.0021734629	0.0022555261	0.002127945	0.0019950161	0.0024848985	0.0022845746	0.0027067682	0.0020677156	0.0029450536	0.0027724137	0.0024259868	0.0026309236	0.0021925098	0.0022041725
AMTN	0.0019826575	0.001973606	0.001981752	0.0019767443	0.0020011244	0.0019782437	0.0020005454	0.001987536	0.0025942116	0.0019993295	0.0019895975	0.001983502	0.0020027864	0.0019838633	0.0019860514	0.0019878629	0.001972843	0.001985612	0.0019749685	0.001984548	0.0019932305	0.001983502	0.0019792002	0.0019867637	0.0019818284	0.0019955728	0.0019938895	0.00199232	0.0019998006	0.0019939996	0.0019806796	0.001981855	0.0019816905	0.0019899255	0.002002454	0.001975619	0.0019897067	0.0019801867	0.0019894296	0.001984602	0.0019801916	0.0019830952	0.0019982238	0.0019871285	0.001978084	0.001991301	0.0019884943	0.001977756	0.00197792
ANAPC7	0.0017891281	0.0016455502	0.0017870169	0.0017663658	0.0017216889	0.0019403598	0.0019719296	0.0018602639	0.0018477736	0.0019300139	0.0018715509	0.0018237681	0.0016503105	0.0015590339	0.0016565484	0.0017913936	0.0016631638	0.0018334326	0.002066931	0.0018330341	0.0018848667	0.0018514197	0.0018380388	0.0022483123	0.0019013969	0.0017935935	0.0020040951	0.0015871379	0.0021472853	0.0018919172	0.0018925922	0.0016286651	0.0014642527	0.001518649	0.0018463276	0.0024454594	0.0019468328	0.0023220167	0.0020440882	0.0018054177	0.002372713	0.0022356252	0.0018442756	0.0018207043	0.0021890665	0.0021868753	0.0019931393	0.002034283	0.0018417481
ANK1	0.0016870785	0.003504704	0.0072777853	0.001346748	0.001962684	0.002651013	0.0023890913	0.0018184334	0.0026116257	0.0016606535	0.002547415	0.0009401798	0.0025143751	0.0018801042	0.0017717109	0.0016038789	0.00239255	0.0019931907	0.004225203	0.004226037	0.001861407	0.0031718605	0.0022426043	0.0021783023	0.0018979989	0.0022928694	0.0011835401	0.0015520782	0.0013403505	0.0011141066	0.0016196709	0.00074124814	0.0011927976	0.0029202525	0.0014062286	0.0026246167	0.0018459671	0.0020373121	0.0011632647	0.0015348402	0.0014529871	0.003987749	0.0034944413	0.0020854485	0.0032851824	0.00135667	0.0027760817	0.0016263996	0.0017502118
ANKS1A	0.0036740534	0.0026575327	0.0024368013	0.0016521026	0.0022806972	0.0020552827	0.0023103098	0.0028066866	0.0018657235	0.0024769183	0.001836607	0.0028326786	0.0019204243	0.0021580732	0.0023849318	0.0022422378	0.002521386	0.0029523736	0.0021073883	0.0020330183	0.0022927395	0.0018726289	0.0015819729	0.0018838026	0.0017720247	0.0027992525	0.0023274664	0.0023643798	0.0019085587	0.0021375413	0.0021694328	0.001763797	0.0022326717	0.0017248145	0.001710532	0.0016372242	0.0024271253	0.0020540091	0.0021115867	0.002057236	0.0022541415	0.0021398808	0.002533551	0.002803348	0.0026914964	0.0027714807	0.001996575	0.0022602268	0.0019874144
ANO6	0.0023492198	0.003472127	0.002451182	0.0017529057	0.0024224196	0.002680901	0.0016888407	0.0013476199	0.0022633695	0.00247913	0.0026241727	0.0018214057	0.0017791213	0.002169979	0.0028321736	0.0018016904	0.002603302	0.002202907	0.0027829327	0.003172601	0.0019464351	0.0024108775	0.0011935073	0.0018812532	0.0023800351	0.002942687	0.0014119219	0.0013981806	0.0024311934	0.001864016	0.001392379	0.0011361991	0.002043864	0.002318023	0.00158796	0.0021010146	0.0021348093	0.0021063853	0.0019203253	0.0025369434	0.0026167033	0.002363609	0.0022423894	0.001827431	0.0028467826	0.0018199022	0.0015500792	0.0017646197	0.0016116198
ANO7	0.001685552	0.0014559648	0.0022270102	0.0020134638	0.0013059122	0.0011371429	0.001827697	0.0017054914	0.0023366318	0.0028782694	0.0022058128	0.0022410043	0.0023658103	0.0019038656	0.0037960308	0.0016027348	0.0031215253	0.0017726595	0.0017306656	0.003240721	0.0020088588	0.0015520615	0.0015472637	0.002587317	0.0016569	0.0020233472	0.0017279806	0.0012394793	0.0012704663	0.0021813763	0.0022266312	0.0018311654	0.0028266164	0.0022561084	0.0012570607	0.0019108815	0.0011884089	0.0016844922	0.0017398666	0.0020233162	0.0018210663	0.002063097	0.001905785	0.0017468071	0.0016326659	0.00218908	0.0019218707	0.0010802279	0.0013597636
ANP32E	0.0016127172	0.0018064536	0.0014067952	0.0020016148	0.0014113573	0.0018971034	0.0017748467	0.001620883	0.0019442231	0.0020060234	0.002073467	0.0016034435	0.0018238527	0.0024289049	0.0014480712	0.0016346709	0.0017606972	0.0018123483	0.0016305823	0.0018116673	0.0016713357	0.001988832	0.001819898	0.0015604642	0.0016368113	0.0018977368	0.0017315052	0.0021686358	0.0028073117	0.0018739183	0.0023073629	0.002437844	0.0023358127	0.0022797093	0.0021512588	0.0017341443	0.0017647437	0.0016392514	0.0018194675	0.0016494805	0.0017779928	0.0015828507	0.0017694759	0.0019375134	0.0017146848	0.0016721376	0.0018948073	0.0020971822	0.0020473767
AP1B1	0.0026614252	0.0016982353	0.0029673278	0.0020807155	0.0023880147	0.002507683	0.0022187303	0.0024034001	0.002300497	0.0023287623	0.0020754873	0.0025081255	0.0021503463	0.001815369	0.0028136699	0.001981001	0.0029891352	0.0015217252	0.0025649678	0.0022603127	0.002548794	0.0024154177	0.0020141136	0.0019077592	0.001754285	0.0020817772	0.0021492802	0.0017830243	0.0019019151	0.0022849268	0.0017062238	0.0015007528	0.0023770132	0.0018955033	0.0022352983	0.0021774354	0.0021738666	0.0023873386	0.0024199898	0.0026997528	0.0028023666	0.0022327185	0.0023662043	0.0032479477	0.0025953022	0.0023460714	0.0020634467	0.001706359	0.0019401375
AP2A1	0.0020411324	0.0018532653	0.002267794	0.0019860482	0.0020918138	0.0025051257	0.0021681811	0.002281804	0.0019184672	0.002049876	0.0021654887	0.002492158	0.0020041482	0.0021737628	0.002645491	0.0027426104	0.0026337297	0.0027496687	0.0024607682	0.0023457427	0.002875646	0.0021005175	0.0017636855	0.0018274639	0.0018564655	0.0020491565	0.0021173959	0.0020072584	0.0014529282	0.0022895252	0.0021029909	0.0019264681	0.0024356972	0.0021238371	0.0021174988	0.0016141791	0.002297147	0.0018423328	0.002106604	0.0020942008	0.0019935134	0.0018213118	0.0024398798	0.0031810622	0.0023185003	0.0024635626	0.0020537737	0.0018303592	0.0019383768
AP2B1	0.0020771811	0.0022508122	0.0022097146	0.0017757283	0.0020834366	0.002011381	0.0018998837	0.0018476102	0.0020953002	0.0024104274	0.0020729955	0.0022795715	0.0021770024	0.0023137564	0.0021229915	0.0018163947	0.0016815063	0.0022235673	0.0019333983	0.002356014	0.0022594924	0.0021229694	0.0019434216	0.0021719115	0.0023852414	0.002314701	0.0018779698	0.0019021101	0.0021911657	0.002182986	0.002058145	0.0017822721	0.0018773162	0.0020209772	0.0020531183	0.0020249074	0.0019522937	0.0020697957	0.0023305474	0.0021355813	0.0022337711	0.0021641885	0.001953476	0.0022637176	0.0023937891	0.0021289422	0.0020796729	0.0020589263	0.0020422917
APEX2	0.0017239684	0.0019408773	0.002025302	0.0018630343	0.0019968501	0.002070493	0.0020241705	0.0020032343	0.0023206873	0.0021284658	0.0021037888	0.0021026374	0.001842666	0.001740596	0.002044559	0.00188474	0.0021424484	0.0016458068	0.0022431223	0.0022127056	0.0020217125	0.0019491427	0.0022838956	0.0018854662	0.0020142822	0.0021067662	0.0019244624	0.002064946	0.0020316606	0.002074812	0.0018828034	0.0020271782	0.0020425438	0.0019208724	0.0021541368	0.002091121	0.0020793604	0.0022154585	0.0022096962	0.0022421065	0.0024811465	0.002297153	0.0019665593	0.0026845278	0.002536918	0.002259321	0.0018587272	0.001868023	0.0019344705
APIP	0.0016543925	0.002474596	0.0017818849	0.0017933258	0.0024184433	0.0017691987	0.0021173768	0.0020843295	0.0019017515	0.002203402	0.001533506	0.0022582994	0.0018369984	0.0016574308	0.001878092	0.0021935413	0.0022477496	0.0012033458	0.0024716808	0.0012933456	0.0024162116	0.0019458515	0.0017481284	0.0019043775	0.0015717582	0.0015811184	0.0019553348	0.0020849695	0.002378931	0.001960236	0.0016675589	0.001648551	0.00194052	0.0018730799	0.0019884657	0.0022193517	0.0021135719	0.0023199748	0.0016044085	0.0019017151	0.0022508386	0.0018417523	0.001297718	0.0018181629	0.0019278276	0.0019704904	0.0015519186	0.0019648776	0.0020894383
APOH	0.0018940174	0.0018927777	0.0018789975	0.0018647797	0.0024763548	0.0018962295	0.0019091583	0.0019127558	0.0018638552	0.0019121575	0.00248663	0.001914841	0.0019115739	0.0018910465	0.0018879976	0.0018835573	0.0018915237	0.0018922167	0.0018582698	0.0018909321	0.0019034224	0.001914841	0.0018891495	0.0018768681	0.0018983973	0.001896083	0.0018798014	0.0018883281	0.0018447117	0.0018701867	0.0019139225	0.0018873218	0.0018845912	0.002546661	0.0019060484	0.0018869916	0.0028572283	0.0019056284	0.0029714003	0.0018689313	0.0018875205	0.0018897936	0.0019053658	0.0027727587	0.001875494	0.002807088	0.0018710992	0.0025353155	0.0018727808
AQP6	0.0018751089	0.0017636264	0.0020113338	0.0016177566	0.0019455948	0.0023235853	0.0020553458	0.0015755094	0.002341127	0.0021870048	0.002187996	0.0017254284	0.00224637	0.002434176	0.0028487672	0.001430032	0.0018385086	0.001810613	0.0022818951	0.0020151334	0.0020659734	0.00225691	0.0020812321	0.0020741504	0.002209649	0.0016700237	0.0013175166	0.0018902329	0.0017207507	0.0013252458	0.0022913297	0.0017452079	0.0017497189	0.0027282622	0.0014281309	0.002125356	0.0021796797	0.0020958	0.0011779782	0.0021089152	0.0025046724	0.0018094719	0.001867641	0.0020729848	0.0014768748	0.0016792209	0.0020663093	0.0022100168	0.0027921249
AQP7	0.0019626366	0.0019366895	0.001970628	0.0018171511	0.0016679545	0.0029646894	0.0021053816	0.0020088342	0.0019136472	0.0022241483	0.0014986979	0.0019583688	0.0017350047	0.00163902	0.0015204883	0.001964242	0.001983921	0.0026640177	0.0025944135	0.0018502257	0.0017388558	0.0018288724	0.0019093415	0.0020667145	0.0016656807	0.0015172444	0.0015511798	0.002860363	0.0021348034	0.0022226959	0.0018387323	0.0024646926	0.001978773	0.0017551993	0.0015447264	0.0017705858	0.0017277453	0.0019005788	0.0023608292	0.002508672	0.0012287875	0.0023736286	0.0019440777	0.0020986418	0.0018749033	0.0024021019	0.0032948002	0.0012279417	0.0019619355
AR	0.0014566198	0.0022560416	0.0028607515	0.0015648373	0.0026706427	0.002029467	0.0016332179	0.0015914775	0.0020898154	0.0017755493	0.0032717485	0.0015983297	0.0026444222	0.0024554008	0.002271898	0.0019305056	0.0028057036	0.0037371528	0.0040867035	0.0037297858	0.0016952803	0.0017752734	0.001584543	0.0022755517	0.0029162194	0.0020661636	0.0019172058	0.0013628607	0.0019512037	0.0017485349	0.002165766	0.0016886985	0.0027457061	0.001688373	0.0014368934	0.0018288444	0.0017981081	0.0015121567	0.0025039462	0.002406877	0.0013435995	0.0028496464	0.001942105	0.0023345547	0.0021500045	0.0034280354	0.0013967536	0.0023153552	0.0016535246
ARC	0.001634774	0.0015898013	0.0019572186	0.0021912807	0.0015720156	0.002467129	0.0019974883	0.002662829	0.0021713972	0.0018311822	0.002068583	0.002882984	0.0019038677	0.0018738173	0.0019015187	0.0032618896	0.0016069866	0.0026097703	0.0017026046	0.0022254202	0.0021877403	0.0012196569	0.0017548635	0.0020854042	0.0017075756	0.0022681246	0.001598768	0.0022006189	0.0019614883	0.002550772	0.0023118504	0.0011686825	0.0011637033	0.0011753043	0.0026050594	0.0022405216	0.0018155279	0.0015924402	0.0030390632	0.0021736007	0.001973756	0.003011984	0.0024376756	0.003025229	0.0018370496	0.0024704274	0.0015536083	0.0018342986	0.002222828
AREG	0.003030992	0.0009432628	0.0005871331	0.0006525873	0.004430468	0.0010027321	0.0038790961	0.009863787	0.00080959604	0.0018353597	0.0009676995	0.0014404511	0.0017063352	0.0009739523	0.0014869153	0.0014136137	0.007609967	0.0016543716	0.0018541666	0.00089545635	0.0017091162	0.001674522	0.0010665277	0.0021348454	0.0009984167	0.0009812139	0.0016304263	0.0017250846	0.0021855114	0.0009380119	0.0034248026	0.0029362803	0.002032946	0.0009735752	0.0015070079	0.00095690665	0.0006362597	0.0009073884	0.0016524006	0.0025919045	0.00054586533	0.0015207507	0.005016642	0.0010898983	0.0006784058	0.0013770924	0.0010676304	0.0011809315	0.0009951415
ARFGEF2	0.002333801	0.0020928257	0.002240169	0.002024855	0.002507196	0.0021189298	0.0022542404	0.001486781	0.002259117	0.0027743157	0.0014932537	0.002120106	0.0022577	0.0021636644	0.0023127527	0.001698142	0.00198422	0.0019737792	0.002405068	0.0023776193	0.002186142	0.0025713025	0.0016601069	0.0024747108	0.0025339453	0.0019921341	0.001703035	0.0018370189	0.0024221009	0.0018976383	0.0018062858	0.0014785109	0.0019066794	0.0024679983	0.002552127	0.0020345352	0.0017639621	0.001887943	0.0026912782	0.002919461	0.002414824	0.0028316798	0.0025247429	0.002742206	0.0026423903	0.0022947784	0.0022221978	0.002521456	0.0019148833
ARFIP2	0.0016593582	0.0013939177	0.0018152517	0.0020647342	0.0022047632	0.0019044293	0.0018512589	0.002009164	0.0021076312	0.0017947791	0.0018822744	0.0018750275	0.0020976572	0.0017703845	0.0017632775	0.0017151368	0.002036377	0.0015455284	0.002084295	0.0021023236	0.0020523742	0.0020416195	0.0025087646	0.0022490353	0.0019275822	0.0016298974	0.0018484892	0.0018661399	0.0017167977	0.0019066428	0.0021140187	0.0019524997	0.0019414464	0.0016948605	0.001809962	0.0020088863	0.0020518184	0.0021296423	0.002157789	0.0020661429	0.0022281604	0.001857043	0.0017602028	0.002057289	0.0016771833	0.0018561381	0.0023153278	0.0020939417	0.0019227518
ARHGAP12	0.0016054804	0.0017882849	0.0015553061	0.0019133019	0.001458921	0.0021372943	0.0015335316	0.0014084291	0.00170084	0.0019895248	0.0016177439	0.0019060351	0.0022979295	0.0023125247	0.0017834887	0.0012242027	0.0018043777	0.002371742	0.0016483252	0.0014523464	0.0010410689	0.0018346583	0.0020777986	0.002232929	0.0022133626	0.0019379759	0.0015700944	0.0015828102	0.0024275878	0.0018492347	0.0018033953	0.0020795332	0.0025066095	0.0020876923	0.0016490815	0.0022890032	0.0018602366	0.0015578193	0.0019908724	0.0020970746	0.0021839656	0.001887381	0.0013446531	0.0013336774	0.0018115263	0.001970852	0.0019623917	0.0024382307	0.0017642695
ARHGAP17	0.002075254	0.0034362762	0.0033125922	0.0021462282	0.0017319034	0.0029664875	0.0017249986	0.0023667258	0.0022303115	0.0025444953	0.0022124343	0.0024692432	0.002480738	0.0019058555	0.0025581357	0.0017979002	0.0018958669	0.0023536307	0.002670548	0.0029773682	0.003223751	0.0020492699	0.0022599464	0.0022194502	0.002095028	0.0024809178	0.0016410458	0.002079353	0.0026524381	0.0026588761	0.0017796727	0.0012750506	0.0019343975	0.0025151917	0.0021201784	0.0021057385	0.0018978242	0.0025455973	0.0018109735	0.0021416952	0.0025524818	0.0023080762	0.0017738742	0.002663406	0.0039180643	0.0023390634	0.0017730471	0.0016497091	0.0022539112
ARHGAP21	0.0019037483	0.0033661544	0.002350331	0.0015082395	0.002457007	0.0029464918	0.0017226081	0.0011813396	0.0022958375	0.0027413843	0.0023689705	0.0014645751	0.0015727499	0.0021140506	0.0026321935	0.0015892931	0.0022909928	0.00187399	0.0035405813	0.0033887657	0.0016735499	0.0025783714	0.0014266127	0.0017190748	0.0019909807	0.0025650002	0.0011218241	0.0014012788	0.002353496	0.0015166689	0.0015541466	0.0010406828	0.002161696	0.0020767665	0.0017504464	0.002254612	0.002676994	0.0018812191	0.0019428706	0.0024200797	0.0026177964	0.0025338288	0.0022696983	0.0022203051	0.0028435537	0.0020709105	0.0014881482	0.0023292	0.0019636122
ARHGAP23	0.0016896713	0.003130882	0.0024965985	0.0024257877	0.002192104	0.0014418191	0.0021060803	0.0024669722	0.0026767761	0.0018382965	0.0018719104	0.0019495648	0.0023807753	0.0014545285	0.0019508194	0.0018312292	0.0017455831	0.0024281126	0.001797622	0.0020928518	0.0039090426	0.0028489488	0.0018027459	0.0021921478	0.0029156327	0.0020259742	0.001241227	0.0017341112	0.0019865902	0.0023517865	0.0016680401	0.0012958527	0.0019617125	0.0025105034	0.003738179	0.0022869331	0.0018380991	0.0028326288	0.0018531987	0.0026109887	0.002205519	0.0018599053	0.0022020957	0.0020047908	0.0027399787	0.0015097408	0.0018844801	0.0016477511	0.0012815264
ARHGAP28	0.001812358	0.0022694177	0.0021012796	0.0017062628	0.0028253691	0.0018127409	0.00204326	0.002336788	0.001640782	0.0019116419	0.0016284783	0.0028819833	0.001792208	0.002020379	0.0015020721	0.0019423608	0.001512694	0.0021309676	0.0020966155	0.002165628	0.0021567824	0.0018852983	0.0017283254	0.0017990699	0.002346933	0.0024733045	0.0023731666	0.0028152438	0.001496699	0.0023458889	0.0023941924	0.0019619833	0.0019627009	0.0019063305	0.0021797717	0.0017603902	0.0019987042	0.0020148847	0.0023415056	0.0027404116	0.0022197333	0.0018128093	0.0018924129	0.0020648155	0.0022299807	0.001984062	0.0019081302	0.0017664697	0.0017234609
ARHGAP31	0.0027018655	0.0031249637	0.0031280792	0.0021014195	0.002925358	0.0022436623	0.002444881	0.0029913827	0.0023437506	0.0031407985	0.0018950516	0.0026546195	0.0027927675	0.0021303145	0.0025847752	0.0028714207	0.0022225303	0.0014669223	0.0032221163	0.0029471016	0.0030401482	0.0028852194	0.0014438396	0.0018400522	0.0021796192	0.0021054351	0.0016321014	0.0021779798	0.0018959015	0.0023444232	0.0016828326	0.001328824	0.0021722089	0.0021167845	0.0022557932	0.0018295255	0.0019222089	0.0028282786	0.0022623898	0.0025720038	0.0032375543	0.0024141904	0.0030874026	0.0037358638	0.0031292313	0.0017376397	0.0016849911	0.0016044873	0.00235121
ARHGAP32	0.0029140005	0.0021844057	0.0030427997	0.00188698	0.0022485505	0.002733652	0.0019978627	0.0011736307	0.002012622	0.0031653508	0.0018026821	0.002101081	0.0020762722	0.0025534588	0.0021018626	0.0014441654	0.002740611	0.0024962116	0.0025636212	0.0038222186	0.001852225	0.0018209838	0.0015462673	0.0023303137	0.0027094802	0.0013141058	0.0018970917	0.0017525146	0.002093678	0.001815513	0.0013417327	0.0012355217	0.001678955	0.0024233854	0.00229454	0.0025147772	0.0020019196	0.002154709	0.003026994	0.002698294	0.0025842676	0.0029901795	0.003146792	0.0035091047	0.0029456322	0.0022380017	0.00160132	0.002361142	0.0020965352
ARHGAP35	0.0025446767	0.0016034018	0.0026352187	0.002016323	0.0022766977	0.0025223105	0.0025651506	0.0020427774	0.0026657989	0.002562273	0.002863415	0.0027137534	0.0026765184	0.0025540052	0.0022740262	0.0017916881	0.0023416225	0.0021555054	0.0021425646	0.0028126067	0.0023463953	0.0023933607	0.0023148519	0.0025802422	0.002847862	0.0016585835	0.0015508636	0.0016932184	0.0019611542	0.0024431897	0.0019576785	0.001719307	0.0020087839	0.0025946875	0.0019681295	0.0015679556	0.0023006762	0.002030773	0.0024811816	0.0028244415	0.0027057114	0.002683401	0.0026548868	0.0032346211	0.0019803543	0.002116789	0.0021595855	0.0020945477	0.0020027757
ARHGAP39	0.0014719828	0.0012002509	0.0019434502	0.0024006404	0.0020700064	0.0023260862	0.0019132366	0.0019233406	0.0021164767	0.001295295	0.001279492	0.0027770635	0.0021623964	0.0015279328	0.0019081646	0.0025794788	0.0012198186	0.0013634696	0.0018771808	0.002299542	0.002242072	0.0030314182	0.0017518303	0.0017836625	0.0019456346	0.001902567	0.001713127	0.0020644441	0.0017705502	0.0015895845	0.0021061625	0.001969402	0.0018531678	0.0020420423	0.002195975	0.001909325	0.0014753888	0.0023671426	0.0016495546	0.0016013302	0.0018143553	0.0018901915	0.002430687	0.0017992916	0.0026320745	0.0015096552	0.0030385673	0.0017591615	0.0035279426
ARHGEF12	0.0014811489	0.0030454309	0.0027234626	0.001479016	0.0024223994	0.0032235621	0.0015165292	0.0010255649	0.0028720954	0.001945625	0.0028119949	0.002033077	0.0018261146	0.0023723582	0.0025643655	0.001646904	0.0023391605	0.0030224286	0.0027539134	0.002934317	0.001088453	0.0024745462	0.0013064662	0.0022143242	0.0022844267	0.003167067	0.0008585822	0.0011227814	0.0028028248	0.0017633048	0.0014648063	0.0008732822	0.0021717502	0.0021948284	0.0013279174	0.0023180018	0.0022607667	0.0013603378	0.0021551002	0.0029618219	0.0023020036	0.0029597124	0.003090078	0.0019944897	0.0024168387	0.0017358366	0.0014793688	0.0020635007	0.0011643436
ARHGEF17	0.0069897515	0.0042244447	0.0023136614	0.0007833594	0.0011553125	0.00080472225	0.0015198807	0.009821782	0.0040839524	0.00077432866	0.00494606	0.005570473	0.00084835873	0.0039153276	0.0013313479	0.002107528	0.0015443419	0.0012774261	0.0011829304	0.006712068	0.0007532294	0.00074080215	0.00078661594	0.006312119	0.0011164097	0.004730375	0.0015321987	0.013511753	0.00072837446	0.00096935977	0.0012166766	0.0010136071	0.0010777349	0.0013242819	0.0034918108	0.000792903	0.0013437521	0.0010478394	0.00092326157	0.0011777554	0.0015604628	0.0019209218	0.0040110317	0.0014700994	0.0032976558	0.0013085996	0.0015742879	0.0013870012	0.0017138935
ARHGEF38	0.0018728034	0.0018970764	0.0018770366	0.0027998856	0.0018811603	0.0019411172	0.0024775174	0.0019137923	0.0018558092	0.0018824579	0.0019082949	0.0019244414	0.0023919372	0.0018699821	0.0019208769	0.0019165376	0.0018992868	0.0019215358	0.0018977153	0.0018681897	0.0025513486	0.0019244414	0.001939387	0.0019203466	0.0019310388	0.0018943537	0.0019008479	0.0019039772	0.0018341917	0.0019017563	0.0019322343	0.0019323577	0.0019331513	0.0019110319	0.0018749918	0.0019495091	0.0019092069	0.0019346157	0.0026514651	0.0018707437	0.001880128	0.0018721606	0.0018861991	0.0018618008	0.0025457912	0.0019073695	0.0019164023	0.0018887705	0.0018879953
ARHGEF6	0.0020578539	0.0028447774	0.0016884656	0.0020359908	0.0025202415	0.0017758007	0.002154604	0.0021616346	0.0016536724	0.003024688	0.0014763945	0.0022301096	0.0020612874	0.0021238597	0.0023473455	0.0016586445	0.0019470722	0.0026688322	0.0022441205	0.0022079593	0.0021153535	0.0016148016	0.0016111236	0.0018849313	0.002127253	0.0028864748	0.002107177	0.0024252813	0.0025522537	0.0021729032	0.0023137163	0.0020699217	0.0020768761	0.0022294314	0.0017680257	0.0016538902	0.0017624955	0.0017744226	0.0017519463	0.0018330916	0.0018935868	0.001914516	0.0019015693	0.001797083	0.0025798674	0.001995176	0.0016419713	0.0020635063	0.0020114437
ARID1A	0.00323177	0.0025511018	0.0031144042	0.0016527498	0.001958568	0.0025662698	0.0024064896	0.002136314	0.0019119646	0.0026551662	0.0024863915	0.003237273	0.0023599123	0.0032853845	0.002278199	0.0022804404	0.002361065	0.0034255832	0.0022880407	0.002745256	0.0031403368	0.002565631	0.0017102169	0.0023189622	0.0022639304	0.0021664759	0.0018983128	0.0022069272	0.0015813904	0.0023161399	0.001900568	0.0019492232	0.0019941863	0.0023980564	0.002507798	0.0020577086	0.0024894166	0.0020457588	0.0023011486	0.0026767463	0.0021427188	0.0024876818	0.0029689071	0.0034264394	0.0032657762	0.002237873	0.0024622025	0.0024918702	0.0021578916
ARID1B	0.0026471957	0.0019740474	0.0027990136	0.0018260226	0.0023328252	0.0024006986	0.0023379677	0.0019188107	0.0023509108	0.0025419067	0.0021503128	0.0029160366	0.0028058395	0.0028624162	0.0023922538	0.0018044994	0.0024975413	0.0025131481	0.0021712845	0.0027312115	0.0030571842	0.002647231	0.0018713536	0.0024216124	0.0027862967	0.0019449017	0.0018975178	0.0019456216	0.0017393483	0.0023605914	0.0021650214	0.001741521	0.0021635497	0.002272565	0.0022047325	0.0020704614	0.0022683798	0.0022094075	0.0025724121	0.0027318262	0.0022533839	0.003045187	0.0026976443	0.0033962869	0.0029017169	0.0023433696	0.0022664703	0.0027354027	0.0024531945
ARL13B	0.0021400894	0.0026851015	0.0018591742	0.002358966	0.0014664836	0.0019369244	0.0017867972	0.0016447944	0.0019070016	0.0018015448	0.0018978945	0.0017395484	0.0019323478	0.0020854066	0.0017146295	0.0022898011	0.0018464	0.0015035218	0.0020404933	0.0016898601	0.0016329559	0.0017177612	0.0020635538	0.002120433	0.0019568224	0.002306568	0.0017176612	0.002008322	0.0023474735	0.0023202486	0.0019512197	0.0015882187	0.0021196818	0.0023264294	0.0023135946	0.0022536423	0.0017276151	0.0020598357	0.0015500982	0.0015187964	0.0019236949	0.0015797527	0.0016647549	0.0018759839	0.0019533655	0.0018746165	0.0018993802	0.0019742164	0.0019209451
ARL2BP	0.0019441248	0.0015664805	0.0018629329	0.0019435297	0.0018966093	0.0018798106	0.0017197351	0.001757089	0.0019830347	0.0019240145	0.0018529273	0.0018861352	0.0018872921	0.00203856	0.0020349298	0.0019708024	0.0016095041	0.0016580744	0.002177659	0.0019462374	0.0019359358	0.001932361	0.002283778	0.0019018366	0.0020863123	0.0017102752	0.0015859435	0.001731495	0.0020520326	0.001558446	0.0019529198	0.0019940129	0.0019912706	0.0019898524	0.0019918308	0.0019955346	0.0017728572	0.0024402211	0.002118985	0.002050002	0.0022355109	0.0020126381	0.001795369	0.0017895041	0.0015889213	0.0018403933	0.0018233203	0.0018376276	0.0017349067
ARL3	0.002098186	0.0019182042	0.0014762622	0.0020731026	0.0012255932	0.001941882	0.0020973175	0.0023148798	0.0015723051	0.0013451934	0.003050814	0.0021647294	0.0019640191	0.0023008292	0.002360042	0.0029046207	0.0021113595	0.0023526999	0.0014961546	0.0017230457	0.002599383	0.0014754615	0.0018001484	0.0018143812	0.0017826287	0.0020438838	0.003057752	0.0024628823	0.001279502	0.0014613095	0.001866199	0.0022722655	0.0021412508	0.0015092228	0.0022303145	0.0018646138	0.0021700892	0.0024315089	0.0017556145	0.0013945866	0.0018261318	0.0015324532	0.00224901	0.0017273927	0.0019860622	0.0019783021	0.0019260554	0.0019454743	0.0017859164
ARL4A	0.0014783237	0.0027353975	0.0019166524	0.0014742649	0.0009657176	0.0023431685	0.0015502906	0.0019978243	0.0021700154	0.0013024954	0.0020476098	0.0015679906	0.0019237365	0.0017800963	0.0021727001	0.0018499997	0.0014008761	0.0014435456	0.0017754432	0.002591412	0.0016766076	0.0018591018	0.0019460148	0.0017726129	0.0026473221	0.0020093606	0.0023690385	0.00211422	0.0021285154	0.002147765	0.0025793496	0.0016201881	0.0018577276	0.0016544233	0.0014275042	0.0025430315	0.0014537156	0.0025576625	0.0016557121	0.0012257892	0.0023759904	0.0014446756	0.0012605457	0.0017324704	0.0018157762	0.0018952677	0.0017354096	0.0015528054	0.0018044768
ARNT	0.00264251	0.002328591	0.0018070104	0.0021975853	0.00227231	0.0020087708	0.002024852	0.0020059203	0.0016079578	0.0025724615	0.0018319987	0.002618515	0.0018546247	0.0021255428	0.002793315	0.0020971822	0.0024136512	0.0021338416	0.0019063748	0.0026134627	0.0024616176	0.0019264054	0.001544233	0.0019186334	0.0022014405	0.0024186028	0.0020660355	0.0022469333	0.0020205735	0.0021560278	0.0020049813	0.0019266993	0.002156192	0.001981989	0.0021845049	0.001638248	0.0023029814	0.0020825157	0.0019519759	0.002168247	0.0021622607	0.002047074	0.001989164	0.0020477106	0.0030999165	0.0019846202	0.002077634	0.0019742376	0.0021620318
ARPP19	0.0022871008	0.0018959772	0.0017411029	0.0017902643	0.0015487063	0.0020632679	0.0017662629	0.0016015933	0.001736715	0.0018328137	0.0019012464	0.0017776169	0.0018060013	0.002303575	0.0018033386	0.0019417593	0.0018159873	0.0028321866	0.001695441	0.001779442	0.0019265765	0.0015497702	0.0015951241	0.0016084445	0.0021842052	0.0022864137	0.0017306043	0.0020409634	0.002547742	0.001962882	0.0019640918	0.0019404653	0.0019768116	0.0018641634	0.0017180997	0.0018813858	0.0017517959	0.001854061	0.0017229042	0.0015230859	0.0018064836	0.0016348009	0.0019047471	0.0013012319	0.001596066	0.0016269247	0.0015989591	0.002132213	0.0018647984
ARRB1	0.0021221119	0.0025507337	0.0021773332	0.0018964977	0.002011351	0.0024424586	0.002250502	0.0018080411	0.0022320217	0.0023647356	0.0017672345	0.0027875938	0.0021258895	0.0019658282	0.0029254267	0.0019596515	0.002896373	0.0029612095	0.002578243	0.0023907283	0.0027375538	0.001995771	0.0012885984	0.0014709705	0.0021957918	0.0021941694	0.0017489542	0.0017855169	0.0019248554	0.0026719994	0.0016550855	0.0018819111	0.002360853	0.0016814652	0.0014093384	0.0017257187	0.0026427796	0.0019439508	0.0018917	0.0016113888	0.0020831514	0.0019296798	0.0021303222	0.0031569055	0.002284421	0.0018129586	0.0014746602	0.0020187646	0.0014366705
ARSK	0.00185926	0.001639679	0.0016995354	0.0016617718	0.0017894608	0.002167514	0.0018620753	0.0018301373	0.0023293714	0.0021192592	0.002134452	0.0017777784	0.002079635	0.0018947385	0.0014348434	0.0012118304	0.0018502055	0.0018028878	0.0018668405	0.0015782217	0.0013020689	0.0021286893	0.0022813994	0.0017939041	0.0027444742	0.0016895933	0.001541055	0.0022738273	0.002676049	0.001758978	0.0017994525	0.0026171254	0.0025212374	0.002378918	0.0016261232	0.0017464949	0.0019634601	0.0018919301	0.0022846009	0.0015632361	0.0020094432	0.002007305	0.0021218557	0.0015054198	0.0015946049	0.001990461	0.0019660506	0.0016001913	0.0020761425
ARV1	0.0013387314	0.0022839173	0.0011539827	0.0023086003	0.0015109613	0.0018970569	0.0019745368	0.0015984124	0.0023924524	0.0020168556	0.0019510218	0.0016835378	0.0020314706	0.001838511	0.0017398747	0.0016858443	0.001664252	0.0017841838	0.0017814735	0.0018701911	0.0013626089	0.0018252869	0.0026389144	0.00193658	0.0016965067	0.0018271008	0.0021439176	0.0019442172	0.0026679921	0.0018446967	0.0019353654	0.0018513727	0.0017538494	0.0019865257	0.0020862804	0.0020368362	0.0017161935	0.0018771868	0.0021346838	0.0015553529	0.0016696387	0.0018044097	0.0015651667	0.00205057	0.0013167645	0.0019802384	0.0019290192	0.0016064255	0.0021995525
ASB10	0.0025737167	0.0019568135	0.0025864942	0.0019649044	0.0019842018	0.0019700248	0.0019780607	0.0019708045	0.0019719477	0.001976766	0.0019719044	0.0019683288	0.0019786048	0.0019622797	0.0019758218	0.0019777615	0.001956726	0.001974617	0.001965561	0.0019626447	0.0019757794	0.0019683288	0.0019721498	0.0019787909	0.0019713007	0.0019786463	0.0019816346	0.0019788512	0.0019810908	0.0019839634	0.001967143	0.001973897	0.0019744541	0.0019788654	0.0019797233	0.001970874	0.0019742227	0.0019688106	0.001980543	0.0019678164	0.0019612862	0.001962192	0.0019777948	0.0025794527	0.0019630508	0.0019796013	0.0019810142	0.0019641595	0.0019636052
ASCC2	0.0017833159	0.0022713686	0.0023303784	0.0017012559	0.0024204291	0.0022832984	0.0020198869	0.0019179558	0.0022170562	0.0021018027	0.0017170061	0.0021797572	0.00206583	0.0018577395	0.001752418	0.001986945	0.0024039056	0.0020954565	0.0023700856	0.0020324953	0.0025024903	0.0021484161	0.0021476827	0.0020877607	0.0018352665	0.0020420346	0.00181475	0.0017474013	0.0018190262	0.0020031708	0.002020303	0.0016567794	0.0018398068	0.001579742	0.0017573031	0.001971379	0.0020810976	0.002047911	0.0019424747	0.001943064	0.0020401077	0.002030858	0.0022004533	0.0023108788	0.0023143988	0.0020844822	0.001955137	0.0018099727	0.0017580072
ASF1A	0.0018665959	0.0017762061	0.0017176549	0.002307008	0.0018514415	0.0018666211	0.001980092	0.0016636464	0.0019726187	0.0021442384	0.0018674223	0.0018145894	0.0021479554	0.001957417	0.0017204863	0.0012344143	0.0015804474	0.002001901	0.0016901497	0.0015307385	0.0011937424	0.001606417	0.0018895989	0.0017617197	0.0024587451	0.0017081769	0.0018683558	0.0016965884	0.0026364827	0.0019746476	0.0021200317	0.0017867071	0.0018039072	0.0020650344	0.001796775	0.0021492587	0.0016802626	0.0025541342	0.0017829335	0.0017541521	0.002677258	0.0020002958	0.0015290155	0.0013975627	0.0012919117	0.0018974107	0.0021573126	0.0020085652	0.0018019401
ASH1L	0.0034204451	0.00250764	0.0025731388	0.0019689978	0.0022688564	0.0022688624	0.0020797513	0.0016747408	0.0019461043	0.0025204285	0.0021279913	0.0024331526	0.0023024941	0.0030038175	0.0022228495	0.0018297014	0.002228687	0.0031973857	0.0022228751	0.0025009504	0.0022587741	0.0026612936	0.0016217153	0.0027175276	0.0026506728	0.0023561725	0.0017206183	0.0021348738	0.0017581204	0.0020074	0.0017379706	0.0017747253	0.001679001	0.0024266918	0.0024617098	0.001609589	0.0018759301	0.0016800037	0.002233894	0.0025519317	0.0018992019	0.0025925566	0.0025116943	0.0029090936	0.002643168	0.0023072024	0.002748245	0.0030431065	0.0022366738
ASNS	0.0016569779	0.0018248638	0.0016050028	0.001967239	0.0019528216	0.0023744009	0.0017747895	0.0014469022	0.0024347801	0.001645812	0.0019148588	0.0012843781	0.0027434842	0.002017547	0.002086301	0.0017380436	0.0011972623	0.0012268649	0.0013978499	0.0017550682	0.0014459505	0.0023505169	0.0021529153	0.0025214695	0.0018930773	0.0015491021	0.0015675343	0.0015488127	0.0018454681	0.0016273437	0.002701623	0.0021765654	0.0010922875	0.001970057	0.002127257	0.0023583488	0.0021447018	0.0016708754	0.0020043335	0.0032757358	0.0018914549	0.0015042461	0.0011741455	0.001292298	0.001405043	0.002414365	0.0027439608	0.0020226485	0.001915553
ASPHD1	0.0018721815	0.0026973595	0.0024684554	0.0018758936	0.0018827722	0.0018772921	0.001878733	0.0018761529	0.001878192	0.0018780762	0.0029534078	0.0018751995	0.0023986385	0.00250567	0.0018798109	0.0018807974	0.0024577042	0.0018790753	0.0018766585	0.001872962	0.0018784973	0.0018751995	0.0018785582	0.002450567	0.0026990348	0.0018800154	0.0018823324	0.0018807347	0.0018827175	0.001883884	0.0018749026	0.0018792625	0.0018796694	0.0018811731	0.0018795152	0.001878339	0.0018780746	0.0024946607	0.0018823944	0.0025255692	0.0018728208	0.0018729145	0.0018789677	0.0018738658	0.0018743959	0.0018814233	0.00188288	0.0018752066	0.0026125922
ASXL1	0.002277112	0.0012854988	0.0023821364	0.0017915273	0.0022761112	0.0022517082	0.0021127758	0.0019007849	0.00248353	0.0024788994	0.0019280093	0.002126607	0.0024687783	0.0023231162	0.0017829691	0.001604113	0.002477153	0.0020237935	0.0020367838	0.0025756375	0.0023101629	0.0025912179	0.0024363678	0.003096642	0.002446265	0.001788608	0.0018441019	0.0016967356	0.00186955	0.002066522	0.0020822054	0.0016102378	0.0015526245	0.0022550346	0.0024005726	0.002195291	0.0021100775	0.001928653	0.0024398554	0.00270503	0.0022951555	0.0028677548	0.0020808654	0.0025986522	0.00196508	0.0023236943	0.002777353	0.0023103391	0.0022970454
ASXL2	0.0035547765	0.0023380546	0.0027795578	0.002018782	0.0022618903	0.0025220893	0.0021592022	0.0017250704	0.0019228973	0.0028489379	0.002244708	0.0029354733	0.0021100335	0.0031178354	0.0023696949	0.0019957384	0.00217533	0.0029412797	0.0020081978	0.00284352	0.0026544486	0.0023649405	0.0016210868	0.0022582025	0.0027106677	0.0025642018	0.0016948339	0.0020377282	0.0020604492	0.0022967476	0.0018119852	0.0016724293	0.0019306554	0.0029226043	0.0024796063	0.0017754526	0.0021465693	0.0018981566	0.0023225339	0.0023945	0.0022611336	0.0024291663	0.0024794952	0.0029439933	0.0030720693	0.0023496174	0.0023698758	0.0029767738	0.0021277228
ATF1	0.002309261	0.0018840448	0.0018736527	0.0020355107	0.0019120927	0.0015851955	0.001796697	0.002234399	0.0019376858	0.0024354302	0.0020970409	0.0022664818	0.0021638167	0.0020140023	0.0017558216	0.0019782828	0.0020847954	0.0017221548	0.0019354216	0.0020315838	0.0015435324	0.0015689972	0.002079444	0.0016274229	0.0018106487	0.0015866671	0.0018137734	0.0019470087	0.0017830736	0.0020598741	0.002198464	0.0030080546	0.0029238935	0.0019400191	0.0019436841	0.0018560316	0.002007829	0.0023265628	0.0017084156	0.0015767943	0.0018568231	0.0017589069	0.001848087	0.0017733703	0.0020264424	0.0018617222	0.0021912884	0.0016002632	0.0018511405
ATF6B	0.0020133564	0.0018620753	0.0023762833	0.002140678	0.0024248061	0.0022524516	0.0024388162	0.0022772672	0.0020687287	0.002114518	0.002032087	0.0022621949	0.0021604737	0.0022556225	0.002436308	0.0022467684	0.0023216815	0.002240512	0.0023912897	0.0023273812	0.0026125982	0.002049981	0.002081146	0.0020827283	0.0016120928	0.0021277901	0.0022547084	0.0019388333	0.001795758	0.0023892722	0.0021813195	0.0021217496	0.0020575805	0.002056286	0.0021656451	0.0017350129	0.0021503624	0.0018708702	0.0018968846	0.0022277837	0.002197187	0.0020754454	0.0020178584	0.0025973099	0.0026394147	0.0021255105	0.0022496071	0.0017221232	0.0019460634
ATF7	0.0028126265	0.0030321968	0.0025435977	0.0017033545	0.0019426466	0.0020241342	0.0016846902	0.0017275834	0.0016913002	0.0023317782	0.0021039057	0.0024728558	0.0018811723	0.0019749047	0.0025408024	0.0019715177	0.0023231194	0.0027053822	0.0021947268	0.0022282281	0.0025276982	0.0019021096	0.0017382659	0.0024122642	0.0022030163	0.0031845744	0.0017475908	0.0023472714	0.0026132416	0.0018649102	0.0018119393	0.0019993929	0.002067538	0.0022578288	0.001831407	0.0015651922	0.002201945	0.0020235013	0.0019944776	0.0022169347	0.0020446882	0.0018702069	0.0022646303	0.002520287	0.0031354623	0.0019241162	0.0019948655	0.002171751	0.00204249
ATG4A	0.001867103	0.0022718578	0.0015806488	0.0019167704	0.0018863338	0.0020287652	0.0018292464	0.0017996556	0.0019095999	0.0020238857	0.0015853939	0.001591898	0.0015730262	0.001709247	0.0014114816	0.0015739925	0.0014782076	0.0018551949	0.0016649808	0.0016848673	0.0017660896	0.001762314	0.0020722582	0.0019355823	0.0020537525	0.0020996889	0.0015724143	0.0017501127	0.0026363714	0.0019899008	0.0018223372	0.0016817626	0.002169458	0.0017750203	0.0025348994	0.0016476606	0.0018584162	0.0025707309	0.0016962999	0.0019798817	0.002286693	0.0017238313	0.0017200295	0.0017737274	0.0019760712	0.0015787341	0.0014720121	0.001875446	0.0020688856
ATG4C	0.0023063438	0.0025332526	0.0016488985	0.0018242262	0.0015957456	0.0019420362	0.00165497	0.0016489032	0.00195243	0.001504917	0.0017332628	0.0013645648	0.0015607378	0.0014907712	0.0014996763	0.0014456176	0.0015432932	0.0015856591	0.001579328	0.0015016585	0.0015298253	0.0014210896	0.0013629774	0.0020557404	0.0025423283	0.0021765481	0.0016360432	0.0018041447	0.0030752732	0.0017402242	0.0014396481	0.0016374605	0.0021133726	0.0015610147	0.0018738089	0.00233033	0.0020319878	0.0025775097	0.0016147376	0.001189601	0.002210556	0.0016449483	0.0015478656	0.0012721029	0.001293493	0.0014583027	0.0014952649	0.0016830132	0.0017064007
ATIC	0.0019080288	0.0013231712	0.0016857543	0.0019137618	0.002121295	0.0016558516	0.0019018883	0.0018358433	0.0022806514	0.002128436	0.0018348302	0.0017730979	0.002201601	0.0020175395	0.0014586372	0.0015053613	0.0016668172	0.001586065	0.002047387	0.0019436361	0.0014301041	0.0021978542	0.0026576768	0.0021524718	0.0022061912	0.0017748203	0.0019056974	0.001978749	0.0018325618	0.0020297654	0.0021105858	0.002097967	0.0018857223	0.002245336	0.002574244	0.0023451569	0.0015383331	0.0018695386	0.001775257	0.002018342	0.0020282078	0.0024987098	0.0016720392	0.0024940437	0.0018883081	0.0017071617	0.0020308807	0.0017760224	0.0020985755
ATOH8	0.0014735444	0.0003349822	0.0032426312	0.0008114243	0.0009834921	0.0004700221	0.00053398503	0.00077437423	0.0013533756	0.0076507786	0.0020177753	0.00067812845	0.00043188655	0.0016051722	0.001157916	0.0013650743	0.0029019257	0.0012890474	0.0034005695	0.00042698198	0.0014372255	0.006923091	0.001157465	0.0011608183	0.0013567182	0.00090405706	0.0011774417	0.0012888281	0.0016310021	0.0028246746	0.0012298652	0.0011521468	0.0005984132	0.0021086293	0.0038390341	0.0011523847	0.0067924694	0.0025381977	0.0017858393	0.001508882	0.0048981835	0.0019181838	0.0016460351	0.0048217983	0.003823757	0.00053203444	0.0028217535	0.0034250056	0.00075298944
ATP10B	0.0019556517	0.001944941	0.0016275181	0.0021850916	0.0024474128	0.0019477236	0.0021773076	0.0020920818	0.0017853811	0.001736603	0.0022708639	0.0019052819	0.001787947	0.0018437696	0.0019773734	0.002226689	0.0016365938	0.0012218038	0.00215461	0.0021854509	0.0021537005	0.0020116505	0.0018609464	0.0019421395	0.002170372	0.0022500043	0.0020608564	0.0018744235	0.0024807022	0.001866433	0.0015859234	0.001915689	0.0019183672	0.0023827087	0.0023242782	0.0012473011	0.0016079504	0.0021576015	0.0019432659	0.0012371968	0.0022678722	0.0027425908	0.0020198813	0.0020943126	0.0012464568	0.0016140059	0.002063095	0.0019227806	0.0025114932
ATP10D	0.0021061422	0.0036323296	0.0019426206	0.0022763056	0.0024127127	0.002331974	0.0016611646	0.0014351292	0.0020340267	0.0024452354	0.001451207	0.0020277996	0.0023919104	0.001694715	0.002421819	0.001589369	0.0017084384	0.0017617441	0.0023023102	0.0018851018	0.0017343235	0.0022696012	0.0017243061	0.0018684672	0.0029374687	0.0020586427	0.0020000108	0.0021630966	0.0028385306	0.0023534892	0.0012014498	0.0014767448	0.0024813272	0.0020701108	0.0018170112	0.0015590738	0.0020740372	0.0025937192	0.0019931996	0.0019347812	0.0017048041	0.0021200671	0.0019672916	0.0023472982	0.002724607	0.002578113	0.0016152603	0.0020391091	0.0021566844
ATP11A	0.0038314487	0.0033020235	0.0033505415	0.002076565	0.0019832035	0.002589115	0.0022424066	0.002033381	0.0016141871	0.0025773048	0.0019911577	0.0031417452	0.0021795132	0.0024864534	0.003137652	0.0029714939	0.0029792916	0.0032242036	0.0020723727	0.0025817894	0.0029524046	0.0015126865	0.0019918946	0.0019400325	0.0022162057	0.0033248002	0.0020581742	0.0024528776	0.001693035	0.0025169991	0.0018130059	0.0019786528	0.00219	0.0023273039	0.0024056134	0.0015087434	0.0022679875	0.001787528	0.0018604287	0.0020916483	0.002293713	0.002145326	0.0024761693	0.0030720532	0.0035439364	0.0022283196	0.0023741138	0.0022090503	0.0024866597
ATP12A	0.0018247229	0.0018299823	0.0018353637	0.0018476192	0.0017927714	0.0017956265	0.0017765416	0.0017803347	0.0018414764	0.001775161	0.0017795861	0.0017808902	0.002264856	0.0018261408	0.001797355	0.001799451	0.0018312059	0.0017947584	0.0018530276	0.0032680524	0.0017837397	0.0024587195	0.0017998739	0.0018044664	0.002576787	0.0017874585	0.0017990845	0.0024458054	0.0018502827	0.001805501	0.0017828298	0.0017998174	0.0018017212	0.0027541392	0.002740583	0.0024275337	0.0026819885	0.0017884938	0.0018044086	0.0018408776	0.0018303209	0.0023980134	0.0017801089	0.001826793	0.002481506	0.0017981909	0.0027571232	0.0018434585	0.0018415108
ATP13A2	0.0020193812	0.0014669078	0.002701303	0.0018450632	0.0024058376	0.002358749	0.002275895	0.0022349379	0.0025410324	0.0020423064	0.0024795241	0.0026477722	0.0025139826	0.0019356355	0.0021669776	0.0019613286	0.0027321626	0.0018541861	0.002587675	0.0028614884	0.0021628877	0.0026689589	0.0021019478	0.0019669142	0.0021262385	0.0014944654	0.0017970549	0.0015813012	0.0017829817	0.0021504876	0.0019754525	0.0018818952	0.0019514046	0.0021634488	0.0020165485	0.002095901	0.0022369765	0.002236019	0.0024913638	0.0025464152	0.002711242	0.0025868732	0.0019356336	0.003391623	0.0018417579	0.0024387068	0.0022887737	0.0015641921	0.0017526426
ATP2A2	0.002734933	0.002976966	0.0027725813	0.0019295303	0.0024379177	0.0023088676	0.0020483525	0.0019750977	0.0022978953	0.0028377844	0.002170373	0.0025295853	0.0024686016	0.0022188139	0.0026103756	0.0017653692	0.0024171448	0.0021087718	0.0026297627	0.0024054148	0.0024552583	0.0026949542	0.0017373268	0.0024373992	0.0025121507	0.0020457774	0.0014977395	0.0016031157	0.0022309506	0.0021682668	0.00175019	0.0016737485	0.0020882906	0.0023554638	0.0028909936	0.0018876678	0.0021310141	0.002199591	0.0023548147	0.0025857326	0.0025567366	0.0026749382	0.0021973979	0.0035013699	0.0028548448	0.0019832326	0.001945903	0.0021096268	0.0019568268
ATP6V1D	0.0025610914	0.0029793193	0.0020001214	0.0018721182	0.0015200514	0.0019714574	0.0016996823	0.0021543119	0.0014184525	0.001724122	0.002271125	0.0019753305	0.0016549312	0.0024546229	0.0021006418	0.0020432419	0.0016809367	0.0024903903	0.0017724606	0.0016829832	0.0017422026	0.0013300232	0.0018039974	0.001284159	0.0020580383	0.0021561126	0.0021312167	0.0025659495	0.0018698894	0.0018824697	0.0018056275	0.001964071	0.0027500174	0.0016382328	0.0019045707	0.0012746091	0.0019757205	0.0028292278	0.0015895067	0.0014571077	0.0022432383	0.0014128565	0.0020386153	0.0016740814	0.0019872324	0.0015917761	0.0016035878	0.001982778	0.0018862778
ATP6V1E1	0.0024520655	0.0027421238	0.0020068006	0.0022649236	0.0016351	0.0019896952	0.0020522873	0.0022385	0.0015638536	0.0017191303	0.0023983398	0.0019133053	0.0018418722	0.0019079447	0.0023741946	0.0025854895	0.002041543	0.0028508601	0.0017796725	0.0020064905	0.0022846784	0.0016319609	0.0020938711	0.0017098563	0.0017472372	0.002284689	0.002515736	0.0025216616	0.0019038186	0.002108455	0.0020366271	0.0021824182	0.0019312451	0.0016101446	0.0019247159	0.0018075034	0.0022176658	0.0022054142	0.0015965711	0.0014369091	0.0019240662	0.0015561174	0.001991136	0.0015587939	0.0021508648	0.0017932816	0.0016615414	0.002090515	0.0017898867
ATP9A	0.0015293037	0.0015445972	0.002982518	0.0010246435	0.00138898	0.0026988524	0.0014256678	0.0009739233	0.0021677287	0.0014300551	0.004410344	0.0010815922	0.0019924645	0.0038399461	0.0018538561	0.0026939847	0.0017086945	0.0025790997	0.003213846	0.0029146038	0.0010927971	0.003414856	0.002038604	0.0025514746	0.0022471678	0.0041873823	0.001868569	0.00096070126	0.0017448333	0.0011459441	0.001233636	0.0018430237	0.002636746	0.0012735475	0.0014608398	0.0017138664	0.0016350754	0.0038804072	0.002037539	0.0029460508	0.00208547	0.004237214	0.0022256288	0.00084958685	0.0016026705	0.0018210028	0.0035331007	0.0013249432	0.0018241281
ATP9B	0.0018732166	0.0021413253	0.001931787	0.001966483	0.0025026493	0.0024274166	0.002487008	0.0024912192	0.002449532	0.002125158	0.001916993	0.0020950898	0.0029052703	0.0020964188	0.0019584184	0.0018456335	0.001943593	0.0013099051	0.0017506533	0.0023808382	0.0022151044	0.0023315246	0.0019425072	0.0029261138	0.0022022852	0.0017429236	0.0018426208	0.0020031277	0.0018834412	0.0025362582	0.0017117457	0.002467056	0.0019602834	0.0019163862	0.002310098	0.0015441949	0.0019199972	0.0016724344	0.0021042947	0.0023522235	0.0023908792	0.002315813	0.0023101836	0.0026898151	0.0021621827	0.0021750715	0.001898568	0.0019264701	0.0023893497
ATXN2L	0.0020884522	0.0018171595	0.002493084	0.0017897242	0.0023195765	0.0026315923	0.002249169	0.0017058053	0.002180949	0.0024586448	0.0020508077	0.0020218743	0.0023614964	0.0024562331	0.0020036313	0.0019717594	0.0024285596	0.0022423049	0.0027636774	0.0022328454	0.0023797662	0.0023574573	0.0020028634	0.0024659876	0.0018344724	0.002004287	0.0015112207	0.0015715108	0.001839644	0.0025658628	0.002488483	0.0022066026	0.0019549658	0.0026026403	0.0019859662	0.001983933	0.0017153469	0.0017306317	0.0024439753	0.0024390067	0.0021456175	0.0022583362	0.0018369742	0.0024842434	0.0023696905	0.0020800068	0.0024116074	0.0017688343	0.0022741824
B2M	0.0024514263	0.004075004	0.0019005185	0.002461439	0.00136925	0.0018472779	0.0017676878	0.002509594	0.0013236238	0.0014246776	0.0025743705	0.0020100947	0.0015840526	0.0020732298	0.0020609878	0.002059895	0.0016189379	0.0029244474	0.0014625437	0.0014360787	0.0020380295	0.0011885908	0.002159707	0.0015682786	0.0016343325	0.0030831462	0.0023893195	0.0032804776	0.0024421162	0.002406613	0.0016351496	0.00203983	0.0015829653	0.001588906	0.0020425438	0.0015731169	0.0019859453	0.0020580492	0.0014161489	0.0012355688	0.0018206096	0.001446252	0.0017820006	0.0012202008	0.0022567625	0.0014892807	0.0016825912	0.0019873662	0.001567507
B3GALNT1	0.0010402397	0.001952991	0.0016702013	0.0022507093	0.0017659956	0.0018106408	0.0017919791	0.0016050899	0.0017132474	0.0018549485	0.0016861262	0.0011204937	0.002005667	0.0016960761	0.0026659714	0.002641162	0.002705098	0.0012887038	0.0014592756	0.002496886	0.0020226242	0.0022851718	0.0027267693	0.002215749	0.0017652514	0.0022565455	0.002347843	0.0028180468	0.002103083	0.0023248524	0.002195003	0.0025764809	0.0028937836	0.00213783	0.0012949943	0.0031871519	0.00198169	0.0016192417	0.0009981892	0.0020107136	0.0012350854	0.0028274003	0.002115805	0.0014760941	0.0032603908	0.0020457716	0.002901304	0.002660225	0.0010098679
B3GALNT2	0.0022601385	0.0012106253	0.003258946	0.0015864009	0.0018069117	0.0029907296	0.0012378554	0.0018578884	0.0016308533	0.003473526	0.0014778791	0.0022392757	0.0017785173	0.0022682638	0.0019135667	0.0019777128	0.001131389	0.0019767561	0.002209004	0.0022068045	0.0026966734	0.002069262	0.0019262504	0.0017662282	0.0031288697	0.0026363148	0.0014710879	0.001980035	0.0022075558	0.0025500404	0.0023762973	0.0023010524	0.003328902	0.0012188143	0.0027669647	0.0012344379	0.0014041476	0.0030901195	0.002058863	0.002566488	0.00331483	0.0031345324	0.0035784463	0.001988514	0.0020272997	0.0024650856	0.0016789205	0.0023329805	0.0016871808
B3GALT2	0.00293822	0.0013481351	0.0010565334	0.0014123248	0.0018429344	0.0007680915	0.0024486664	0.0016471024	0.0018064497	0.0010923331	0.004157489	0.001082468	0.0023704786	0.0024786047	0.0014151244	0.0017825183	0.001132249	0.0030083787	0.0013459434	0.0012485785	0.0013892519	0.001750355	0.0022428166	0.0022804562	0.0014475702	0.0018503212	0.001270813	0.0028931655	0.0016224064	0.0012445747	0.0013032709	0.001248553	0.0016087103	0.0018935483	0.0010124594	0.0035500578	0.0028055254	0.0024792217	0.0013706977	0.0011578168	0.0024979573	0.0014250276	0.0007613481	0.0029299867	0.0020347373	0.0017043176	0.0015895179	0.0029734094	0.0011568097
B4GALT1	0.0027252869	0.0021796827	0.0022056429	0.0016557594	0.0016660503	0.0019695791	0.0021684328	0.0016332731	0.001731538	0.0018622454	0.00238285	0.0022870214	0.0019392859	0.0024057706	0.0023680432	0.002248856	0.0023108483	0.004175887	0.001944935	0.0020900702	0.0024511905	0.001998014	0.0016590282	0.002192201	0.002165998	0.0029496814	0.002027124	0.0022126418	0.0020052888	0.0022581683	0.0019261295	0.0024081946	0.002099193	0.0017789187	0.0032547433	0.0019266584	0.0021441204	0.0017689795	0.0018759726	0.0020270487	0.0018509085	0.0021678559	0.0022598035	0.0017699479	0.0021074133	0.0021023806	0.0020919766	0.0020940583	0.0020936152
BACE1	0.0025040498	0.0017815484	0.002421252	0.0015100273	0.0019987496	0.002450197	0.0016157835	0.0023806377	0.0024172238	0.002266719	0.0019114427	0.0024058255	0.0020256129	0.0022481205	0.0032027375	0.0024028083	0.0028413758	0.0018667014	0.0029707896	0.0026965716	0.0019500592	0.0031150742	0.0012019566	0.001735648	0.0030579513	0.0030272866	0.0013123549	0.0010695598	0.004003625	0.0017210888	0.002541613	0.001571311	0.0026187615	0.0021315531	0.0025805575	0.0014855777	0.0020226499	0.0028053739	0.0025763747	0.0018819954	0.0029703649	0.0021073048	0.0029456392	0.0017399437	0.001939151	0.0025876155	0.0010128727	0.0012929005	0.0012626109
BAG2	0.0018817548	0.0018503756	0.001768713	0.0021680626	0.0021438003	0.0018925143	0.0018384499	0.0013167948	0.0021046211	0.0021490406	0.001677261	0.0019314917	0.0021368216	0.002019068	0.00140041	0.0016803051	0.0014682827	0.0015552633	0.0013302277	0.0016948711	0.0016458256	0.0017926821	0.0018100473	0.0021500965	0.0020430055	0.0022548628	0.0016463577	0.0022241573	0.0020499073	0.001640313	0.0017580788	0.002432216	0.0019642247	0.00208559	0.002258177	0.0025307473	0.0018792136	0.0026073519	0.0015373433	0.0022392555	0.00233253	0.0019220439	0.0015003209	0.0019458294	0.0012092055	0.0021531088	0.0023577397	0.0020307298	0.0021788918
BAG5	0.0020482023	0.0019513263	0.0018499114	0.0018907941	0.0018019625	0.0020551854	0.0021698496	0.0020314145	0.0019564896	0.0019397633	0.0019172959	0.0019247265	0.0018993225	0.0022209673	0.0018113268	0.0018993915	0.0018849841	0.0020872536	0.0019018366	0.0018789197	0.0016733928	0.0018479365	0.0021740503	0.0021162143	0.0024069273	0.0020772927	0.001779414	0.0017541841	0.0018712911	0.0019765978	0.0020680143	0.002512954	0.002598843	0.0019137007	0.0020439096	0.001853468	0.001968049	0.001945883	0.0017545254	0.0019840274	0.0016840118	0.002107849	0.0019437631	0.0016131307	0.0018795864	0.0018022136	0.0022221578	0.0023075847	0.0018575661
BAG6	0.0023443461	0.0019621232	0.0023955344	0.002033651	0.0020694428	0.0021868616	0.0023367864	0.0022205818	0.0020033198	0.0021608255	0.0022621644	0.0023015977	0.0021437933	0.0021385655	0.0022455812	0.0024537628	0.0024475367	0.0024489542	0.0021732666	0.0024658982	0.0025661737	0.0021690137	0.0022158453	0.002156815	0.0017876686	0.001994087	0.0022471943	0.0019597013	0.0014056081	0.0026429403	0.0023290971	0.002005499	0.002000212	0.0019469577	0.002354047	0.0020822294	0.0021802334	0.002043095	0.0020839616	0.0020784738	0.0022146243	0.0020558245	0.0020642546	0.0024769097	0.0024586562	0.0020213441	0.002339955	0.0018110641	0.0019431903
BAZ1B	0.0023150474	0.0017408725	0.0024411932	0.0018481809	0.0022806735	0.0020272664	0.0021475884	0.0020196189	0.002448164	0.002703175	0.002003069	0.0023875737	0.0023360346	0.0026453654	0.0019361807	0.0016883144	0.0019457861	0.0021180022	0.0022367449	0.0024544548	0.0022134115	0.0024471371	0.0020160417	0.00254201	0.002379409	0.0017568738	0.0015848678	0.0018623977	0.0020844103	0.0022219834	0.0020889177	0.0019081946	0.0021865584	0.0023447545	0.002786455	0.0021416834	0.0021598027	0.0020206016	0.002640375	0.0027097957	0.0024366667	0.0024885247	0.002386192	0.0027550843	0.0022569166	0.0024588595	0.0023425287	0.0024955168	0.0022786125
BBOX1	0.0019564612	0.0019518236	0.0019629463	0.0019667493	0.0019991542	0.0019800821	0.0019869942	0.0019777778	0.0025741968	0.00198489	0.0019791364	0.0019744695	0.0019871627	0.001958535	0.0019885155	0.0019916785	0.0025639972	0.0019862675	0.0019688087	0.0019589835	0.0019854363	0.0019744695	0.0019839704	0.0019942196	0.0019811569	0.001990246	0.0019969859	0.0019920168	0.001989736	0.0020016534	0.0019732562	0.001986385	0.0019875797	0.0019930464	0.001989555	0.001982894	0.001983762	0.0019768218	0.0019966469	0.0019693363	0.001958062	0.0019586761	0.0019874235	0.0019619572	0.0019624718	0.001993959	0.0019979915	0.001964834	0.001963652
BBS12	0.0016827205	0.002476733	0.001494231	0.0014104081	0.001892426	0.0022591357	0.0012967509	0.0020375159	0.002267686	0.0017802452	0.0022955537	0.0016766734	0.001874873	0.0021850048	0.0025625522	0.0022354983	0.001528255	0.0019740213	0.0018166027	0.0015111972	0.0015974649	0.0015323778	0.0023454495	0.002050809	0.0017577326	0.0022073356	0.0023194829	0.002170528	0.0024128053	0.00203771	0.0017176047	0.0016405667	0.0019760018	0.0016176323	0.00178248	0.0019181796	0.0026036785	0.002360155	0.001970348	0.001971469	0.0027309824	0.0018320685	0.0021276167	0.0018173946	0.0018122776	0.0016398041	0.0020792724	0.002293643	0.002319567
BBS4	0.0018269055	0.0014865858	0.0014815727	0.0024959242	0.0018289153	0.0019208207	0.0018570701	0.0024882006	0.0022454464	0.0016386149	0.001981618	0.0022156464	0.0018812091	0.0019098718	0.0015268967	0.0013929149	0.00178163	0.001894532	0.0017749242	0.0015224009	0.0016286348	0.0019375111	0.0021207456	0.0019752013	0.0017565276	0.0017452615	0.0020283905	0.0016946059	0.0021707332	0.0023047298	0.0025061711	0.0023087007	0.0021360628	0.0016480667	0.0018100678	0.002376421	0.0015372104	0.0018614162	0.0020830694	0.002102254	0.0018942773	0.0019744614	0.0018829285	0.0023204102	0.002074628	0.0021702594	0.002059174	0.002264152	0.0016645956
BCAR3	0.0017890389	0.002586589	0.0013070758	0.0021274835	0.0038520715	0.0017994813	0.0017630522	0.0018668652	0.0018863556	0.00228793	0.0011737315	0.0020078446	0.002605279	0.0016540881	0.0022451382	0.0016386606	0.001290787	0.0017331983	0.002900725	0.0029393644	0.0021661634	0.00275725	0.0012009224	0.0018024499	0.0021016758	0.0024120905	0.0018210072	0.001836997	0.0016972392	0.001643715	0.0019054578	0.0025576176	0.0014262163	0.0027686001	0.00450738	0.0013263419	0.0023208037	0.0023833753	0.0027313677	0.0027739624	0.0010595492	0.0022643392	0.0018765882	0.00208564	0.0019674636	0.002283308	0.002208173	0.0022366082	0.0021932814
BCAS3	0.002767891	0.0022860975	0.0018047772	0.002327577	0.0019033707	0.0019582657	0.0023333288	0.002157789	0.001986145	0.0021095676	0.0019386729	0.002405221	0.0017783256	0.0026420874	0.0023397887	0.0024318586	0.0022097856	0.0025359103	0.0020066039	0.0023515846	0.0026690157	0.001946114	0.0021551033	0.002322207	0.0018567878	0.002049837	0.0023138903	0.0023264228	0.0019186814	0.0016999743	0.0018983674	0.0021666829	0.002170074	0.0019554552	0.002463032	0.0018471022	0.0018989793	0.0016958143	0.0021008884	0.002072574	0.0022295162	0.0021695981	0.001910343	0.0020173106	0.002263212	0.0021801617	0.002262459	0.0017576362	0.0020756896
BCAT1	0.0028550609	0.004185508	0.002708735	0.0013151672	0.0035905757	0.0010612876	0.0014797387	0.0011327604	0.0037799864	0.0028687892	0.0029588584	0.0026311537	0.0023259541	0.0009197784	0.002290243	0.001631259	0.0024319878	0.0010209408	0.0010579211	0.0019214529	0.0020418447	0.0024037345	0.0010833773	0.001126417	0.0022702499	0.0007278915	0.0036021955	0.0013193567	0.0016270888	0.0015050982	0.0009926531	0.0007636514	0.0052992445	0.0008171305	0.0026129393	0.0012991176	0.0031257283	0.0012222547	0.0025952624	0.00114182	0.0031552953	0.005328439	0.0029727996	0.0013492899	0.001159846	0.005161236	0.00080839207	0.0015763174	0.0024080642
BCDIN3D	0.0014579811	0.0019511988	0.0019449602	0.0021973785	0.0017286021	0.0017866129	0.002018862	0.0021235356	0.0022102324	0.0018468595	0.0020068358	0.0017112811	0.0018259521	0.0016183876	0.0016769388	0.002021014	0.001721111	0.0016884318	0.0023619712	0.0018464703	0.0016667125	0.002190077	0.0022109956	0.0016983136	0.001773939	0.0019527699	0.0020902606	0.0017969304	0.002034258	0.0017433364	0.0021099765	0.0023045863	0.0015962002	0.0018156637	0.0021755823	0.0023323747	0.0016443658	0.0020811646	0.0019194853	0.002137537	0.0024366134	0.0021513824	0.0017390223	0.0018668787	0.0018418448	0.0018116045	0.0021309834	0.0019732446	0.0019502371
BCKDHB	0.001399866	0.001323682	0.0015525063	0.001529244	0.0015553352	0.002304904	0.002062847	0.0014460032	0.0021809314	0.0022940778	0.0016631413	0.0014637528	0.002498891	0.0017299518	0.0014854913	0.0014574145	0.0013852582	0.0013502843	0.0016791727	0.0015946587	0.0015016478	0.0023297614	0.0029151791	0.0024236105	0.0025051523	0.0016589831	0.0020344497	0.0017250653	0.0021339615	0.0018860066	0.0019002586	0.0022301523	0.001995825	0.0021550078	0.0022984347	0.0019972436	0.001386831	0.0019345203	0.0018834515	0.0022951046	0.0019498325	0.0019721976	0.0016038355	0.00156547	0.0014449576	0.0018557636	0.002065136	0.001787377	0.002658984
BCOR	0.0026729705	0.002091059	0.0031042711	0.0017756188	0.0025399998	0.0028589459	0.0020682458	0.0021034516	0.0025109444	0.0029634982	0.0024227372	0.0035382076	0.0022886295	0.00289674	0.0018726606	0.0020178065	0.0020544042	0.0022734976	0.0022426008	0.002922959	0.0029326056	0.002757583	0.0018812867	0.0025043008	0.0025483195	0.001794604	0.0018112649	0.0016356269	0.001713457	0.0027791872	0.0017223909	0.0018693595	0.0021717774	0.0025766818	0.0023596126	0.0020221157	0.0022376974	0.00221708	0.0025541761	0.0027187509	0.0024883389	0.0028292947	0.0020889048	0.0038685228	0.0028596304	0.002082776	0.0020794752	0.0019458779	0.0026138914
BDP1	0.0026663376	0.0021645254	0.0021705574	0.0021606379	0.002255626	0.0023308408	0.001994699	0.0013742967	0.0020103033	0.002815714	0.001572872	0.0019764034	0.0023665556	0.002313108	0.002062403	0.0014879007	0.001913487	0.0019875723	0.0017973405	0.0019937614	0.0015979429	0.0023559579	0.0019275753	0.0024428563	0.002834033	0.0019143102	0.0016408964	0.0022085116	0.002419647	0.002226723	0.0019928946	0.0016112808	0.001941532	0.0025069835	0.002104856	0.0019378992	0.0019570396	0.0020015188	0.0026022678	0.0026456788	0.002253216	0.0025341995	0.002199161	0.0023645454	0.0019895902	0.0024663587	0.002132722	0.0026110827	0.0019659232
BIRC3	0.0014654261	0.001664282	0.0023836284	0.0029939911	0.0012510843	0.0018785156	0.0014417632	0.0016289525	0.0021028086	0.0015804016	0.001972926	0.0011595304	0.0027144796	0.0016336429	0.0012345422	0.0012125554	0.001087808	0.0009221108	0.0015976818	0.001384585	0.0013708393	0.0016445615	0.0025606693	0.0015644551	0.0022536556	0.0027334662	0.0023825874	0.0028392181	0.0023848629	0.0015753049	0.002377848	0.0018776325	0.0012534237	0.002035245	0.0015461947	0.0022773177	0.00092548074	0.002292781	0.0013930298	0.0012049462	0.0014838515	0.0018224603	0.0012771353	0.0009737574	0.0016532197	0.0013591936	0.002164477	0.0019108529	0.0026470453
BIRC6	0.0028192077	0.0025077232	0.002642129	0.00207655	0.0023209907	0.0024519083	0.0019371957	0.0014486996	0.0019367486	0.0026823215	0.0016449359	0.00221837	0.0019384873	0.0021562476	0.0019698236	0.0013900832	0.0017415176	0.0024628455	0.002026349	0.0023268082	0.0019140497	0.0020903412	0.0014749105	0.003019781	0.0025863694	0.002556018	0.0016358702	0.0021143123	0.0020145008	0.0021344766	0.0013304516	0.0014501842	0.0013950235	0.0020127324	0.0022875995	0.0018027725	0.0018285355	0.0015605384	0.002656579	0.002595663	0.0020126558	0.002880929	0.002472032	0.0027769378	0.002543922	0.0023460886	0.0023521443	0.0027633642	0.002043247
BIRC7	0.0020441553	0.0011576809	0.0011669939	0.0031804438	0.0024397266	0.002286636	0.0021093958	0.0010101633	0.0017131963	0.0022837573	0.0017996733	0.0016049035	0.0022133954	0.0011209991	0.0016067328	0.0023207737	0.00153003	0.0010747857	0.0012654866	0.0016906068	0.0015389782	0.002908657	0.0033109584	0.0022316575	0.0031150712	0.001363114	0.0021331382	0.0010603905	0.002145728	0.001107308	0.0020693322	0.00235276	0.0011127105	0.0025197933	0.0025318011	0.0011298978	0.0010298998	0.001990979	0.0011106945	0.0022963916	0.0011467425	0.0011279002	0.0013503331	0.0014677458	0.00182159	0.0064295735	0.0028586756	0.0029836588	0.0029488644
BLM	0.0017687201	0.0015706138	0.0012986296	0.0018233466	0.0020766116	0.0015518686	0.0017569085	0.0014981986	0.0014301358	0.0029726748	0.001992289	0.0010605628	0.001591908	0.0017391959	0.0017614296	0.0018610546	0.0013418045	0.0023325095	0.0017384961	0.0020546922	0.0010922232	0.0021018696	0.0015803365	0.0021242015	0.0016538833	0.0019594794	0.0018704529	0.0020445397	0.0023279649	0.0017206311	0.0015092797	0.0015358862	0.0020589705	0.0020429748	0.0022339344	0.0024119	0.0017713468	0.0023160756	0.001397539	0.002270224	0.001324822	0.0020727515	0.0017490026	0.0021060733	0.0021208131	0.0020719138	0.0018379401	0.0018585043	0.002820706
BLOC1S6	0.001945144	0.0028627454	0.0017258481	0.0022504304	0.001753038	0.0018455444	0.0014848527	0.0015352397	0.0016981793	0.0017044665	0.0020446093	0.001761832	0.0015767739	0.0021990498	0.002344603	0.0019075617	0.0017374742	0.0019897039	0.0021234693	0.0014008171	0.001661298	0.0016907798	0.0021526224	0.0015643586	0.001900819	0.002245174	0.0016754348	0.0019573455	0.0026235054	0.0020592345	0.0018837453	0.0017278128	0.0022658946	0.0024803486	0.0016350728	0.0017448369	0.0017952332	0.001863876	0.001705421	0.0016314434	0.00197744	0.0016223391	0.0017169177	0.0015014147	0.0018915096	0.0015991913	0.001620924	0.001638988	0.0018402245
BMF	0.0022068736	0.0018361924	0.0029696506	0.0021346044	0.0026248822	0.0028342928	0.0017717987	0.0029257692	0.001988037	0.0022335479	0.0021800003	0.0029357055	0.0023763252	0.0023299588	0.0028566858	0.0027479082	0.002563803	0.0023518163	0.0024008541	0.0024918476	0.0031808363	0.0019233427	0.0014277892	0.0014619078	0.0020551756	0.0024044558	0.0015724386	0.0015385259	0.0025660654	0.0022198765	0.001432574	0.0013471964	0.0015941302	0.001797152	0.002112262	0.0015749991	0.0028402915	0.0025894565	0.0018664004	0.0022976564	0.002872643	0.001615492	0.0021588828	0.003428736	0.0026408338	0.0023513234	0.0016810977	0.001932606	0.0020789155
BMP1	0.0019083038	0.0017452005	0.002482143	0.0016371127	0.002945426	0.0020218466	0.0018763496	0.0020132586	0.0017600534	0.0018716877	0.0018133529	0.0021468173	0.0021146038	0.0022653814	0.002442672	0.0016794796	0.002926462	0.0020335547	0.0017185508	0.0017926309	0.0013362246	0.0017001457	0.0016911901	0.0018621793	0.0024152596	0.0011220506	0.0019089236	0.0009708895	0.002294786	0.0020449667	0.0011466625	0.0018554181	0.0016610794	0.0021086677	0.001836046	0.0014722062	0.0025457304	0.0018397609	0.002337085	0.0022340366	0.0027074914	0.0019374175	0.0022111214	0.004181991	0.0012217712	0.0018551201	0.0020192252	0.0019529684	0.0018930237
BMP2	0.0020761015	0.0015825559	0.0019454737	0.0017911319	0.0011568437	0.0021251591	0.0028121332	0.0015813052	0.0024257887	0.001386201	0.0018238965	0.0057352223	0.0018836822	0.0030823299	0.0034384122	0.0015770771	0.0015953948	0.0020085578	0.00209713	0.0026813124	0.0016871664	0.0018253558	0.0016707568	0.0015589377	0.0029277834	0.002385972	0.0018668766	0.0014101886	0.0013890804	0.0028535766	0.0017839854	0.002487868	0.0030265776	0.0013872159	0.0021131367	0.0018599601	0.0020339666	0.002249906	0.0013983706	0.0016102708	0.0014157768	0.0025637704	0.0017627551	0.001601662	0.0016097865	0.002402895	0.0021133602	0.0015609446	0.00133842
BMP4	0.0011887385	0.0012049833	0.0015694902	0.0019411432	0.00189677	0.0030046285	0.0016624616	0.0029171559	0.0018611106	0.001522427	0.0020883004	0.001665591	0.0015684017	0.002118342	0.0018359107	0.0022402408	0.0019322805	0.0017207584	0.0015746925	0.0019646552	0.0024982446	0.0020863863	0.002508568	0.001786846	0.0018805345	0.0019543278	0.0030862812	0.0017857198	0.0017554204	0.0031454035	0.0016791573	0.0019758428	0.0024016784	0.0014204044	0.0017471481	0.0025861086	0.0022311036	0.0023604785	0.0024671399	0.0019833879	0.0029251024	0.002174385	0.0024517674	0.0018907002	0.0023299274	0.0032714058	0.0023055815	0.00202857	0.0015167389
BMPR2	0.002603147	0.0047203843	0.002820902	0.0017036236	0.002486206	0.0023937305	0.0017036073	0.0019368685	0.0017009659	0.0022977137	0.0018204948	0.0025342845	0.0020531327	0.0023167797	0.0023089626	0.0014804304	0.0021801274	0.0020206522	0.0022284696	0.0027114535	0.0034810074	0.0021046014	0.0019677486	0.002246314	0.0028071401	0.0028611277	0.0013163803	0.0020278818	0.002364866	0.00240586	0.0012159781	0.0014856732	0.0018704828	0.0020275414	0.0018776318	0.00212489	0.002094294	0.0018676184	0.0028722466	0.0025186737	0.0026270987	0.0023080271	0.00215426	0.0027714951	0.004199561	0.0025303022	0.0023795916	0.002270609	0.0021222695
BNIP3	0.0014059896	0.0013051663	0.0016193085	0.0022249953	0.0024784578	0.001546815	0.0019482675	0.0017434635	0.0015378076	0.0021007834	0.001594024	0.0014670349	0.0025040547	0.001906391	0.0010956936	0.0012872062	0.0016258633	0.0012793675	0.0020210512	0.0014809499	0.0013181367	0.002423918	0.0028273982	0.0022313234	0.0020912525	0.0014551105	0.0020142433	0.0016828609	0.001541343	0.0020425748	0.0020361452	0.0032294213	0.0019819434	0.0023539753	0.0018456541	0.0016141464	0.0014349528	0.001882069	0.002623969	0.002326677	0.0018849411	0.0024635408	0.0020093857	0.0018446865	0.0018160178	0.0018990856	0.0022078953	0.0022250675	0.0018864824
BPTF	0.0033907848	0.0022351295	0.0025575077	0.0015884758	0.0022070846	0.002473579	0.002311212	0.001742988	0.002210537	0.0030009993	0.0019557881	0.0026317001	0.002214901	0.003220883	0.0025203556	0.0019081244	0.0021531691	0.0031250126	0.0021919354	0.002581222	0.0023035742	0.0024148596	0.0017251031	0.002938672	0.0027926276	0.0021068666	0.0015986138	0.0021398836	0.0020008855	0.0019346474	0.0019800183	0.001672796	0.0020439136	0.0026022657	0.002328233	0.0018169235	0.0019454879	0.0017748331	0.0023777676	0.0025015702	0.0020891912	0.0027477827	0.0023013584	0.0027167727	0.0023565537	0.0023302077	0.002213938	0.0026603942	0.0022597236
BRD8	0.0025376072	0.0017740495	0.0018099764	0.0020209604	0.0016432892	0.0017482534	0.002241302	0.0016876901	0.0017613871	0.0018371068	0.0021828443	0.001966188	0.0019275753	0.0021339713	0.0025489535	0.002690078	0.0020863956	0.0028026726	0.0019609986	0.0015408519	0.002171704	0.0018892924	0.0017736163	0.001869129	0.001784781	0.0023439615	0.0018027582	0.002025263	0.001358616	0.0018659588	0.0020489346	0.0020269146	0.002029468	0.0020860932	0.001876876	0.0020315205	0.002067673	0.0018736301	0.0019319978	0.0018196112	0.0018039208	0.0017297781	0.0017831424	0.0021859421	0.0015340692	0.0021861275	0.0021528916	0.0024486457	0.0022663206
BRIX1	0.0015894574	0.0017911254	0.0016558884	0.0022254467	0.0016926366	0.0018060205	0.0019680953	0.0017817755	0.0021126766	0.0017831881	0.0018028886	0.0017267124	0.0019383555	0.002098352	0.0014773932	0.0017074666	0.0015268995	0.0014506787	0.001798261	0.0013104255	0.0012086915	0.001546754	0.0021210164	0.001928958	0.0017947197	0.001495611	0.0020421264	0.0021223335	0.0021521975	0.0021006085	0.002107732	0.0023836244	0.0019854351	0.001660799	0.0020507367	0.001818603	0.0016800028	0.0019213479	0.0019059724	0.0019782586	0.0019167651	0.0018728831	0.0019411673	0.0014170359	0.0014585152	0.0015887769	0.0017890803	0.0021552783	0.0017815956
BRMS1L	0.0020114928	0.0019741943	0.0012944916	0.0020036825	0.002216967	0.002350713	0.0018272509	0.0019551376	0.001828439	0.0017518003	0.001520486	0.0020955862	0.001855334	0.0019860754	0.0019751359	0.0016054687	0.0013506528	0.0014190869	0.0022198127	0.0017586165	0.0019661312	0.0016702164	0.0019153708	0.0019186354	0.0027117708	0.0016063509	0.0013664454	0.0018054626	0.0022826504	0.0019163493	0.0016019548	0.0020634935	0.002507024	0.001932014	0.0018982501	0.001494365	0.0020493127	0.0018921467	0.0020669785	0.0016864542	0.0018989271	0.0017273546	0.001391177	0.0018274507	0.001838657	0.0024065317	0.0015537655	0.0019089574	0.0017648994
BTBD9	0.0022852183	0.0019739608	0.0020501958	0.002219714	0.0020582417	0.0019085122	0.0023705654	0.0018871158	0.0019772542	0.0025502522	0.0022110431	0.0027262492	0.0021657955	0.0022914817	0.0019027911	0.002040305	0.0024598597	0.0019945737	0.002135065	0.0025163882	0.0020978784	0.0024277747	0.0018348189	0.0028666204	0.002149257	0.0025244935	0.0021381152	0.0020437774	0.001662584	0.002447551	0.0023058688	0.0022962443	0.0020427678	0.0024588418	0.0022329008	0.0017654522	0.0018978581	0.0017553943	0.002078904	0.0022844556	0.0022852728	0.0021614893	0.0018929124	0.002736413	0.0029182958	0.0021865764	0.002188742	0.002240029	0.0019489736
BTG1	0.0027126453	0.0014747708	0.0017171192	0.001956381	0.002079818	0.001640491	0.0021996454	0.0023915668	0.0014108254	0.0020635617	0.0017551407	0.00194029	0.0023058925	0.0021909382	0.0021165914	0.00268229	0.0026584107	0.0024748764	0.0018803643	0.0017011977	0.002098278	0.0021066011	0.0022459405	0.0018518404	0.001837049	0.0018583545	0.002412311	0.002179439	0.0020281794	0.0018734441	0.0025014859	0.0027952972	0.0021289077	0.0017889456	0.001972739	0.0017623313	0.001867415	0.0015699004	0.0017946906	0.0020733678	0.0014264622	0.0017613298	0.0020695985	0.0012095438	0.0016739113	0.001973375	0.0021447847	0.0022474686	0.0017701149
BTK	0.0018151905	0.003389441	0.001770487	0.0022314752	0.0020928932	0.0018975743	0.001475679	0.0024604187	0.0016055738	0.0027542324	0.0012801044	0.0018636727	0.0015813631	0.0015070403	0.0028902728	0.0020454798	0.0021818567	0.0024550653	0.0020972227	0.0020328704	0.0024304762	0.0016136866	0.0012433304	0.0013337741	0.0017427889	0.0026748632	0.0020323144	0.0028790568	0.0029793335	0.0017587492	0.0019109148	0.0018255722	0.0021238592	0.0015605716	0.0018266031	0.0015520968	0.0020158389	0.0022131049	0.0016049277	0.0014053325	0.001903953	0.0014035831	0.0015397259	0.002179118	0.0029081558	0.00249673	0.0011605769	0.0015172041	0.0022919455
C2	0.0031068118	0.005566468	0.00254148	0.0018969413	0.0019352924	0.0018516287	0.0016908745	0.0016440504	0.0013862187	0.0022940012	0.0010675308	0.0009076508	0.0016896541	0.0012204143	0.0024132489	0.001558728	0.0019169165	0.0020298322	0.0016894004	0.0010384343	0.0041800565	0.001543024	0.0023525627	0.0014608875	0.0013672736	0.0030308974	0.0011765482	0.0014046433	0.0076395283	0.0033132008	0.0013438627	0.0013555476	0.0016537086	0.0020030437	0.0017131284	0.0018559804	0.0019066081	0.0025934963	0.0012323636	0.0021125048	0.0017700274	0.0012822036	0.002123243	0.001698864	0.007877171	0.0011483935	0.0012523455	0.0008515786	0.0008308671
C2CD3	0.0024283333	0.0023374443	0.0020934779	0.0018501908	0.0021145847	0.0022231129	0.0021707034	0.0021106398	0.0020696644	0.0026154458	0.001965392	0.0026227138	0.0021930318	0.0024167104	0.0020221488	0.0020543244	0.0019322512	0.0023876757	0.002092518	0.002421096	0.0024114775	0.0023155923	0.0018383714	0.002583607	0.0022891387	0.0025980435	0.0020628269	0.0022031593	0.0022559562	0.0019681847	0.0018248167	0.0016541155	0.0020982772	0.002008256	0.0023360406	0.0022232675	0.0023340744	0.0016639216	0.002300054	0.0020625358	0.0021445097	0.002296087	0.00235151	0.002506055	0.0027520086	0.002359613	0.0023184803	0.0026893457	0.0020174123
C3	0.0025861133	0.0017766545	0.0018434395	0.002995677	0.0027178992	0.0059348186	0.0014610795	0.0020943275	0.0031287123	0.0016676242	0.0027078066	0.0033062778	0.0023343517	0.0018131444	0.0015347186	0.0023921856	0.0021558602	0.0053582573	0.0044213524	0.0031737525	0.0017172253	0.0013686899	0.0017269693	0.0018372764	0.0038184405	0.0042550243	0.0012989527	0.0015913205	0.0020700034	0.0019111878	0.001435592	0.0008020571	0.0019445355	0.0010512805	0.0024441795	0.00081103365	0.003109037	0.0009943695	0.0024762405	0.0020297414	0.0021192217	0.0014812559	0.0014586403	0.004295818	0.0021302986	0.002600761	0.0024624662	0.0011755368	0.0012054762
CAAP1	0.001530501	0.0018682892	0.0016584776	0.0018915308	0.0022568537	0.0023194337	0.0016780337	0.0019767988	0.002162606	0.0022828865	0.0016084085	0.0020828464	0.0020985175	0.0021674084	0.0020962034	0.001980367	0.0018413528	0.0019014657	0.0021932581	0.0018335234	0.001569278	0.0019951758	0.0019537532	0.00155712	0.0018888054	0.0016006306	0.001781376	0.0014671253	0.0023934874	0.0017589525	0.0020809083	0.0018939605	0.002044987	0.0019309269	0.0018124217	0.002005573	0.0015687887	0.0024410996	0.0019312052	0.0019802195	0.0020125394	0.0022507731	0.0017519947	0.0020308497	0.0017758362	0.0020881186	0.0017802806	0.0017099088	0.002076351
CAB39L	0.002016944	0.002019455	0.00158988	0.0023478155	0.0021681061	0.0012394948	0.0024629498	0.002150079	0.0020233125	0.0021859205	0.0017771486	0.0020878012	0.0018246605	0.0019902473	0.0017331456	0.001802041	0.0017625545	0.0023272731	0.0015948451	0.0016293357	0.0023267271	0.0014479489	0.0019452327	0.0018587573	0.0017281767	0.0022926119	0.0021769966	0.0025565163	0.002364964	0.0018691696	0.0018570544	0.0018360519	0.0019552615	0.0019211572	0.0014147426	0.0017048776	0.0024211884	0.0025307112	0.0015335889	0.0014991073	0.0016543571	0.0016742613	0.0022931143	0.0017724533	0.0017078945	0.0012147245	0.0022255133	0.0019881492	0.002233006
CABLES1	0.0017050621	0.0019188985	0.001897107	0.00125664	0.0020476687	0.0016021029	0.0025485237	0.0014956609	0.001768429	0.0021848516	0.0024005354	0.0021320258	0.0019297453	0.0020659084	0.0024319135	0.0022974457	0.002818506	0.0017553539	0.0037735333	0.0028069706	0.0024170736	0.002308145	0.0016381533	0.00242173	0.0020896734	0.002485951	0.0014254707	0.0018468163	0.0016144282	0.0020970714	0.001736072	0.0018339363	0.001810335	0.0015543055	0.0022878035	0.0021783528	0.002331124	0.0014712887	0.0016951653	0.0019897197	0.0021251496	0.0026397365	0.003606518	0.0018409159	0.0016001157	0.0025084896	0.0017706294	0.0016546474	0.002110119
CACNA1A	0.0009120316	0.005972414	0.002148788	0.0027449613	0.0011148727	0.0028273647	0.0009793759	0.0013327999	0.002921457	0.0015295672	0.0015278017	0.0014798328	0.0022087095	0.0020829157	0.0021876048	0.0024303312	0.0012357581	0.002638755	0.0018503546	0.0013870681	0.0027281246	0.0024748582	0.003966724	0.0011832347	0.0013784943	0.0020717315	0.0015963549	0.0016406176	0.0016131562	0.00267724	0.0015737548	0.0016425174	0.0017519306	0.002025929	0.0019090648	0.0014319897	0.0016273418	0.0013933039	0.0013469347	0.001060677	0.0013310254	0.0023906592	0.0014633824	0.0015639863	0.0025908828	0.0010548459	0.0015587374	0.0015720433	0.0026102967
CACNA1D	0.0026701877	0.0021340733	0.0018415203	0.0020431066	0.0025509112	0.0014640815	0.0025326351	0.0030589455	0.0015297959	0.004519686	0.0011642263	0.0026829466	0.0017960444	0.0018925628	0.0028654938	0.0027782535	0.0024187753	0.0016335143	0.0016540468	0.0031757455	0.0029389814	0.00149164	0.0011741477	0.002355026	0.0015471505	0.0031225549	0.0022891976	0.0021289089	0.001452377	0.0014223836	0.002526285	0.0011315871	0.0014706852	0.0014880645	0.001522562	0.0018852561	0.002858366	0.0015896327	0.0015308115	0.0018115641	0.0010839476	0.00235391	0.0016720997	0.0017759969	0.0028217384	0.0028964886	0.0021601042	0.003140827	0.0026924408
CACNA1I	0.0019876813	0.00047471328	0.0021523794	0.0014768052	0.0019508633	0.0024408337	0.0021723101	0.0020844257	0.0022183538	0.0036119244	0.0014082626	0.002181532	0.0030078078	0.0034792032	0.001379958	0.0016268531	0.0013138762	0.0008130407	0.0021977532	0.0026381037	0.0010423764	0.002733758	0.002507573	0.004911556	0.0033551229	0.0014368914	0.0017264894	0.0025756382	0.001230846	0.0011540442	0.002784735	0.002699964	0.001216345	0.0033326563	0.0018478774	0.0015236638	0.001415018	0.0013759579	0.0026415675	0.0034702197	0.0017066357	0.0056738853	0.0027996232	0.0014175586	0.0012923165	0.0022657856	0.0053467094	0.0022529524	0.0017895778
CAMK1	0.0016835858	0.0033144676	0.0016007753	0.0013974212	0.0032332542	0.0020366164	0.0017098148	0.0033981132	0.0019987053	0.0047544753	0.000845654	0.0021122117	0.0017602113	0.0012857157	0.0035089746	0.0021344107	0.0018197361	0.0016271194	0.002328288	0.0025507528	0.0041909423	0.0013455579	0.0009245433	0.0014965144	0.001281319	0.0019188101	0.0019891346	0.0024860087	0.002063176	0.001758344	0.0030670103	0.0012986168	0.0019727708	0.0015681705	0.0011425681	0.0014575489	0.0024759197	0.0020195344	0.0015325849	0.0011482143	0.0025831203	0.0012540161	0.0014983952	0.004443474	0.0039045408	0.0021543498	0.001053899	0.0015341934	0.0019700562
CAMKMT	0.0017584529	0.0020228426	0.0018615841	0.0025277566	0.0016128102	0.0017027247	0.0021190064	0.0017287423	0.0019244634	0.0018510342	0.0018812967	0.0017410171	0.002202295	0.0014072962	0.0021961764	0.0017833437	0.0015041949	0.0032286518	0.0018188483	0.0020635258	0.0014705777	0.002039173	0.0023245816	0.0017256184	0.0020036842	0.0017599484	0.0014443762	0.0017494354	0.0019161484	0.0015494187	0.0019075134	0.0018527436	0.0021149626	0.0018431363	0.0017914559	0.0022784213	0.00206951	0.0020685769	0.0015813116	0.0022356198	0.001763677	0.0017797928	0.0017297943	0.0018033314	0.001224392	0.0019837166	0.002071302	0.0016476358	0.0030799888
CAMLG	0.0022744627	0.0015849714	0.0015938675	0.0019255072	0.0017307391	0.0018281712	0.0021805125	0.0025502963	0.0019064167	0.001545926	0.0022175051	0.0020233775	0.0020202287	0.0020518333	0.0017147567	0.0022658503	0.002076505	0.0019754374	0.0017577345	0.0017458013	0.002067553	0.0018984827	0.0023584922	0.001787449	0.002244385	0.0016604355	0.0021459903	0.0023357593	0.0020005119	0.0018534791	0.001982751	0.0022653276	0.001967068	0.0015975198	0.0018994608	0.0018587557	0.0019416701	0.0018944422	0.0018058906	0.0015423549	0.0019196895	0.0015619114	0.0018303329	0.0015886306	0.0014904289	0.0018760569	0.0019335117	0.001972117	0.0021987297
CAPN3	0.0017808708	0.0026650454	0.0020839162	0.0012529369	0.0015406687	0.0021881962	0.0018320354	0.0020532485	0.0020897773	0.0018969516	0.0014125651	0.0035173032	0.001854636	0.002037848	0.0021107413	0.0018437508	0.004532172	0.0016630179	0.0016502563	0.0056289434	0.002003992	0.0022590216	0.0016728059	0.001894453	0.002334866	0.0018359026	0.0017351717	0.0017465439	0.0031392046	0.0017729697	0.0017967044	0.0014388803	0.001713306	0.0015188925	0.0017043176	0.0012494099	0.0016034022	0.0026234838	0.0027551686	0.0023894391	0.0022152073	0.0017684476	0.0025531873	0.0023485748	0.002304464	0.002290717	0.0022725656	0.0023219946	0.0021581722
CARD9	0.0020647869	0.0021008616	0.002016085	0.0016130679	0.0026725475	0.002669361	0.001690379	0.003044453	0.0018000839	0.0020106165	0.0013066235	0.0017766353	0.0014581083	0.0019266313	0.003146233	0.003060957	0.0027056576	0.0019771676	0.0029793018	0.0023558375	0.0028309627	0.0013512771	0.0020457273	0.0013274582	0.0017495515	0.002346096	0.0019778388	0.0010992785	0.001914537	0.0018495959	0.0015484064	0.0017308977	0.0019852847	0.0020787083	0.0016388716	0.0015206963	0.0031884057	0.0019568668	0.0026535282	0.0016685185	0.0027625132	0.0013138846	0.0020680956	0.00431179	0.0023516263	0.0026554293	0.0008235147	0.0015287389	0.0014547526
CBFA2T3	0.0018647459	0.0023832615	0.0028897177	0.0014517918	0.0010898625	0.002110092	0.0023407652	0.0022036792	0.0013425921	0.0022778464	0.002693364	0.0032616383	0.002434916	0.0029902488	0.0022657115	0.0026543553	0.0019937274	0.0037201901	0.0027763576	0.0026860842	0.0036288896	0.0017255358	0.0015309461	0.0016233686	0.0017260987	0.001834327	0.0024598315	0.0021642842	0.0017329701	0.00227211	0.0015580936	0.0027845458	0.0016444165	0.0021984654	0.0018287447	0.001977616	0.002113199	0.0018039175	0.0016375745	0.0016191336	0.0013889315	0.0018858688	0.002594074	0.0021088747	0.0025360808	0.0016738621	0.0017075565	0.0018001678	0.0022034252
CBX3	0.0021828348	0.0024891722	0.0016849102	0.0022755433	0.0016677357	0.0020078402	0.0018545239	0.0019325475	0.0016137849	0.0019120941	0.0020168023	0.0016872755	0.0018555112	0.0018078379	0.0017298564	0.0015816933	0.001693319	0.0016766167	0.0017146098	0.0016433572	0.0016455197	0.0015346096	0.0017830565	0.0019101967	0.0019262732	0.0023945281	0.0019290933	0.0024091667	0.0029144804	0.0017684181	0.0019360731	0.0017503758	0.001706655	0.001800769	0.0020747313	0.0017646833	0.0019963954	0.0019815527	0.0016397503	0.0016040966	0.0020069366	0.0016346213	0.0018506937	0.0012205665	0.0017873298	0.001692134	0.0017925857	0.0017991316	0.0016605546
CBX8	0.0023518133	0.0013097104	0.0018591656	0.0016240354	0.0026019297	0.0015084535	0.0026399568	0.002687277	0.0023359251	0.0023334115	0.0021480592	0.0033619395	0.001873476	0.001949086	0.0022820528	0.003322578	0.0025033446	0.0019140576	0.002007498	0.0025386254	0.0024686526	0.0018118875	0.0012999948	0.0018297068	0.0017103313	0.0017548057	0.0022277695	0.0013421875	0.0017897591	0.0018117597	0.0023417755	0.0022823291	0.0028227791	0.0018668999	0.0019892233	0.0016972609	0.0022896477	0.002202313	0.0024089515	0.0021779072	0.0019247569	0.0022527787	0.0018435491	0.0020530045	0.0018597668	0.0020864087	0.001981026	0.0026430422	0.0023818424
CCDC28A	0.0025677816	0.002048372	0.0015111096	0.0018864388	0.0016843134	0.0016856809	0.0017956683	0.001831074	0.0014442327	0.0014888585	0.0019697782	0.001912119	0.0016848019	0.0023142113	0.0021174655	0.0027461555	0.0018393104	0.0034610166	0.0017827072	0.0014482447	0.0020758447	0.0015914233	0.0017173369	0.0020016828	0.0015567715	0.0021744065	0.002142407	0.0022157775	0.0019722367	0.0017766361	0.0017686536	0.0022090424	0.002122694	0.0017042278	0.0018786417	0.0018941526	0.0018005779	0.0017867292	0.0017357238	0.0015307633	0.0018038056	0.00150581	0.0020266501	0.0014474066	0.0015773288	0.002033414	0.0021458545	0.0018402034	0.0017245535
CCDC59	0.0018039696	0.002149702	0.0015426418	0.0021019098	0.0016471258	0.0020237651	0.0020390446	0.00180285	0.0017747874	0.0019616182	0.0019608794	0.001676687	0.0020344139	0.0021683134	0.0019855136	0.0022079395	0.0017432091	0.00203618	0.0017271973	0.0015558532	0.0015632929	0.0017375794	0.0021048726	0.0017154077	0.0016934673	0.0016020663	0.0019440248	0.001791116	0.002230086	0.0019538458	0.002304225	0.0026833965	0.0022392324	0.0021054083	0.0016900646	0.0017713886	0.0017383219	0.0019740306	0.0016964383	0.001707464	0.0017505628	0.0015788901	0.0020490836	0.0015026258	0.0012352107	0.0018564418	0.0019382434	0.002001613	0.0022188188
CCNA1	0.001981655	0.011162342	0.0011169134	0.0017336403	0.0034875213	0.0011964552	0.0026138332	0.0015776915	0.0014421068	0.0015937402	0.0009546413	0.0010759573	0.0019044952	0.00044114032	0.0019170643	0.0021423153	0.0014547389	0.0016124574	0.0018831827	0.0012451035	0.0019413888	0.001894439	0.0004505664	0.0022051316	0.0032012607	0.0023864463	0.0018662339	0.0031224785	0.00141742	0.0030575716	0.0014058251	0.0022697977	0.0029855398	0.002382091	0.001558713	0.0013268755	0.0028196103	0.0021372584	0.0022060615	0.0025676175	0.00090121065	0.0020519325	0.0018751745	0.0016875346	0.0009898796	0.0025305226	0.0013731282	0.0011298405	0.0023458726
CCNC	0.0020394237	0.0020856836	0.0015893397	0.002119446	0.0017283029	0.0017696628	0.00186686	0.0018960147	0.0019262749	0.002146502	0.0018713966	0.0015662429	0.0021056614	0.0020187553	0.0016644418	0.0017843116	0.0015900827	0.0017876688	0.0019831292	0.0016239991	0.0016012233	0.0019585525	0.0019568368	0.0016988651	0.0020913563	0.0018236106	0.0017079917	0.001626051	0.0025397288	0.0017127856	0.0019210444	0.0019465571	0.0018675653	0.002100619	0.0025311545	0.0018398742	0.0016380871	0.0018785327	0.0017293794	0.0017281397	0.0019288226	0.0019201103	0.0016189271	0.0013722919	0.001456571	0.0015067037	0.0018731715	0.0017081057	0.0019451634
CCND3	0.0022073926	0.0019358739	0.0019578903	0.0019287774	0.0024393145	0.0020046146	0.0023937658	0.0028627175	0.0017603284	0.002237758	0.0017091737	0.0021987155	0.001912492	0.0013965789	0.0016797427	0.0018449351	0.0024542697	0.0021658875	0.0020630101	0.0020078751	0.0020763904	0.0018604285	0.0020723764	0.0026266843	0.0017624939	0.0019314646	0.0026987754	0.002603724	0.0018394765	0.0018961546	0.0024151392	0.002556158	0.001852617	0.0013222152	0.0011217557	0.0014889092	0.002041779	0.001785063	0.0018536844	0.002213563	0.0017891651	0.0023840172	0.0030145857	0.0016692224	0.002455988	0.0022244533	0.0019633407	0.0015222246	0.0021493584
CCNH	0.002344546	0.0026598645	0.0018051966	0.0022288503	0.0019494737	0.0020607873	0.0017541541	0.0020318	0.001628885	0.0021095306	0.0020659862	0.0018952101	0.0017293928	0.0019502975	0.002183228	0.0016306399	0.001901808	0.0021388698	0.0019173161	0.0016507457	0.0017332647	0.0015701628	0.0020402235	0.0018454817	0.0021786606	0.0024334122	0.0020019908	0.0023462323	0.0018531076	0.0017194219	0.001960571	0.0020458815	0.0021214297	0.0021121798	0.0020354076	0.0014833573	0.0019315948	0.0020524163	0.0014969759	0.0015903359	0.0017984143	0.0017125863	0.0018143078	0.0018639708	0.0019204472	0.0018034859	0.0018863474	0.0022715079	0.0020748754
CCR3	0.003987894	0.0037189554	7.301397e-05	0.0008593514	0.0027108588	0.0009156808	0.0024562727	0.004549547	0.00093930267	0.0025261913	0.00047641687	0.0014004913	0.002379344	0.003465744	0.003064882	0.002935191	0.0011041197	0.006330936	0.002303418	0.0024623263	0.0017444097	0.0012122209	4.2565596e-05	0.002114328	0.00052045315	0.00233242	0.0027878275	0.0023840775	0.0015069882	0.0019155104	0.0027463315	0.002448737	0.0014659049	0.002163795	0.00079304917	0.0005871848	0.0026436837	0.0009171422	0.001128315	0.0010979979	0.0002968016	0.00082290603	0.0017291089	0.0009327594	0.0039819996	0.0021123327	0.00074921804	0.0021825968	0.0020427112
CCR6	0.0014019547	0.0009161962	0.0016973134	0.0019665272	0.0012219928	0.0015943217	0.0017744438	0.0012560606	0.0026389635	0.0010547155	0.0029404324	0.001084009	0.0025989572	0.0022572787	0.0019346125	0.0018848925	0.0011137348	0.0020898087	0.0016481515	0.0016753807	0.00159332	0.001753132	0.0014829651	0.001922967	0.002341446	0.0022639837	0.0019834258	0.0021520297	0.0015484547	0.0011092119	0.0018846282	0.0014373445	0.0016835461	0.0021844313	0.0011498932	0.0028861756	0.0013096385	0.0026242714	0.0015173395	0.0012764673	0.0018171783	0.0023866321	0.0014283111	0.0021726987	0.0015314351	0.0026539904	0.0019608845	0.0019294387	0.0031343128
CD300E	0.002563963	0.004924004	0.0025433335	0.0030789834	0.00265408	0.0018834413	0.0018812708	0.0027581886	0.0017500173	0.0030279951	0.0017717	0.003446227	0.0011597825	0.00095183734	0.003140924	0.0025082284	0.0027596513	0.0015381806	0.0025899394	0.001940258	0.0033173186	0.0013651641	0.0012163578	0.001294369	0.0011754665	0.0022611513	0.0012751587	0.0017929672	0.0025867354	0.0024932895	0.0009543341	0.0012552062	0.0017745257	0.0010291687	0.0019421907	0.0018319031	0.003039426	0.0026966445	0.001474856	0.0018877086	0.002704719	0.0011179397	0.0027148442	0.0031392768	0.0026619458	0.0010038106	0.0012465669	0.0013121732	0.00092187955
CD38	0.0011545796	0.0035372751	0.0014484449	0.001369751	0.0019395647	0.0016836355	0.0016826211	0.0015133765	0.001831006	0.0018824039	0.001200535	0.001410333	0.001433633	0.0012999646	0.0021437805	0.00096819067	0.0015736086	0.0018452136	0.0024946341	0.001268562	0.0010556711	0.0027672213	0.00092988496	0.0023002347	0.0017325385	0.0032511381	0.001888849	0.0021189621	0.0031930476	0.0019084676	0.0010143396	0.0015375256	0.003644986	0.0022908014	0.01130615	0.0021162922	0.0026471398	0.0012811796	0.0022837534	0.0032960274	0.00068364834	0.0031561698	0.002055399	0.0024907	0.0025129078	0.0017863491	0.0010618921	0.0031295153	0.0014522513
CD4	0.0026457692	0.0021450792	0.0022442064	0.0020861127	0.0027009104	0.003014503	0.0019383815	0.0024730596	0.0023924927	0.003053987	0.0020255775	0.0023670222	0.0028307592	0.0021341664	0.0025114561	0.0021837084	0.0023818181	0.0014167388	0.0026658059	0.0022992434	0.0028278423	0.0024304984	0.0014925677	0.0021719008	0.0019760546	0.002074469	0.0020008811	0.0015860322	0.0031932	0.0024381964	0.0016326326	0.0021075853	0.0018817255	0.0020444316	0.002502717	0.0019363527	0.002266755	0.0026622158	0.0026694054	0.0022734469	0.0034022997	0.0024034402	0.00222045	0.002708486	0.0030815022	0.0021963837	0.0020542662	0.0019623025	0.0018462326
CD40LG	0.0015618094	0.0011972331	0.0013635225	0.0013265287	0.0016782397	0.0016552634	0.0017425038	0.0013642665	0.002156039	0.002264048	0.002262466	0.0016718961	0.0028026267	0.0027000706	0.0012271497	0.0013448457	0.0016483273	0.0010909574	0.0017931149	0.001375562	0.001288689	0.0027448726	0.0015487688	0.0021548655	0.0023856258	0.0014210269	0.0020307885	0.0019734348	0.0018487946	0.001557848	0.002467069	0.0030820519	0.0012710772	0.002868695	0.0017050795	0.002054376	0.0015596215	0.0017769106	0.0021396952	0.0018914898	0.0019035692	0.002477169	0.0016428316	0.0013935895	0.0013694494	0.0017560348	0.0023290229	0.0024703625	0.002366336
CD52	0.0012416911	0.0018201877	0.0020290678	0.0023080115	0.0017387111	0.0019123122	0.0019294275	0.0024197882	0.002690504	0.0020460568	0.0018832628	0.001286912	0.0025246304	0.0011133557	0.001963574	0.0013567867	0.0016174687	0.0011936252	0.0020942183	0.0011327494	0.0016336874	0.0018484829	0.0022669244	0.0013012736	0.0015664248	0.0017187103	0.0023606566	0.0018955424	0.0025475272	0.0019397576	0.0024347024	0.00239635	0.0017955315	0.00172255	0.0022540395	0.0026061821	0.0023172284	0.0026898705	0.0019856934	0.0020108921	0.002871474	0.0021208227	0.0016123677	0.0025842884	0.0023831637	0.0021237654	0.0019935942	0.002101244	0.0022222237
CD74	0.0018868557	0.0027375368	0.002979269	0.002454132	0.0020261086	0.0028741937	0.0019250105	0.0024615906	0.0026281078	0.001795197	0.0017231804	0.0020996549	0.00215984	0.0017199034	0.002370768	0.0020452777	0.002288528	0.0017716412	0.002418334	0.0023467303	0.0029087395	0.0022289108	0.0025444864	0.001510595	0.0016860071	0.0021834373	0.0022774807	0.0021512718	0.0032597282	0.0027799464	0.0012772634	0.0012341022	0.0019706006	0.0019074051	0.0016595197	0.0024629997	0.0019690904	0.002672082	0.0020536862	0.0018593611	0.0027071713	0.0020677021	0.0016358399	0.0028489884	0.0037266552	0.0021382223	0.0015181395	0.0011071138	0.0023627055
CD93	0.00438308	0.0024846587	0.0027156854	0.0012867542	0.0025503235	0.0024014756	0.001880245	0.0025221263	0.0014467338	0.0021341573	0.0020614853	0.0020817495	0.0012990225	0.0013002458	0.0019440863	0.004234192	0.0034558962	0.0054994496	0.0020573316	0.002133081	0.0037075682	0.0019866393	0.00057715166	0.0025657462	0.0028319973	0.0029595867	0.002786284	0.0017455185	0.0015209519	0.0016034422	0.0014081512	0.0027724558	0.0025131297	0.0020908464	0.0021536238	0.0009800206	0.002484284	0.0016097148	0.0019377837	0.0020580362	0.0015586514	0.0022734026	0.0027725564	0.0023760705	0.0027193476	0.00232323	0.0030175452	0.002868095	0.0017640624
CDC26	0.0016807293	0.002119887	0.0019557436	0.0017616984	0.0015201989	0.0016263302	0.0015195423	0.001903548	0.0015793871	0.0014631634	0.0017968834	0.0017870195	0.0017371651	0.0020424018	0.0019714795	0.0020889523	0.001656025	0.0019765946	0.0014922437	0.0014831916	0.0016852138	0.0018269756	0.0018929107	0.0016077049	0.0019157737	0.00182942	0.0019480482	0.0024018784	0.0017875105	0.0020872718	0.0020226038	0.0024311948	0.001973191	0.0016996253	0.0019512594	0.0018330176	0.0017799557	0.0022166257	0.0015633673	0.00152008	0.0020984288	0.0013637752	0.0016935125	0.0019619346	0.0022515152	0.0022371577	0.0021803253	0.0019717012	0.00225456
CDC42	0.0024356497	0.0027643915	0.001696027	0.0019254442	0.0016201702	0.001867595	0.0018059452	0.0020401818	0.0016727591	0.0019975887	0.0022768297	0.00182227	0.0017048699	0.0021278565	0.0024082907	0.0022296146	0.0018176341	0.0027892604	0.0017296117	0.0020715275	0.0018838859	0.0015988117	0.0016876546	0.0018342235	0.0019190207	0.0030632631	0.0024126058	0.0028022984	0.002041044	0.001834395	0.0018719923	0.002002103	0.0018370228	0.0019418044	0.0020235311	0.0017128129	0.0016849352	0.0020922394	0.0017351661	0.0013368105	0.0022611374	0.0014350914	0.0017956956	0.001568724	0.0021030018	0.001491253	0.0016696161	0.0020611386	0.0016196572
CDC42BPA	0.002434051	0.0032121628	0.0028346074	0.0026402152	0.002353456	0.0028424931	0.0017678144	0.0016072436	0.0022119854	0.0026305064	0.002241968	0.0026231178	0.0017930706	0.0027686602	0.0030816067	0.0019097067	0.002141198	0.0018898969	0.0032379706	0.0028562022	0.0026595516	0.0018586247	0.0014469849	0.0032443118	0.0016971732	0.0020787586	0.0018142447	0.0017972143	0.0024018572	0.0017673762	0.0016781429	0.0013232133	0.0016966908	0.0016621547	0.001525407	0.0016886479	0.0033903655	0.0024832396	0.001923095	0.0026958794	0.0015119571	0.0025262353	0.0021072107	0.0028973927	0.002073683	0.0021863515	0.0018510671	0.0015498475	0.0019373078
CDC42BPB	0.0021905436	0.0029055437	0.0032340318	0.0016237603	0.0021574136	0.003143395	0.0021187018	0.0022830267	0.002853027	0.002478358	0.0019904482	0.0020116211	0.0023419575	0.0017612026	0.0032134552	0.002126384	0.0027159178	0.0021726885	0.0021206064	0.003269705	0.0037462118	0.0028637017	0.0022506218	0.0022812637	0.0022843988	0.0020428593	0.0012613579	0.0008532162	0.0021237128	0.002164726	0.002032893	0.0012772139	0.0019118274	0.0019077642	0.0023718043	0.0019898564	0.0023350883	0.0029678247	0.0025049741	0.002756134	0.0032205386	0.0027086237	0.0029184658	0.0038605318	0.003740311	0.0017545538	0.002099473	0.0014631659	0.0021951655
CDC42SE2	0.0019915255	0.00201571	0.0017890316	0.002236985	0.0017902195	0.0018928946	0.0020032346	0.0017221365	0.0015886079	0.0018691655	0.0023448232	0.001872302	0.001970803	0.002299999	0.0019071806	0.0017391096	0.0020032823	0.0022893655	0.0018517192	0.0016736821	0.0016022681	0.001712838	0.002059002	0.001959988	0.0021630197	0.002301359	0.00209471	0.0023354432	0.0021413397	0.0020728246	0.0019973132	0.0020615698	0.0016494023	0.0020069634	0.0021185433	0.0019549252	0.0017151346	0.0014973187	0.0017185516	0.0017322699	0.0018525193	0.0016116825	0.001911815	0.0013087214	0.0019591507	0.0016199931	0.002105421	0.002261848	0.001379692
CDH22	0.0025166746	0.0024773015	0.0019217083	0.0019229752	0.0019525423	0.001933549	0.0019441327	0.0019344416	0.0019323332	0.0019423821	0.001935908	0.0019311302	0.0024830762	0.0019192614	0.0019413369	0.0019439611	0.0019118983	0.0019396964	0.0019239049	0.0019197465	0.0019411453	0.0019311302	0.0019364397	0.0019453928	0.0019352275	0.0025829787	0.0019491563	0.0019453716	0.0019446602	0.0019523486	0.0019295608	0.00193878	0.0019395474	0.0019454354	0.0019463755	0.0019347598	0.0019390787	0.0025687648	0.0019477439	0.0019268017	0.0019179758	0.001919156	0.001943812	0.001922447	0.0019204214	0.0019464182	0.0019484072	0.001921941	0.0019211804
CDH23	0.001545121	0.002759632	0.0021184818	0.0024115061	0.0023392567	0.0030938142	0.0015942899	0.0018289628	0.0020594255	0.0024047797	0.0012816406	0.002670091	0.0014175919	0.0016872734	0.0016555431	0.002018058	0.0021385187	0.0018226543	0.0028533973	0.0017951994	0.0016522278	0.0016191709	0.0012423011	0.0014900493	0.0021799651	0.0019106152	0.001831146	0.0016115009	0.0021620975	0.0030520165	0.001427671	0.0018099678	0.0022883567	0.002138939	0.0019444362	0.0021210734	0.0025391544	0.0018260538	0.0020600287	0.001979033	0.0017557387	0.0015703843	0.0020387236	0.0038634192	0.0024931196	0.0025615522	0.0012969917	0.0018455836	0.0013951565
CDK12	0.0031077266	0.0027358483	0.002693171	0.0021289908	0.0022998352	0.0023106362	0.0022581634	0.0019687752	0.0021023361	0.0027256524	0.0023780752	0.0026076336	0.0023997254	0.0027980788	0.0023689398	0.002032288	0.0020846429	0.0024769043	0.0023822861	0.0025586782	0.0025073877	0.0024403948	0.0021697043	0.0024146999	0.0022246405	0.0023225243	0.0016894516	0.0022860002	0.0019137552	0.0023029936	0.0018134125	0.0018173513	0.0019724679	0.0023651044	0.002330796	0.001894512	0.002059938	0.0019513256	0.0022619676	0.002530439	0.0021532837	0.0026423044	0.0025182073	0.0026676622	0.0028315827	0.0023168854	0.0023094204	0.0025186755	0.0021996726
CDK13	0.0026414094	0.002211795	0.0025220013	0.0020580462	0.0019780018	0.0021367322	0.0021978542	0.001975894	0.0021245566	0.0023569483	0.0020642066	0.002435528	0.0022351814	0.0024989645	0.0021063231	0.001875446	0.0020195877	0.0026620093	0.0019460694	0.0022622517	0.0024384775	0.002346365	0.0019670967	0.0024473886	0.00257715	0.0022433882	0.0023027144	0.0020338402	0.0019492458	0.0020775078	0.0019238723	0.002095078	0.0020354313	0.0021339725	0.0022281199	0.0020257682	0.0020379352	0.0016988139	0.0019779226	0.0022017856	0.002102209	0.0023832808	0.002190762	0.0023816153	0.0026168078	0.002107567	0.0023528945	0.0025491663	0.0021948086
CDK5RAP2	0.0023978904	0.0018837079	0.001976243	0.0017672592	0.0020554576	0.00193757	0.0022000694	0.0017072925	0.001864365	0.0025339236	0.0024465565	0.0021665387	0.002033011	0.0020885353	0.0016611523	0.0019356384	0.0017943399	0.0019171365	0.0021725744	0.002317071	0.0017370039	0.0022936126	0.0016955173	0.0025164331	0.002082954	0.0028658025	0.0026336303	0.002589054	0.0017350204	0.0017183018	0.0019305445	0.002255374	0.0019770518	0.0022741798	0.0020897987	0.0018111486	0.0016492378	0.0022899343	0.0020172151	0.0023603118	0.0020037647	0.0026112972	0.0016232322	0.0025803035	0.001988101	0.0020991424	0.0027546564	0.0020922974	0.0022620582
CDK6	0.0022900696	0.0022912533	0.0024585614	0.001715047	0.0019263694	0.0022136902	0.0019976455	0.0016542561	0.0020958397	0.0028973164	0.0013965124	0.0021927354	0.0031301118	0.0021862541	0.0016277834	0.0014572804	0.0012692468	0.0015414116	0.0026180316	0.0024295966	0.0018073575	0.0024068414	0.0017020656	0.0026553085	0.0023228566	0.002972591	0.0017872333	0.0019966075	0.00270769	0.002456478	0.0023243679	0.0016863238	0.0017015056	0.0016304308	0.0021526858	0.0018255691	0.0014425901	0.0019221872	0.002075015	0.0025134801	0.0019907877	0.0024664924	0.0018926768	0.0026356576	0.002940123	0.0020930013	0.0023663156	0.0021198532	0.0021457886
CDK7	0.0020947398	0.002386992	0.0015295715	0.0018038457	0.0018811487	0.0019059277	0.002131472	0.0021183207	0.0015530707	0.0017623251	0.0023321046	0.0018342765	0.0018196775	0.0019602156	0.0020785474	0.0020782065	0.0016168457	0.00196988	0.0015712983	0.0014779068	0.0015767623	0.0014431233	0.0016576145	0.0018153355	0.0017541475	0.0021507049	0.0022924524	0.0027612934	0.0025350025	0.0021563133	0.0023414777	0.0020742344	0.0016719319	0.0016564088	0.0022466807	0.0019572494	0.0020505656	0.0019476322	0.00151978	0.0011650879	0.0017004034	0.0016587563	0.0017585509	0.0012972171	0.0015460778	0.0017162439	0.0016005865	0.0021096796	0.002268302
CDKL2	0.0019297367	0.002149721	0.0016589465	0.0017306545	0.0024285268	0.0020040402	0.0021331455	0.0016037918	0.0019175343	0.0017972814	0.0017624322	0.0012062396	0.0023238994	0.0020120505	0.0019292277	0.0017288919	0.0020869349	0.0019187517	0.0013358458	0.0018407048	0.0020780426	0.0020055058	0.0026155256	0.0025594302	0.0022381078	0.0016947942	0.0018173818	0.0027657049	0.0013983451	0.002502536	0.0023033433	0.002025968	0.0017952763	0.002751905	0.0016882375	0.0026844465	0.0020564226	0.0020236238	0.0018763115	0.0017469068	0.0018095579	0.0017928955	0.001243557	0.0012299158	0.0019400766	0.0021572353	0.002088716	0.0023659405	0.002376066
CDKN1A	0.0017942112	0.0040327385	0.003202507	0.0015259573	0.0032955492	0.0026470937	0.001703506	0.0020373699	0.0019199043	0.001563292	0.0036176206	0.0014056893	0.0020272043	0.0013365833	0.0019551814	0.0025728133	0.0013818033	0.0019837448	0.0033196455	0.0026396194	0.001288234	0.0013606217	0.0011289313	0.0012639222	0.0014119423	0.0024312257	0.0011104286	0.0016339796	0.0025022465	0.002127866	0.0011650317	0.0008645149	0.0017297151	0.0015192025	0.00090965314	0.002310702	0.0020585	0.0017444092	0.0015214483	0.0020732584	0.0017383276	0.0023617884	0.0024419941	0.002140291	0.0015431324	0.0021474694	0.0013757428	0.0010564938	0.0014623102
CDKN1C	0.00031459227	0.0022913644	0.002615044	0.0013273609	0.0014752302	0.004009652	0.0013468668	0.001035588	0.0026959376	0.0018947244	0.00080307067	0.0022445715	0.0010479591	0.0012614655	0.0024658851	0.0008776802	0.0011466511	0.00218362	0.0062495833	0.0019793205	0.0035980833	0.0011915772	0.0024296816	0.00086224056	0.0032183721	0.0012156666	0.0017037981	0.0009872898	0.00291732	0.0033347707	0.00079930294	0.0007495543	0.0038355747	0.00078617287	0.002599595	0.0013674039	0.0024621275	0.0017031546	0.0033319066	0.0013075911	0.0013134027	0.0014264957	0.0018005769	0.0078025386	0.0023543397	0.0025587357	0.0008619388	0.0009946899	0.0008412537
CDKN3	0.0015333444	0.002361566	0.0018978612	0.0015677497	0.0015775547	0.002234996	0.0019389695	0.002305298	0.0016505062	0.0016870778	0.0020002548	0.0016205286	0.0015558802	0.0015070834	0.00151799	0.0016138451	0.0019115007	0.0017428662	0.0017783415	0.0019255553	0.0014258693	0.0024405408	0.0021194112	0.0016350269	0.0016045911	0.002036004	0.0023594273	0.0020676355	0.0044484073	0.0013799316	0.0013317075	0.0013547817	0.0013565912	0.0020688602	0.0052527366	0.0015894317	0.002818038	0.0022065265	0.0018331046	0.0016779429	0.0015588411	0.001493232	0.0018412455	0.0016282713	0.0013055314	0.0018021851	0.0022424692	0.0017323322	0.002296788
CDO1	0.003310537	0.0013487489	0.0155958785	0.0015413216	0.0013284041	0.0017228163	0.0017537207	0.0022064461	0.003603864	0.0029719616	0.0012109771	0.0011490707	0.0013573886	0.0024218361	0.0011666662	0.0017318384	0.0040785884	0.0035131408	0.001596022	0.0013786507	0.0018908656	0.0017049897	0.001099271	0.0011704838	0.004665545	0.0016866171	0.0012462741	0.0016797254	0.0015526285	0.0022650054	0.0011208341	0.0032414054	0.0011221099	0.001205163	0.0013515417	0.0019240587	0.0028370654	0.0011135996	0.0016592679	0.0026964666	0.001457609	0.004062585	0.0020139478	0.0010514881	0.0013064939	0.0016181845	0.0016000629	0.0022563492	0.0009664285
CEACAM7	0.002204171	0.0026202425	0.0016460835	0.0021304544	0.0015801378	0.0027094088	0.0016332362	0.002849924	0.0025512383	0.0024151136	0.0025784217	0.0021362314	0.002314248	0.0022383786	0.0015857549	0.0028699269	0.0021963862	0.0021153665	0.0015997651	0.0016729218	0.002456193	0.001642419	0.0015869993	0.0015625502	0.0016070037	0.0016044849	0.0026665705	0.0015875276	0.0021072943	0.001549859	0.001639942	0.0015836121	0.0024492235	0.0021317096	0.0016269084	0.0015818437	0.0030666755	0.0016221012	0.0015592143	0.0016245727	0.0030619267	0.0016701362	0.0022121174	0.00166631	0.002499011	0.0023496207	0.0025986806	0.0016258475	0.0022739435
CELF1	0.002624942	0.0019930615	0.0020575894	0.001833704	0.0020170454	0.0022704524	0.0018335449	0.0017675692	0.0018369928	0.002215435	0.0019487946	0.0026343788	0.002039279	0.0024367345	0.002286748	0.0021445286	0.0022336713	0.002824565	0.0021606768	0.0023374432	0.0021756366	0.0021252239	0.0015869036	0.0024077164	0.002435668	0.0023772635	0.0017702329	0.0022727554	0.0017902341	0.0019431788	0.001968482	0.0019749468	0.0020667124	0.0019883078	0.0019249849	0.0016154841	0.0019929227	0.0017197181	0.0022462124	0.0020919559	0.0018190799	0.0020108132	0.0021787304	0.002900908	0.0020520927	0.002396432	0.0020086493	0.0023642743	0.0020345645
CENPC	0.0021754578	0.002162606	0.001518138	0.0015031135	0.0017150927	0.0020615628	0.001800548	0.0018478672	0.0020302883	0.0020748784	0.002023795	0.0012632883	0.0021548488	0.002274982	0.0021891354	0.0011706003	0.0013439482	0.0020633545	0.001640957	0.001741321	0.0014367205	0.0014413358	0.0022137174	0.0020349754	0.0024725448	0.0014663194	0.0020365017	0.0017449647	0.0022505135	0.0017829975	0.0024834487	0.002422498	0.0024445758	0.0025732866	0.001973841	0.0019292686	0.0019872517	0.0018655403	0.0018727042	0.0020340171	0.0021211598	0.002305725	0.002013655	0.0011980187	0.0017387802	0.0019911898	0.0018338382	0.0022702075	0.002053314
CENPP	0.0018185558	0.0012798634	0.002448088	0.0017011078	0.0032186	0.002175463	0.0013003171	0.0020781856	0.0015607855	0.001990471	0.0036428482	0.0029557499	0.002724833	0.0014331618	0.0015864812	0.002187447	0.0036477374	0.0016129436	0.0018315004	0.0033541285	0.001412827	0.0019139262	0.003080411	0.0018524271	0.0032361115	0.001637862	0.0024052695	0.0024316094	0.003422023	0.002170245	0.0016852971	0.0011580321	0.0028185328	0.002123864	0.002123885	0.0013114254	0.0017424102	0.0015191856	0.001576505	0.0018934793	0.001621836	0.0021518308	0.0019191115	0.0024006048	0.0016446244	0.004237859	0.0023868142	0.0014602671	0.0017217798
CEP164	0.0020432977	0.0024036837	0.0022005104	0.0018204203	0.0021584467	0.0024730293	0.002011625	0.0021276416	0.0023934883	0.0023093591	0.002020479	0.0026256985	0.0022222535	0.0022951209	0.0018464727	0.0020766605	0.0022230675	0.0019393765	0.002162114	0.0025073453	0.0022824171	0.0023780237	0.0020138766	0.0021722121	0.002077051	0.002156015	0.0018085772	0.0025830835	0.0021886434	0.0021479598	0.0020760035	0.0017142105	0.0018286662	0.0018427643	0.001983528	0.0019157917	0.0018570526	0.0018773274	0.0022753647	0.0018505077	0.0023549409	0.0020405422	0.0022216812	0.0027818494	0.0021900132	0.0024608544	0.0022336354	0.0018908068	0.0023670907
CEP350	0.003201765	0.0028340812	0.0024575815	0.0019724013	0.0020536976	0.002499487	0.002054779	0.0015218066	0.0018549684	0.0026241932	0.0017224294	0.0024944218	0.0020068777	0.0024800806	0.002146431	0.0016027332	0.0018747306	0.0026822663	0.0018806056	0.0023209474	0.0018717526	0.001985717	0.0013371238	0.0026165037	0.0026282177	0.002553405	0.0019201898	0.0024329585	0.0022843324	0.0021554322	0.00167891	0.0014584148	0.0017419934	0.0021710328	0.002396491	0.001964103	0.0021947857	0.00173455	0.0021612968	0.0022183773	0.0019885066	0.002396845	0.002441016	0.0027004124	0.002395433	0.002226805	0.0021174285	0.0028577421	0.0019944566
CERS6	0.002847744	0.0030610627	0.0015736637	0.0019283559	0.0026932212	0.0018756888	0.0020524522	0.001907914	0.0016909614	0.0027153648	0.0015536563	0.0021329897	0.001882795	0.0017221156	0.002484647	0.0018139328	0.0018919314	0.0017976174	0.0023835488	0.002213863	0.0020695718	0.0019726874	0.001824441	0.0022666573	0.0023476204	0.0023098383	0.0016069142	0.002171662	0.0029066314	0.0015534355	0.0015984209	0.0016921731	0.0020516654	0.0015050843	0.0024991862	0.0016471059	0.0020177627	0.0024609352	0.0024262988	0.002127044	0.0020197958	0.002388491	0.002503277	0.0019845336	0.0019433765	0.0021894798	0.0017673868	0.0020660164	0.0023411727
CETN2	0.0021658412	0.002137991	0.0013731208	0.0020151602	0.0017904157	0.0020895086	0.0017571949	0.0017385723	0.0022180423	0.0018792981	0.0024021852	0.001661638	0.0021177833	0.0020728484	0.0022026985	0.0019046594	0.0015131519	0.0019549082	0.0015844016	0.0017187139	0.0017522365	0.0014505163	0.0016268747	0.0015200264	0.0018077946	0.0019973665	0.0020578513	0.0021943538	0.0020323177	0.0015920977	0.0018660128	0.0018745206	0.0020694153	0.0018428614	0.0019978464	0.0018266984	0.0016957364	0.0020492596	0.0015360415	0.0013931983	0.0019419404	0.0016156649	0.0015275568	0.0016418516	0.002084481	0.0016960322	0.0017158692	0.0015179447	0.0014996652
CFAP20	0.0017296594	0.0017481532	0.0016083607	0.0019627237	0.0023809692	0.001977352	0.0020567814	0.0018954122	0.0020507998	0.0017363613	0.0018481266	0.0017018906	0.0019863332	0.0020427245	0.0018127386	0.0017545269	0.0018718335	0.0023333475	0.002047124	0.0016862309	0.0016753342	0.002152163	0.002649355	0.0017296331	0.0018072235	0.0015148626	0.0019657472	0.0018188703	0.0015389855	0.0018184196	0.0025086722	0.0022464634	0.002210151	0.002186507	0.0016846493	0.0019504123	0.0017332229	0.0019011328	0.001862787	0.0016399139	0.002045286	0.0018500946	0.0016549084	0.0023726162	0.0017957917	0.0015618916	0.0019901597	0.0020337072	0.002335643
CFHR1	0.0018687084	0.001856529	0.0016704404	0.0011855225	0.0023859753	0.002012277	0.0019243316	0.0024057461	0.002091274	0.0016633781	0.0024855617	0.0018967284	0.0016779742	0.0014630479	0.0018218684	0.0021896483	0.002041294	0.0020917815	0.0020580518	0.001463856	0.0017808338	0.0017575346	0.0021608737	0.002538948	0.001845146	0.002164613	0.002246561	0.0015194666	0.0012012057	0.0022736704	0.0026314189	0.0021157535	0.0017793773	0.0015337412	0.001776383	0.0023704134	0.0026479897	0.0019194068	0.0011595199	0.0019318061	0.00227949	0.0021273382	0.0016323967	0.0016109343	0.0020861935	0.001502186	0.002127552	0.002293695	0.0018505199
CH25H	0.0019714818	0.0025459058	0.0019782968	0.0019815248	0.0020052178	0.001980903	0.0019921118	0.001980037	0.0019929619	0.0019896538	0.0019818412	0.0019758157	0.0019926752	0.001973916	0.0019912503	0.0019949407	0.0019649721	0.0019887737	0.0019834314	0.0019745158	0.0019891928	0.0019758157	0.0019852177	0.001997467	0.0019826663	0.0019947363	0.0020016525	0.0019960701	0.0020102365	0.002711748	0.0019740383	0.0019882522	0.0019895001	0.0019967584	0.0019951775	0.0019834524	0.0019868012	0.0019777573	0.00200052	0.0019856573	0.0019727796	0.001973937	0.0019921726	0.0019781543	0.0019771575	0.0019979698	0.0020017968	0.0019796405	0.0025022544
CHCHD1	0.0017295339	0.0020746728	0.0019920047	0.002131386	0.001843815	0.0018076095	0.0015729573	0.0022090613	0.0016254178	0.0017287391	0.0018557791	0.0015244448	0.0018998438	0.0017012835	0.0018209303	0.0017817195	0.0015178804	0.0016230138	0.0017171288	0.0017159913	0.0019101813	0.0017810467	0.0020229865	0.0018484859	0.0017529827	0.0019079326	0.00179454	0.0018936667	0.002304305	0.00168462	0.0020887186	0.0022583916	0.0022157729	0.0018387929	0.002033513	0.0021353634	0.002007933	0.0023241548	0.0020536762	0.0016106014	0.0020130195	0.0017775274	0.0019114477	0.0015898303	0.0019004038	0.001757883	0.0019033311	0.0020206787	0.0018361433
CHCHD2	0.0014114453	0.0019658832	0.0017868258	0.0020975568	0.002006778	0.0018266853	0.002630339	0.002545044	0.0018836947	0.001274957	0.0020453515	0.001892897	0.0014180997	0.0020114246	0.0020096109	0.0025959387	0.0023246089	0.0018596055	0.0017694897	0.0018174617	0.002535013	0.0016812735	0.0024406596	0.0016686638	0.0016192736	0.0016071367	0.0014638226	0.0020681121	0.001957726	0.002421329	0.0022954284	0.0020842925	0.0023310091	0.0016219009	0.0024537619	0.0021781542	0.0018449175	0.0024227658	0.001729715	0.0018104712	0.0021340558	0.0018260077	0.0017685601	0.002393307	0.0019600294	0.0020958832	0.0022852737	0.0014021038	0.0021686156
CHCHD7	0.0016052198	0.0018635497	0.0015126688	0.0027201667	0.0018001219	0.0019491448	0.002120849	0.001818831	0.002062144	0.0021629434	0.0017766792	0.0015032693	0.0021764922	0.001949894	0.0017184729	0.0021885645	0.0020064942	0.0015816962	0.001747252	0.0017435302	0.0018052568	0.0019736653	0.002222542	0.0020681154	0.0019591525	0.0017777454	0.0022149181	0.0020347612	0.0019469267	0.0015973934	0.002213265	0.0026278608	0.0021071702	0.0019490408	0.0018264947	0.0022229934	0.0016025463	0.0019303887	0.0019014379	0.001980627	0.0018417542	0.0019370718	0.0019126555	0.0015245938	0.0019471381	0.0017894019	0.0021485214	0.0020590115	0.0019754919
CHD1L	0.0018007433	0.0019056607	0.0015478231	0.0020497465	0.0014377563	0.0018750073	0.0018648956	0.0015584462	0.0021284334	0.001968068	0.0020544024	0.0018315655	0.0022198071	0.0013950877	0.0020270627	0.001607538	0.0016859871	0.0016382809	0.0022766285	0.0022895336	0.0016133249	0.0023842715	0.0020517553	0.0023854973	0.0018972249	0.0013463183	0.0018538873	0.0016588686	0.0024412808	0.0015895204	0.0017455234	0.001586169	0.002056584	0.0019120922	0.0020819283	0.0024639477	0.0017807437	0.0022438692	0.002452166	0.0023266843	0.002250704	0.0025014156	0.0017909127	0.0020844552	0.0018279362	0.0020979685	0.0018324513	0.0018845479	0.0018836458
CHD8	0.0028474866	0.0022469193	0.0024308667	0.001977393	0.002093357	0.0021792247	0.0023125275	0.0020261453	0.002007795	0.0027431475	0.0023617593	0.0024377801	0.0021460957	0.0027980974	0.0022293406	0.0020598767	0.0023029936	0.0032213766	0.0021597391	0.002665788	0.0026529194	0.0023099466	0.0017772341	0.002853067	0.0023294738	0.0026970566	0.002133965	0.0022377858	0.0018615096	0.0020310052	0.0018610909	0.0016741983	0.0016983898	0.0020259987	0.002380896	0.001981055	0.002337492	0.0019267242	0.0024724295	0.0025532786	0.0021754808	0.0026062932	0.0023797767	0.0028064647	0.003164536	0.0024672851	0.0024688693	0.0028051403	0.0020808454
CHD9	0.0025182476	0.0023611085	0.002163361	0.0020946427	0.0019251683	0.0025361406	0.0019075979	0.0014095515	0.0019875644	0.0026387663	0.0016036371	0.0019963733	0.0018634776	0.0021698428	0.0023224177	0.001332611	0.0017398469	0.0025002905	0.0023005588	0.0022730392	0.0016477583	0.0021787237	0.0014387362	0.0023493723	0.0027558543	0.0021483316	0.0015547592	0.0020936262	0.0026633963	0.0022129768	0.0013760565	0.0014831712	0.0020181173	0.0023303425	0.0021143716	0.0022073763	0.0020893498	0.001777651	0.0023440125	0.0021830664	0.001985257	0.0024644914	0.0024072845	0.0026361605	0.002465862	0.002256062	0.0016570162	0.0030617171	0.001885219
CHKA	0.002306642	0.0021502238	0.0023762884	0.0013041517	0.0026695936	0.0018126585	0.002367284	0.00285286	0.0015131714	0.0026551918	0.0013382899	0.0023550498	0.0018093253	0.0016279322	0.0023829946	0.0020885947	0.0021205344	0.0022436753	0.0020594422	0.0021667345	0.0034352746	0.001797532	0.0013040347	0.0020751394	0.0017982126	0.0015551774	0.0018682892	0.001776109	0.0027907176	0.0017214721	0.0018963589	0.0011322068	0.0018751096	0.0012379979	0.0015022766	0.002197697	0.0021171258	0.0025035187	0.0018432558	0.001615256	0.0019588803	0.0017957431	0.0023170484	0.0024173816	0.002532841	0.0020168067	0.0019234157	0.0017788076	0.0018675107
CHN2	0.0021527414	0.0024504627	0.002239992	0.0020852594	0.001958272	0.0019640077	0.0015784289	0.0019207506	0.0020969356	0.002750968	0.0015371104	0.0022674557	0.0022252367	0.0019803767	0.0031391464	0.0018189343	0.0018154266	0.0019759415	0.0027729115	0.0018110535	0.0016202101	0.0019030245	0.0025348493	0.0014245453	0.0025655096	0.001790625	0.001187437	0.0015102753	0.0026336655	0.0027024457	0.001761229	0.0016837529	0.0035326225	0.0021534478	0.0019119581	0.0016070589	0.0023857395	0.002128402	0.0024202862	0.001991078	0.0026638845	0.0016872843	0.0023730528	0.0023093165	0.001912728	0.0015723681	0.0013012906	0.0013961917	0.0012455619
CHPF2	0.00246221	0.0020142	0.002610198	0.0019593302	0.0018395853	0.0019736828	0.002535927	0.0028515186	0.0019022818	0.0018829386	0.0026664457	0.0025109379	0.0020837777	0.0019609812	0.0021992924	0.0028305857	0.0028363303	0.0025779877	0.0019007585	0.002157464	0.0026559439	0.0019934333	0.0021627913	0.002407773	0.0019604294	0.0029602137	0.002535729	0.0024497353	0.0014113968	0.0023984774	0.0022064496	0.0020957056	0.0018259762	0.0018772456	0.0021993406	0.0016649613	0.0024782103	0.0019884475	0.0019824584	0.0018683621	0.0022160958	0.0020593929	0.0023041966	0.0024382097	0.0025970056	0.0021162455	0.0021944693	0.002143968	0.0018083086
CHRNA5	0.0013010497	0.0029878262	0.0019669093	0.003078883	0.0026587052	0.0023128947	0.0019333824	0.0021850972	0.0018095081	0.0019862757	0.0028925359	0.0013107602	0.0015627166	0.0011793213	0.0019193761	0.0016651696	0.0017076217	0.0020936052	0.0019733952	0.0016984479	0.0017043037	0.0022744893	0.0011059814	0.0018484434	0.001226627	0.0021323056	0.00250672	0.0013935748	0.0018645521	0.002380531	0.0024381343	0.0023117687	0.002400931	0.003118576	0.001876657	0.002818014	0.001221965	0.0022239343	0.0024783676	0.0013991438	0.0024102386	0.0015262084	0.0013907694	0.0023526244	0.0015606732	0.0017417169	0.0015607981	0.002667789	0.0020476887
CHRNA7	0.0021483796	0.0015596031	0.0015036602	0.0014856441	0.0026070944	0.0021625385	0.0017920613	0.0012860163	0.0022033283	0.0025185174	0.0017458267	0.0037288708	0.0023614017	0.002046686	0.0033658175	0.0021588542	0.0026272691	0.00091619045	0.0018502793	0.0027648027	0.0031946155	0.002645468	0.0013286439	0.0017146574	0.0018689741	0.0021305855	0.0020831805	0.0020193998	0.0022722408	0.001285435	0.001666171	0.0011956325	0.0012941197	0.0024955017	0.0021291575	0.0020761944	0.0017494017	0.0020481048	0.0023930809	0.0024541852	0.0010941376	0.00082857866	0.003492136	0.001681088	0.002999797	0.001233203	0.0011748674	0.0014344511	0.0017880205
CHRNB4	0.0021911848	0.0020160994	0.002080615	0.0017380584	0.002406204	0.0019281708	0.0016907847	0.0019195359	0.0026026273	0.001685385	0.0021829668	0.0023317612	0.0018033667	0.0017082443	0.0019642815	0.0022735477	0.0012912909	0.001971238	0.0024018774	0.0012760125	0.0017448245	0.0017941729	0.0013352394	0.0013390759	0.0020587798	0.0025988673	0.0026203499	0.0022492579	0.0013085827	0.0018065434	0.002062082	0.0018217667	0.0013370941	0.0024190564	0.0017443419	0.0032378007	0.0024742244	0.0017480864	0.0025578656	0.0017511757	0.0016913894	0.0016787504	0.0012901546	0.002474141	0.002362637	0.0021598092	0.0018119044	0.0025729327	0.0016516278
CHST1	0.0019501153	0.0018756248	0.0014395172	0.0018235282	0.0014398118	0.0018086473	0.0019894468	0.0028882015	0.0014295706	0.0024303694	0.002139076	0.0014599172	0.0019472858	0.0031769928	0.0018419414	0.0026757924	0.0027973554	0.0014050971	0.0013576127	0.0022432583	0.00243692	0.0026609693	0.0020649247	0.002314577	0.0018207253	0.002168464	0.0021613773	0.0014190198	0.0014096786	0.0013754372	0.002103605	0.0023606208	0.0023455478	0.0013962075	0.002048791	0.0020620232	0.0019327706	0.0028417313	0.0013722861	0.0019136977	0.0029920181	0.0014753735	0.0014893555	0.0021811842	0.0014160295	0.0033830593	0.0013583568	0.0027509215	0.003648526
CHST12	0.0012200305	0.0015253013	0.0018464756	0.0017981218	0.0022163794	0.001789785	0.0019870547	0.0028593487	0.0027170442	0.0022791908	0.0021745618	0.0028263808	0.0020976574	0.001771312	0.0015512478	0.0013796557	0.0018606845	0.0022327004	0.0024883137	0.0023024292	0.001400021	0.0021923447	0.0020427827	0.0021446536	0.002121864	0.0018461325	0.0014477129	0.001431477	0.0015922033	0.0021152876	0.0019868654	0.0019051236	0.0033151247	0.0026381023	0.0021723546	0.0015858583	0.0017267717	0.0018561599	0.002435489	0.0026407277	0.001739623	0.002497195	0.0026142818	0.0030695384	0.0017242851	0.0019341526	0.0012301998	0.0015812869	0.0016184542
CHST2	0.001348125	0.001168119	0.0017338091	0.00095892674	0.0027674318	0.0013611057	0.002239532	0.0016531348	0.0020752384	0.0015180365	0.00225294	0.0017656045	0.0013556583	0.0016308923	0.0033336738	0.002510962	0.0014010224	0.0018921228	0.002546025	0.0021883252	0.001183324	0.0021906157	0.0012262043	0.0027762926	0.0020569456	0.003669284	0.0013708498	0.0014367534	0.0007913821	0.0011633098	0.001995155	0.0013485457	0.0036160748	0.0024293019	0.003451684	0.002760968	0.0022819962	0.0026351723	0.0026652738	0.0036511256	0.0011470002	0.0034067694	0.002088696	0.0046083964	0.0016577999	0.0014353154	0.0016097596	0.002403967	0.0013842075
CHST9	0.0017802877	0.0022643488	0.002358374	0.0017852145	0.0018560258	0.0017577128	0.0024119886	0.00234689	0.0018388191	0.0023976981	0.0017853806	0.0017603992	0.0018362228	0.0017875751	0.0017945747	0.0018056036	0.0022933893	0.003140008	0.0017846246	0.002398654	0.0018073946	0.0017603992	0.0017677493	0.0018077282	0.0017691004	0.0024211875	0.0018322092	0.0024784517	0.002534253	0.0018418728	0.0022822565	0.0017793855	0.0017812947	0.0018137806	0.0018401664	0.0026727295	0.0017947973	0.0017564081	0.0018196271	0.0018111457	0.0017770214	0.0017858421	0.0018245911	0.0018030199	0.0017802494	0.0018192525	0.002454263	0.0017840735	0.0022540544
CHSY3	0.0012366343	0.0015806509	0.0025217284	0.0012070474	0.0027277337	0.0021569734	0.0014210822	0.0020697655	0.0028142754	0.0018694127	0.0014016619	0.0020168547	0.00182245	0.0012367865	0.0022239177	0.0023542736	0.0027341875	0.0022461016	0.0025331269	0.001237917	0.00140218	0.0013913736	0.0013640475	0.0027394728	0.0022958585	0.001860952	0.0013858157	0.001389105	0.0025026328	0.0013788373	0.0024975722	0.0018685359	0.002907893	0.0018669702	0.0026178823	0.0013555225	0.0013946036	0.0013780597	0.001373556	0.005649575	0.0012280104	0.0036928956	0.0014135777	0.0019848857	0.001856099	0.0039026185	0.0013688006	0.0012122734	0.001692219
CHTOP	0.0022758073	0.0019463747	0.0017547295	0.0021222264	0.0018311861	0.0018494581	0.0020726798	0.0019664653	0.0020331198	0.0018133887	0.0021670908	0.0021970416	0.0019959873	0.002079441	0.001906971	0.0022021392	0.001918375	0.0024365073	0.0019204232	0.0018010434	0.0019180325	0.0018246263	0.002106802	0.0019433476	0.0018785003	0.002047085	0.0021907694	0.0019461502	0.0018179547	0.002118613	0.0020201704	0.0021864113	0.0020330094	0.0018333021	0.00178292	0.001978882	0.0020246273	0.00179973	0.0018183206	0.0017569765	0.001701086	0.0017060002	0.0018982505	0.0016494269	0.0015952404	0.0020073436	0.0021833733	0.002143415	0.0019075766
CIITA	0.0020005915	0.0033615332	0.0026538686	0.0019877183	0.0025792383	0.0039106524	0.0013204552	0.0023320706	0.0031109655	0.0021482853	0.0014518194	0.0018803696	0.0021092829	0.0015290198	0.0025734154	0.0015406095	0.00267781	0.0017392634	0.0023405552	0.0021238646	0.002396078	0.0022297935	0.0024182883	0.0018645998	0.002244042	0.002037258	0.0024298497	0.0021170415	0.0024582297	0.0027509814	0.0010603247	0.0011764831	0.0022093903	0.0023373407	0.0016159635	0.0023806808	0.0020258562	0.0019247943	0.0024586793	0.0019326465	0.0022863513	0.0024411147	0.0021723176	0.003726329	0.0029604153	0.0027512095	0.0013111432	0.0016325488	0.0028661443
CLASP1	0.002572363	0.0022631767	0.0023507047	0.0019957498	0.0021938935	0.002071082	0.002188383	0.00202871	0.001854713	0.0024229106	0.0021687287	0.0023263555	0.0020824424	0.0023506465	0.0021661634	0.0020986027	0.0019893574	0.0023901244	0.0019365693	0.0022369102	0.002400591	0.0022285718	0.0017536925	0.002722105	0.0021567165	0.0023857562	0.0019215631	0.0020656001	0.0018820583	0.0017556302	0.0018763664	0.0019748965	0.0021486073	0.0022568596	0.0020773245	0.0020825972	0.0020074646	0.0015733031	0.0020706295	0.0023187385	0.0019755352	0.0026332345	0.0022541815	0.0024899286	0.0025037995	0.0021894875	0.0023102316	0.0025876872	0.0021415518
CLCN5	0.0023625125	0.004039292	0.0031490661	0.0018651108	0.0021163619	0.0024290602	0.0015030528	0.0021070193	0.002055874	0.0031302508	0.0018559375	0.0024543717	0.001870048	0.0016539905	0.0031591584	0.0017986066	0.0019427718	0.0020206815	0.002276216	0.002278101	0.0031266648	0.0016260138	0.0013496066	0.0021134936	0.002015785	0.0028904262	0.0012675226	0.0014134167	0.004182041	0.002049291	0.0010015613	0.0008360277	0.0015453688	0.0018866156	0.0021382172	0.0020063643	0.0030945763	0.0024312872	0.0025644489	0.0026732637	0.0031415615	0.0021470056	0.002799636	0.003351534	0.003443358	0.0016677103	0.0012139088	0.0024790394	0.0016560724
CLCN7	0.0014754639	0.002433626	0.0027307172	0.0022102427	0.002539063	0.002756624	0.0019385156	0.0028779698	0.0020319924	0.0022767722	0.0017913143	0.0020229938	0.0018240666	0.0015620501	0.002552321	0.0024149062	0.002842691	0.001731679	0.0028870218	0.0020932863	0.002254143	0.0022055514	0.0020704444	0.0025365364	0.0017530054	0.0021034281	0.0020414693	0.0011955508	0.0021829223	0.0027106788	0.0019906578	0.0016888581	0.0021122145	0.0019789129	0.001681847	0.0024973275	0.0027322776	0.0024126733	0.0026065237	0.0024168831	0.0019647263	0.0020138426	0.0024204724	0.002783081	0.0023002445	0.0023359382	0.001601425	0.0017318638	0.0020851213
CLEC16A	0.00297253	0.001956684	0.0026354026	0.0018280405	0.0021999548	0.0023966455	0.0025856348	0.0021311347	0.0022423181	0.002618505	0.0022668901	0.0024854522	0.0024038216	0.002446396	0.0021353601	0.0024004516	0.0024295608	0.0027487136	0.002271181	0.0026661705	0.0028657622	0.0022201524	0.0022701912	0.0023603577	0.0021623368	0.0018894281	0.0017623907	0.0016829042	0.0019355059	0.0024750258	0.0020872876	0.001711481	0.0020326802	0.0022616966	0.0019863073	0.0019607842	0.002177327	0.0019627188	0.002192557	0.0021369127	0.0021212702	0.0022651288	0.0021926195	0.0031411357	0.0023108928	0.002414747	0.0024588185	0.0024383694	0.0024049885
CLEC2D	0.0014965282	0.0011868695	0.0016459564	0.0019685698	0.0013885612	0.0021825228	0.001552329	0.0013863012	0.0020871628	0.0018293139	0.0016805262	0.0014874786	0.0018169591	0.0021174022	0.0010815497	0.001240107	0.0013478807	0.0017968375	0.0020003752	0.0012954768	0.0013202771	0.0019252652	0.0023975947	0.001820928	0.0025621252	0.0014070772	0.0017116104	0.0012983226	0.0023554717	0.0015726734	0.0020143671	0.0016972948	0.0012324305	0.002049909	0.0018851665	0.0024783947	0.0016760383	0.0018848358	0.0016460286	0.002357083	0.0022163703	0.0021205163	0.0013994505	0.0013329755	0.0013467835	0.0020448894	0.0020040814	0.001339766	0.0016688657
CLIP2	0.0022305567	0.0021090407	0.003145667	0.0018778351	0.0026377498	0.0027927386	0.0019215933	0.0021165402	0.0028720235	0.0019757696	0.0024100016	0.0019895728	0.0019159042	0.002599214	0.003090475	0.0022628477	0.0023135773	0.0025364887	0.0035501032	0.004129042	0.0025730734	0.0027272801	0.0012365478	0.0016867226	0.0020716535	0.00229535	0.0015256942	0.0013759896	0.001878858	0.0014286484	0.0013674747	0.001550937	0.002010692	0.0019364207	0.0015117059	0.0021591624	0.0026650783	0.0026074043	0.0022640412	0.0024486685	0.0026427351	0.0024269102	0.002338078	0.0028088395	0.0020216194	0.0017944318	0.0011434354	0.0015765645	0.0016945067
CLK1	0.0029226292	0.0020877174	0.001612586	0.0021055206	0.0016785938	0.0017297931	0.0016629454	0.0020107713	0.0013308423	0.0017458593	0.0019109834	0.0020106446	0.001963999	0.0021600055	0.0018739572	0.0019213335	0.0016707283	0.0022187317	0.0015596367	0.0016284034	0.0012865965	0.0015972803	0.0018205069	0.0021511493	0.001977629	0.0020492827	0.0015729396	0.0024899498	0.0020199951	0.0014358485	0.002026314	0.0023843206	0.0023843343	0.0018374191	0.0018869968	0.0016829584	0.0017201778	0.0020769658	0.0018132537	0.0016753105	0.0015544201	0.0016311062	0.0022311914	0.0014631225	0.0014173958	0.001706845	0.0016897694	0.0020415795	0.0021581298
CLUH	0.0018510511	0.0012262362	0.0027532254	0.002147265	0.0021336782	0.0023099028	0.002125654	0.0022040093	0.0027843437	0.0022842092	0.0016992099	0.0025672505	0.002758845	0.0017503453	0.0017915375	0.0021316565	0.002833847	0.0017074165	0.002475495	0.0025989544	0.0023017754	0.0027360157	0.0029472373	0.0024480666	0.002264504	0.0015460125	0.0017739409	0.0013169817	0.0016713416	0.0023718537	0.002048202	0.0018738105	0.002452523	0.0020489057	0.0022920407	0.0022820493	0.0021678205	0.0019267851	0.002300893	0.0028162298	0.0022624682	0.0027496621	0.0023745177	0.0030847343	0.0021333445	0.0021146103	0.002442838	0.0015612335	0.0022980007
CLYBL	0.0016663405	0.0012873886	0.0017792826	0.002232309	0.0016645181	0.001336396	0.0021494373	0.0015743312	0.0022361688	0.0023107836	0.0017961148	0.0017086205	0.0022680447	0.0015094299	0.0013088889	0.001318018	0.0016290722	0.0012764608	0.002240263	0.0028452834	0.0014911738	0.0027657857	0.002462681	0.0022253392	0.0017713337	0.0016827332	0.0018531837	0.0020121087	0.0015266488	0.0016279649	0.0028906623	0.0024493865	0.0020879456	0.0020784787	0.0016173971	0.0021209333	0.001597961	0.0014930052	0.0015697704	0.0025121071	0.002271757	0.0023313507	0.0022374871	0.0018695332	0.0024600273	0.0018829003	0.0026682508	0.0024858657	0.0024195707
CMKLR1	0.0012411468	0.0018703368	0.0022227901	0.0009960756	0.0029752217	0.0012850948	0.0013366797	0.0029894114	0.002692558	0.002274335	0.0030497941	0.0028452214	0.0016389887	0.0023219294	0.001949141	0.0011796494	0.0016468433	0.002074482	0.0018847528	0.0014771135	0.0012094958	0.001559567	0.00040351588	0.0019448649	0.003210956	0.0014322439	0.0012402156	0.0016944658	0.0051333685	0.0018029104	0.00053823437	0.0014728261	0.0042355	0.0019583437	0.0014442523	0.0026074632	0.001404061	0.002201976	0.0029453447	0.004102131	0.0022413307	0.0034497315	0.0021076626	0.0054102135	0.0035221989	0.0018350221	0.0010831918	0.001789325	0.0010084063
CMTR1	0.0014594328	0.009809337	0.0022048152	0.0025175	0.0020965426	0.0019463884	0.0014390636	0.0030222938	0.0016326007	0.0024816866	0.0012399306	0.002208121	0.0019230262	0.0014091101	0.0013881492	0.0011166513	0.00152336	0.0020471287	0.0017871064	0.0016375874	0.0025082114	0.0014961824	0.0028199074	0.0020811814	0.001588908	0.0033044703	0.001483516	0.004956786	0.0024051885	0.0026832097	0.0015231494	0.0015121798	0.0015954904	0.0018135726	0.001265316	0.0014796387	0.0015998298	0.0015125071	0.002016583	0.0017755361	0.0020273798	0.0019210593	0.0020516182	0.0016603342	0.0042691957	0.0016829784	0.0015705614	0.0016756081	0.0017836299
CNBP	0.002242991	0.00238267	0.0017449968	0.0023426965	0.0015894575	0.0016563023	0.0020170533	0.0021703192	0.0016401077	0.0017642415	0.0023204854	0.0018666225	0.0018900492	0.0019088992	0.002138957	0.0022343	0.0018235458	0.0025853922	0.0017198052	0.001602521	0.0021741309	0.0015808874	0.0018461923	0.001750028	0.0018957068	0.0022627916	0.0026849057	0.0024946579	0.0020669373	0.0019605984	0.002146653	0.0022892312	0.0017590031	0.0018522925	0.002301292	0.0019322778	0.0019076853	0.0021254001	0.0015227158	0.0015118215	0.0019599814	0.0014435854	0.0018729457	0.0013208771	0.001986545	0.0015173537	0.0019485567	0.0018787007	0.0016043913
CNOT1	0.0026490097	0.0026249578	0.0022300472	0.0021557463	0.0020648635	0.0019605076	0.0019244517	0.0017685515	0.0016727166	0.002362702	0.0019983363	0.0023612808	0.0019268445	0.0022774145	0.0021050954	0.0018143528	0.0018969445	0.002577147	0.0019403613	0.0022429086	0.0022019278	0.0020187555	0.0017206277	0.0025800974	0.0024674116	0.0028420293	0.0019509338	0.002726743	0.0021045033	0.0021522006	0.0016011652	0.0018212611	0.0019246774	0.0019655265	0.002470618	0.0017946741	0.0019923402	0.0018033383	0.0021868893	0.0022052398	0.0021751313	0.0024488915	0.0022872528	0.002129934	0.0025662691	0.0021222394	0.0022178371	0.0024292734	0.002095791
CNOT2	0.0019394917	0.002743034	0.0019912785	0.002381733	0.0017676544	0.0018476939	0.0017581788	0.00191497	0.0017328467	0.0018897491	0.0019585846	0.0018940468	0.0021084892	0.0018911914	0.0021333129	0.0018087812	0.001681544	0.0018399076	0.0017673289	0.001881303	0.001707707	0.0018440005	0.0019274126	0.0020302644	0.0021993653	0.0020678234	0.0018873969	0.0023989414	0.002482082	0.0020393888	0.0019917418	0.0019341111	0.0019505211	0.0020542964	0.0019175303	0.0017799187	0.0017629204	0.0019734171	0.0018431356	0.0019630298	0.002035569	0.0019909823	0.0018840482	0.0017357063	0.0020444635	0.0018272407	0.0018855997	0.001953604	0.002052949
CNP	0.0020624115	0.005813896	0.0020410838	0.0021003191	0.0018717395	0.0017345431	0.0015439752	0.0032597922	0.0018578839	0.0021088854	0.0017406876	0.0022860665	0.001820346	0.0016548443	0.0018027967	0.0018618162	0.0021183693	0.0016442508	0.0021045976	0.0019615437	0.0024365054	0.0018342227	0.002365658	0.0021968207	0.0015952364	0.0025702985	0.0019484574	0.0027842915	0.0023445415	0.0022372839	0.0016437664	0.0016328809	0.0021475712	0.0020530254	0.0027656793	0.0017556489	0.0021700694	0.0026494444	0.002061153	0.0019319009	0.0023037065	0.0019758635	0.001999202	0.002490575	0.0034221218	0.002095897	0.0017167826	0.0018449997	0.0016146254
CNTRL	0.0017895671	0.0026393384	0.0019261625	0.0019823632	0.0023225138	0.0020364965	0.001839188	0.001762103	0.001921246	0.002720701	0.0014004514	0.0021998012	0.0020437848	0.0020594962	0.0021908572	0.001506419	0.0019564633	0.0017798672	0.0022420932	0.0024195137	0.0020417336	0.0022042803	0.0021534772	0.0024605445	0.0021898355	0.0022122012	0.0017898198	0.00235433	0.0024661783	0.0020800303	0.0019961437	0.0018645183	0.0016601994	0.0019694965	0.0017379187	0.0020271742	0.001840683	0.0018723246	0.0021632072	0.0023454847	0.0021233382	0.002199023	0.0020807306	0.0022651218	0.00283647	0.0020899663	0.0019644	0.002116545	0.0028070116
COIL	0.0018121926	0.0019456957	0.0018294809	0.0022225736	0.002157245	0.0019941477	0.0020838606	0.0019130895	0.0021534464	0.0023441832	0.0018925641	0.0018199083	0.0023849693	0.002129414	0.0018566046	0.0018615015	0.0015943327	0.0015485787	0.0020133292	0.0015589021	0.001718912	0.0018390776	0.002058544	0.0018238574	0.0021400366	0.0018508468	0.0020601703	0.0018342641	0.0017881647	0.0019892831	0.002021695	0.002191388	0.0023738546	0.0022709293	0.002236731	0.0018147419	0.0017940648	0.0022241045	0.0024253216	0.0022445342	0.002167862	0.0020559109	0.0020809749	0.0016006841	0.0017354196	0.0018674633	0.0018726712	0.0019488063	0.0018815593
COL12A1	0.0022454616	0.002437665	0.0025188397	0.0016952326	0.0017477177	0.0016980366	0.0028173586	0.002271223	0.0017256249	0.0022974531	0.0017245737	0.0022257955	0.0022393593	0.0017132903	0.0022635404	0.0022493217	0.001689047	0.0017139359	0.001690748	0.0017147975	0.0023259395	0.0026977682	0.001699514	0.0022336186	0.0024526613	0.0025917708	0.0026702646	0.0023562699	0.0017445022	0.002909921	0.0017049662	0.0017052004	0.0023276214	0.0023295735	0.0023816938	0.0016914537	0.0017239422	0.0017031468	0.0017208417	0.0026054545	0.0017048613	0.0017114793	0.0017431651	0.0025267203	0.0025926905	0.0022897222	0.0017184113	0.0023019405	0.0031494536
COL23A1	0.0018222833	0.0019244017	0.0016907449	0.0016670447	0.0029505566	0.0018763385	0.0012596864	0.0027461639	0.0019574342	0.002074521	0.0016330723	0.0020075499	0.001521077	0.0012718518	0.002521897	0.0024006255	0.003234993	0.0012509669	0.002292486	0.0038185534	0.00237475	0.0017604074	0.0013904936	0.002012524	0.0010541835	0.0021592116	0.0018473824	0.0019121366	0.0015225342	0.001683238	0.0012801723	0.0017197375	0.0027175294	0.0011912165	0.0015201444	0.001476976	0.0017830358	0.0022417258	0.0025916523	0.0022469235	0.0032645017	0.0015474487	0.0017795396	0.0032154415	0.0020796931	0.0021734338	0.002566182	0.0013615568	0.0016058917
COL24A1	0.0023087868	0.0028447325	0.0011088175	0.0013760715	0.0028049434	0.002073129	0.0011539382	0.002003796	0.002574017	0.0025055478	0.0016524737	0.0018203866	0.0016756925	0.0014950313	0.0022480062	0.0011389429	0.0033877937	0.0014691043	0.0021803929	0.0017516707	0.0023614846	0.0018993093	0.0012695005	0.0024347736	0.002193642	0.0016677078	0.0021147034	0.0026531063	0.0024610832	0.0015689946	0.0020619568	0.0011316504	0.0018242751	0.0017046647	0.0012092517	0.0021671108	0.0011788688	0.0014465059	0.002971922	0.0019267256	0.0013557095	0.00263225	0.001748016	0.002515852	0.001867647	0.0013235816	0.0022642345	0.0021956633	0.0025254744
COL26A1	0.0028528373	0.0013379692	0.0010160649	0.0017526711	0.0030148234	0.0032428284	0.0016779375	0.00041325582	0.003452037	0.0035313764	0.00041265483	0.0026068254	0.0031699024	0.002053457	0.002758909	0.0015083896	0.0016962517	0.0023118805	0.0016168198	0.0023431173	0.0005634783	0.0004131157	0.0015879052	0.0029408385	0.0018847993	0.0019732863	0.0055014505	0.00043481909	0.00045724123	0.0033191158	0.0015728293	0.0006022059	0.005612972	0.002866782	0.0013150972	0.00044421814	0.00334611	0.0014603935	0.009439528	0.0023746565	0.0018690843	0.004231051	0.002228476	0.0035739455	0.0004356004	0.00065701036	0.00045445695	0.0022130467	0.0026972552
COL27A1	0.0016664973	0.0012188781	0.0013896475	0.0021920933	0.002002802	0.0016857958	0.0021903762	0.0018425162	0.0014089053	0.0019151154	0.0015357545	0.0015490549	0.0024770084	0.0021200003	0.0020228836	0.0032882602	0.0024173371	0.001299997	0.0010210788	0.0014731642	0.001529059	0.0019370676	0.0019876359	0.0011904708	0.0030743987	0.0020256499	0.0028164163	0.0022882079	0.0012852757	0.0014251495	0.0023329335	0.0027966234	0.0016086422	0.0024847463	0.0013990628	0.0019598142	0.0022613239	0.0014010755	0.001306817	0.0024682095	0.0018368834	0.0026337786	0.0015446793	0.0021688326	0.003170125	0.0026866114	0.0021697883	0.0024693725	0.0031155774
COL9A1	0.0018205176	0.0018418597	0.0026979812	0.0024373452	0.0018435359	0.001891614	0.0018341629	0.0018625901	0.0028686565	0.0018356676	0.001857948	0.0018711181	0.0023339677	0.001819026	0.0018767843	0.0018744775	0.0018441691	0.001875971	0.0018536597	0.001817513	0.0018533849	0.0023509848	0.0018924575	0.001879998	0.0018821765	0.0024582802	0.0018620706	0.0018620039	0.002412238	0.0018660233	0.0018781441	0.001886968	0.0018885605	0.0018698068	0.0018311365	0.002560696	0.002483304	0.0025036796	0.0018745445	0.0018267795	0.0018289182	0.001821307	0.0018410727	0.0023803427	0.0024806494	0.0018666995	0.00187848	0.0018420353	0.0023278191
COL9A2	0.002011753	0.0010574878	0.0009966879	0.000964655	0.0036584528	0.0025186224	0.0012328186	0.0022769552	0.0028660914	0.0032618179	0.0007651877	0.0024327263	0.0018746986	0.0013670273	0.0019576142	0.0024863447	0.0019752365	0.0015180903	0.002085806	0.0026235299	0.0031384006	0.0014060218	0.0010723445	0.0013744918	0.0009390828	0.0021790853	0.0024985718	0.0012684638	0.0016797894	0.0014516835	0.0038040548	0.0011290831	0.0016245869	0.0015118443	0.0012021263	0.0011093691	0.001398369	0.0010598523	0.0017785887	0.001279387	0.0017966066	0.0012642021	0.002020588	0.0022320545	0.0015468586	0.0028755888	0.0016463399	0.0015610215	0.0051388177
COMMD2	0.0018923032	0.0024403154	0.0014989937	0.0019375345	0.0016678461	0.0019515188	0.0018333243	0.0018751813	0.0019687035	0.0020843644	0.0018793937	0.0021180427	0.0018854417	0.002279869	0.0020566238	0.0018461638	0.001625912	0.0018833663	0.0017843277	0.0015646134	0.0016127855	0.001494496	0.0019482349	0.0015451984	0.002235941	0.0017685605	0.0018273962	0.0016108056	0.0026972417	0.0021494897	0.0018908961	0.0016733697	0.0021969134	0.0017121381	0.0016394771	0.0017028854	0.0018922635	0.001718485	0.0019166663	0.0014325368	0.0019840663	0.0016634539	0.0020859772	0.0013977715	0.0015385213	0.0019995838	0.0015758519	0.002032055	0.0018750255
COPA	0.0023585814	0.00245343	0.0022623276	0.0021963732	0.0020167013	0.0018513742	0.0018630674	0.0024336688	0.0017396959	0.0022824209	0.0019348038	0.0022376175	0.0018571476	0.0018836989	0.002701871	0.0021850162	0.002351879	0.0021292141	0.0022770164	0.0019921588	0.002241603	0.0020460603	0.0016960897	0.0018978174	0.0019073414	0.0026856714	0.0018430925	0.002297641	0.0021138636	0.002169944	0.0019048637	0.0021583864	0.002004686	0.0018763102	0.002402175	0.001740637	0.0017821973	0.0019869714	0.0019906072	0.0021198897	0.0023748754	0.0020553165	0.0021305182	0.002272621	0.0026399922	0.002221634	0.0019121587	0.0020729206	0.0019487906
COPS3	0.0023425042	0.0026030368	0.0017215132	0.002731187	0.0014926273	0.001708623	0.0018385703	0.0016763824	0.0022144292	0.0015987157	0.0025655807	0.001433067	0.0017778854	0.002465319	0.0020039175	0.0026090464	0.0019241828	0.0015743215	0.0017025153	0.0017198969	0.0019199027	0.0018931122	0.0021405912	0.0020359212	0.0017572579	0.0022614647	0.0033051807	0.0025255207	0.0014792021	0.0015228827	0.0016037518	0.0016644857	0.0019625362	0.001963141	0.0017589661	0.0015154665	0.0022520705	0.0023688648	0.0015558302	0.0016408147	0.0019094999	0.0016804818	0.0025299492	0.0014064336	0.0015763694	0.0023467212	0.0013521684	0.0017214409	0.0016602684
COPS4	0.002162689	0.0023327158	0.0018998298	0.00221413	0.0018694715	0.0019315908	0.0016528706	0.001999985	0.002007313	0.0021741395	0.0021243386	0.0017644925	0.0020460489	0.0019807152	0.002053025	0.0016322451	0.0016394824	0.0014218948	0.0017466069	0.0016685895	0.0014779868	0.0019237155	0.002119783	0.0015553649	0.0018057679	0.0021764461	0.0020392947	0.0021349546	0.0023825432	0.0016127998	0.0017819206	0.0016827851	0.002088651	0.0015991336	0.0023639456	0.0018769836	0.0019739415	0.0025347918	0.0020825728	0.0019964138	0.0022935779	0.0018654767	0.0018731531	0.001740025	0.001520619	0.0016431295	0.0021055085	0.0018192261	0.0016183574
COPS8	0.0017324673	0.0017504618	0.0014669183	0.0020322332	0.0020115802	0.0017394071	0.0019181273	0.0018836177	0.0019156247	0.0019263271	0.0017441295	0.0016145151	0.0019878012	0.0018382156	0.0017210847	0.0017215149	0.0016226453	0.0017830741	0.0021513803	0.0016541994	0.0015157481	0.0018932743	0.002180607	0.001854905	0.0020928655	0.0016278889	0.001548562	0.0018421663	0.0020468934	0.0017945193	0.002190873	0.0021155353	0.0021962177	0.002014873	0.0020832934	0.0022381637	0.0014790791	0.0022087765	0.002071286	0.0020216054	0.0021598563	0.0019254306	0.0018418148	0.0016843677	0.0013805808	0.0016832727	0.0016771466	0.0019020081	0.0019295485
COQ10A	0.0012039695	0.0009819969	0.0015916688	0.0017833617	0.0019502316	0.0017574688	0.0020619188	0.0017745887	0.0023133615	0.0016903379	0.0016975057	0.0014284783	0.0019311446	0.001931758	0.0012068002	0.0015762624	0.0017946153	0.0016346781	0.0017148034	0.0014276373	0.0013751677	0.0021972135	0.0024834017	0.0021076878	0.0019111253	0.0010846204	0.0018012266	0.001567206	0.0015814678	0.0016701097	0.002240154	0.0021713376	0.0021230602	0.0021867924	0.0014985651	0.0024133553	0.0015457984	0.0017148263	0.001670986	0.002131709	0.0020399054	0.0022094445	0.0015916385	0.0017116875	0.0013430059	0.0023362795	0.0023300957	0.0020110377	0.0020110507
COQ5	0.0014001367	0.0018581394	0.0019479152	0.0018050111	0.001844147	0.0021899934	0.0019860466	0.0019833434	0.0016409145	0.0016690376	0.0020739918	0.0016582618	0.0018101691	0.0016469222	0.0023861055	0.0013667209	0.0019173224	0.0015114363	0.0017491231	0.0015654161	0.0015949082	0.0018465704	0.0021017	0.002020416	0.0022856398	0.0020404768	0.0024738393	0.0016611867	0.0028767078	0.0017870899	0.0019771927	0.0016017323	0.0016567298	0.0015415642	0.0018415407	0.001959056	0.0021510993	0.002734575	0.001956203	0.0015113843	0.0020400216	0.002217745	0.0019780092	0.0022684238	0.0021947457	0.0017637196	0.0022671283	0.0017651953	0.0014753963
COX18	0.0017324637	0.0019483239	0.0017887626	0.001988954	0.0019830524	0.0019650268	0.0019648862	0.0019578289	0.002229442	0.0019676744	0.0018668695	0.0017865292	0.0017665441	0.0021385665	0.0021541396	0.0019322901	0.0016138684	0.0015240272	0.0019860142	0.0015264244	0.002040545	0.001974129	0.0022149063	0.0019645975	0.0020795988	0.0019231183	0.0016728909	0.0016811644	0.0028516192	0.0015180046	0.0017229123	0.0019294728	0.0020185094	0.0015311906	0.0019376748	0.001969768	0.0019356321	0.0017349238	0.0016914309	0.002172186	0.0018737223	0.0019012191	0.0022205573	0.0019233532	0.001817564	0.0016705951	0.0019963158	0.0019339714	0.0017261308
COX20	0.0014971548	0.0017167468	0.0016041843	0.0017612637	0.0017148633	0.0020038025	0.0016913775	0.0016527342	0.0016657921	0.0015600435	0.001823921	0.0018693369	0.001905016	0.0017889622	0.0012288054	0.0013979939	0.0015533305	0.0016222954	0.0019339696	0.00153591	0.0012888336	0.001616433	0.0016934242	0.0021571778	0.0023591432	0.0015178785	0.0020192661	0.0017309394	0.0021779276	0.0019578082	0.0019125432	0.0020555258	0.0020098751	0.0019508527	0.0016666343	0.0017727733	0.0016663228	0.0017879625	0.0019006408	0.0016456819	0.0016653093	0.0019096999	0.0018092975	0.0014452998	0.001464187	0.0019076047	0.0017882491	0.002068244	0.0018575689
COX7A2	0.0019581958	0.0031585617	0.001618308	0.002438258	0.0018639799	0.0019145042	0.0018574529	0.002628204	0.0017773163	0.0015876733	0.0023499	0.0016695275	0.001958239	0.0018847182	0.0019966883	0.0021825056	0.0019085358	0.001794308	0.0016415103	0.0015183544	0.002253182	0.0015632346	0.0025334682	0.0015420518	0.0016428884	0.0021611042	0.0024311505	0.0023231409	0.002022054	0.0021630567	0.0021196743	0.0022411894	0.001819282	0.001437907	0.0029891944	0.00179496	0.001873584	0.0025393094	0.0018721606	0.0015355244	0.0021311652	0.0018042311	0.0019932028	0.0015838986	0.0018784093	0.0017667913	0.0019199896	0.0020709217	0.0015372797
COX7A2L	0.0017221823	0.0019800903	0.0019970825	0.0019854528	0.001955514	0.0021224497	0.0021276337	0.0023987605	0.0017028878	0.0018273869	0.0019294941	0.0016901726	0.0021328323	0.0020283968	0.002157066	0.0022267979	0.0018321715	0.0016710582	0.0019376924	0.0018668313	0.0020291996	0.0018855309	0.002459881	0.0016021901	0.0019737235	0.0018664022	0.0020590802	0.0018336294	0.001995468	0.0020900622	0.00207699	0.0020870448	0.0019242754	0.0017354743	0.002158122	0.0019281274	0.0017975019	0.0024899407	0.0017705627	0.0017829764	0.0020018478	0.0016843491	0.0019046285	0.002006255	0.0016491519	0.0018342643	0.001916214	0.0015998507	0.0017610466
COX7B	0.0017897605	0.0030836237	0.001705619	0.002337514	0.0017692012	0.001707082	0.001978468	0.0024372844	0.0017506517	0.0016354215	0.0020211716	0.0015797762	0.0018504593	0.002178449	0.0021967895	0.0022704	0.0017706107	0.0021708857	0.0019098838	0.001583763	0.0022670245	0.0015429894	0.0023178281	0.0012829925	0.0013757742	0.001925414	0.002187674	0.0022799731	0.0021103926	0.0020755033	0.0020033896	0.0022932687	0.0022291422	0.0016155607	0.002747839	0.0018491115	0.0022027872	0.0023631377	0.0016787834	0.0015411747	0.002088266	0.0015754882	0.0018305795	0.0018283844	0.001697693	0.0015566847	0.0018175207	0.0018256212	0.0017358622
COX7C	0.0017106129	0.0022846323	0.0017390199	0.0021611801	0.0017854131	0.0016622591	0.0020633633	0.0022915362	0.00191828	0.0018488868	0.0022266726	0.0014422784	0.0023183958	0.001546172	0.0015463814	0.0018138041	0.0017698453	0.0012854905	0.001797996	0.0016087032	0.0016911237	0.0018341647	0.002391116	0.001803541	0.001884048	0.0016915272	0.0023094628	0.0021289021	0.0022590384	0.0019092713	0.0019868037	0.0021594414	0.0016027631	0.0015701838	0.0025897261	0.0020327305	0.0018032314	0.0025050698	0.0020644106	0.0017294404	0.002195101	0.0018394951	0.0019276972	0.0016917723	0.0015853856	0.0019533352	0.001864737	0.0019550852	0.0017129442
CPA3	0.0021967737	0.007529757	0.00019581337	0.001583988	0.0034156987	0.0010707557	0.0021373846	0.0022352664	0.00067659456	0.0024406998	0.00023285644	0.0019416923	0.0029817154	0.0009982111	0.0011714644	0.002039954	0.00091372145	0.0016785752	0.0029432657	0.002230127	0.0006242095	0.004247721	0.000198234	0.0028963345	0.0016410511	0.0018143174	0.0021631974	0.002535517	0.0012168443	0.0012488848	0.0016842847	0.0025471756	0.0014087736	0.0021775619	0.0010049201	0.00045527195	0.006416797	0.0021649497	0.001783049	0.0014057298	0.0002732718	0.0025925825	0.00067653676	0.0011312643	0.001438008	0.005459989	0.0023464728	0.002539993	0.0015266426
CPS1	0.0022911546	0.0017439504	0.0020212631	0.0025569305	0.0023677857	0.0021475968	0.0012924233	0.001388544	0.0027447287	0.002477195	0.0017165503	0.0019429649	0.0015136518	0.0020205448	0.002272267	0.0021314858	0.001699807	0.0014922746	0.0016623467	0.002137498	0.0016626297	0.0026056105	0.0023355896	0.002311302	0.0016635298	0.0016233531	0.0020196396	0.0020369575	0.0019246337	0.002376287	0.0021788252	0.0022257061	0.00179466	0.0016668353	0.0018450703	0.0020151576	0.002107437	0.0015961564	0.0018737579	0.002465383	0.0020167583	0.0018221847	0.0020613156	0.0019320366	0.002464659	0.0020642506	0.002814063	0.0028198862	0.0029165943
CPT1B	0.0014922086	0.0023203231	0.0024564438	0.0022665125	0.0017350059	0.0024508303	0.0019561902	0.0030674613	0.0020172973	0.0021612872	0.0020756787	0.0018272639	0.0018442358	0.0021100969	0.0020349259	0.0019847834	0.002120765	0.0014995611	0.0020761727	0.0019063037	0.0010469838	0.0015810484	0.0016764932	0.001498121	0.0019541092	0.0026895166	0.0027334963	0.0028416386	0.0017314949	0.002967222	0.0016679112	0.0027370756	0.0016124247	0.0023761827	0.0022063437	0.0021161828	0.0017735302	0.0014509538	0.0021920318	0.0018554144	0.0015646177	0.0019350303	0.002703974	0.0015309913	0.0022286924	0.0021849377	0.0021561321	0.001932913	0.0018885848
CRADD	0.0021086812	0.0019063188	0.0020120114	0.0020872173	0.0019784486	0.0014531069	0.0021835936	0.0024630164	0.0015632646	0.0017715681	0.0023895083	0.0022439733	0.0013832743	0.0020317347	0.0021641701	0.002539931	0.0015929515	0.00246253	0.0019122912	0.0019920205	0.0020172806	0.0018867238	0.0019947882	0.0018362817	0.0019407732	0.0021101781	0.0023213264	0.0024758112	0.0021957303	0.0017858201	0.001984434	0.0018230163	0.0020282879	0.0016372042	0.0020348965	0.0021248166	0.002177407	0.0018950063	0.001778317	0.0016695629	0.001881034	0.0016466534	0.0017174237	0.0020070497	0.0018795636	0.0018525963	0.0016433777	0.002064918	0.0023492787
CREB1	0.002920198	0.002451151	0.0018908	0.0018640154	0.0014131783	0.0020787832	0.0017377865	0.0015644429	0.0016892414	0.0017842812	0.0018639959	0.0020382477	0.0018472463	0.002839889	0.0025126238	0.002256724	0.0019272524	0.0037947518	0.0017798438	0.0016257922	0.0019577798	0.0018669529	0.0013629823	0.0018275665	0.0020642593	0.0025392226	0.0017642725	0.0023584766	0.0018627928	0.0017408619	0.0017856768	0.0015379294	0.0018848749	0.0019080701	0.0017963832	0.0016439811	0.0018369674	0.0016154848	0.0016924568	0.0012823867	0.0015793826	0.0012877815	0.0017180977	0.0018701906	0.0018951579	0.0019869006	0.0018186802	0.0022718743	0.0019091005
CREB3L2	0.0026571741	0.0026354198	0.0025499242	0.0015755207	0.0021434745	0.002434201	0.001999097	0.0021573089	0.0024999008	0.0026360159	0.002515148	0.0024161127	0.0024511414	0.0026052282	0.0026865944	0.0016169952	0.002102058	0.002482259	0.002397827	0.0027421915	0.0023601213	0.0025212213	0.0015095212	0.0024808203	0.0026401596	0.003030476	0.0013783594	0.0016669388	0.002975488	0.0019776407	0.0019209052	0.0016028212	0.0022823738	0.002953473	0.0030192973	0.002036689	0.0024806922	0.0025339972	0.0024517656	0.0031265335	0.0023378474	0.003078093	0.0023985088	0.0033412736	0.0036722547	0.0021345904	0.0022441815	0.0023127336	0.0018389425
CREM	0.0023448204	0.0019155488	0.0017748366	0.0017416156	0.0020510037	0.0014501191	0.002078789	0.0016534999	0.0016027844	0.001608869	0.0022290095	0.0016803526	0.0018383062	0.00299445	0.0016150981	0.0017202749	0.0022397619	0.0023836163	0.001565259	0.0017529232	0.0017401497	0.0016806491	0.0019063567	0.0019705412	0.0015548578	0.001530917	0.0016982398	0.0019765547	0.001778622	0.0019142887	0.0017516867	0.002173555	0.0022588447	0.0015620097	0.0016878563	0.0019615209	0.0022401914	0.0021350707	0.0014968573	0.0017240457	0.0015608837	0.0014810376	0.0016488815	0.0019069166	0.001607513	0.0014445029	0.00152446	0.0017443433	0.0012776995
CRHR1	0.0019141603	0.0019151621	0.001904911	0.0018969364	0.0018909145	0.0019028924	0.0019065788	0.0019113367	0.0018936767	0.0019086702	0.0019107171	0.0019134176	0.0019076399	0.0019120623	0.0018962481	0.0032371432	0.0019145263	0.0018989601	0.0018931737	0.0019118554	0.0019044416	0.0019134176	0.0018982973	0.0018891726	0.0019035401	0.0018994327	0.0018896275	0.0018952403	0.00251529	0.0018836091	0.0019134021	0.0018966426	0.001894973	0.0018925184	0.0019042827	0.0018976512	0.0019046316	0.0019083541	0.0018875247	0.001898024	0.0019105694	0.002508329	0.0019046786	0.0019093473	0.0019034249	0.0018921098	0.002542494	0.0019000749	0.0019017492
CRIM1	0.002422877	0.0021287194	0.0015723049	0.0022880163	0.002385058	0.0017369968	0.0021269936	0.0018661168	0.0032977278	0.0030646822	0.0022081078	0.0023959572	0.0028898874	0.0020124225	0.0021759162	0.0015848088	0.0016206045	0.0026668543	0.0016598526	0.0028284285	0.0013163817	0.00225077	0.0008205654	0.0025872441	0.003302967	0.0020849686	0.0017273668	0.0014737672	0.0014952549	0.0018035677	0.001715257	0.0017272392	0.0021635247	0.002300321	0.0016453423	0.002716404	0.0018152455	0.0020912176	0.002437008	0.002355808	0.0018363156	0.0033382142	0.0023796253	0.0017606744	0.0017632783	0.0033540884	0.0015975119	0.002194568	0.0015376799
CRIP2	0.0009368954	0.00041496186	0.001033682	0.00058425573	0.0029097868	0.001454462	0.0005150102	0.0018627946	0.0019829157	0.0020723918	0.0017268055	0.0018252012	0.0019304109	0.0013090126	0.0007207336	0.0038448772	0.0015284604	0.0013832499	0.003121993	0.005309083	0.0018380102	0.0032792895	0.0020101506	0.00074583665	0.0023369514	0.0009864822	0.0025967031	0.0014848809	0.00037657216	0.0020128575	0.002485054	0.0025467214	0.0007769221	0.0020418605	0.0016945531	0.0018855168	0.0011559541	0.0018650701	0.0019119008	0.0017472588	0.0026396688	0.0019793864	0.0026799876	0.0026493429	0.0015740986	0.0013362922	0.003110474	0.0021066703	0.0019663835
CRISP2	0.0015388107	0.0016222968	0.0014731409	0.0020641845	0.0013061197	0.0012307221	0.0020677792	0.0013407065	0.0018812967	0.0014049787	0.0026906463	0.0013263789	0.001816401	0.0017621901	0.0018377167	0.0019664015	0.0011176716	0.0020432712	0.0021620486	0.0017701891	0.0020268075	0.0022052515	0.0019931747	0.0017508988	0.001256919	0.0024818843	0.0021270255	0.0017383164	0.0014587803	0.0016464847	0.0020669533	0.0012177151	0.0016486372	0.0019050501	0.0021561133	0.0019807774	0.0021608048	0.0042672036	0.0019217165	0.002126341	0.0022186618	0.0015228132	0.0013718363	0.0015400203	0.0019783704	0.0016590754	0.0020011258	0.0014535497	0.0027263367
CRISPLD2	0.005988661	0.0038241083	0.0032640118	0.0006016456	0.0027235665	0.0013171097	0.002998061	0.0014671213	0.00075011374	0.0014419286	0.001981015	0.0034845043	0.0012125872	0.001773677	0.0036183388	0.0022945534	0.00430448	0.002880563	0.0015129452	0.0016872056	0.001122246	0.000900955	0.0013256434	0.001912894	0.001111216	0.0038721978	0.0024971622	0.0011371999	0.0023826247	0.0028376787	0.0029252751	0.0026448106	0.001855144	0.0017766141	0.0015720982	0.0023068008	0.0024542492	0.0010050227	0.0012263847	0.0018888618	0.0023669729	0.0011139546	0.0028838697	0.000790824	0.0034801539	0.001367411	0.0022423067	0.0027536661	0.0014718721
CRLF1	0.0018068459	0.0018018488	0.0017880305	0.0023344278	0.0017669675	0.002573831	0.00265432	0.0017965708	0.0017727484	0.0018003193	0.0023364804	0.0017975623	0.0022993286	0.0018036506	0.0017660586	0.0023059233	0.0018000145	0.0023493962	0.0017600737	0.0024167437	0.0017874133	0.0024817374	0.002355704	0.0017528984	0.0017770336	0.0017794035	0.0027133026	0.0027391808	0.0017527038	0.0017475189	0.0017953735	0.0017636738	0.0017603205	0.0023823772	0.0017940771	0.0017609401	0.0023809061	0.0017851518	0.0024274047	0.0017767514	0.0023650683	0.0018018144	0.0017916543	0.0018008207	0.0017823391	0.0023378187	0.0017465876	0.0017755673	0.0022499945
CRX	0.0018993863	0.0020137797	0.0023465408	0.002066016	0.0017512407	0.0023470726	0.001999138	0.0022161826	0.0021444336	0.0013638905	0.0021958745	0.0019516791	0.0017556436	0.0017711828	0.0026986313	0.0030102711	0.0020012874	0.0026683933	0.0015354666	0.0019955586	0.0016555929	0.0018431661	0.0021487684	0.0018003912	0.002055873	0.002212119	0.0018960462	0.0019257267	0.0017882085	0.0017400824	0.0020527462	0.0016940342	0.0016885061	0.0018818806	0.0018158691	0.0017676214	0.0016343187	0.0025429605	0.0019795182	0.0020831346	0.00208807	0.0022541007	0.0021787542	0.0017906429	0.0018955447	0.0022757654	0.0018493349	0.0019086377	0.0015420709
CRY2	0.0019606294	0.001186575	0.001899093	0.0018414193	0.002109133	0.0017539806	0.0022404653	0.0020366644	0.0023938203	0.0019446055	0.0019941446	0.002331162	0.0023860687	0.002445643	0.001809511	0.0016146272	0.0025163193	0.0017169039	0.0024645496	0.0019921088	0.0018437811	0.0020748107	0.0020352022	0.0022464923	0.0022133982	0.0016132542	0.0019754698	0.002265289	0.0016524143	0.0022410613	0.0019879297	0.002436724	0.001804541	0.0017266294	0.0017965616	0.0019123676	0.002009547	0.0019100367	0.0023412083	0.0024178997	0.002106825	0.0023155548	0.002259007	0.0028402417	0.0020517632	0.0021770801	0.002531947	0.0020587116	0.0021168164
CS	0.002217338	0.0019123618	0.0017249287	0.0019678874	0.0024370812	0.0020223237	0.0019183493	0.0021196296	0.001903722	0.0029115877	0.0017292456	0.0019154007	0.0019045136	0.0018096503	0.0023277292	0.0019204451	0.0019704886	0.0019390881	0.0024027235	0.0022945649	0.002491684	0.0020605628	0.0015483483	0.0022560628	0.0019042977	0.0023594839	0.001768681	0.002030901	0.0022502332	0.0019637854	0.0022285439	0.0017713901	0.0018684984	0.001853871	0.0020006204	0.0017519839	0.0019451464	0.0019046935	0.0020583575	0.0022128932	0.0021035117	0.0019852899	0.0019818223	0.002183771	0.0027503076	0.0021533356	0.0019525995	0.0017949905	0.0022356408
CSDE1	0.002357136	0.0025859722	0.0018031764	0.0022787873	0.0018206843	0.0018054442	0.0019782349	0.0017912199	0.001633136	0.001880655	0.0018874232	0.0019539387	0.0019855835	0.0022350994	0.0021757346	0.002095423	0.0019795822	0.0024507954	0.0018837263	0.0015919958	0.0018838844	0.0016917657	0.0019462544	0.0019930203	0.00213375	0.0023128171	0.0021057997	0.002298174	0.0019986923	0.0022789852	0.00221826	0.0023432197	0.0020227924	0.00204729	0.0022609758	0.0016855061	0.0020642746	0.0021015687	0.0017504807	0.0017811459	0.0019843	0.0018265138	0.0019612887	0.0015896548	0.0018980027	0.0018899974	0.0020440791	0.002040414	0.0017005102
CSF1R	0.0026718664	0.0031502044	0.0028563049	0.0017979939	0.0021043965	0.0027680693	0.0025468909	0.0025409665	0.0019823308	0.0028653056	0.0016118927	0.0027051154	0.0017056963	0.002603159	0.0027382476	0.0018005301	0.0018545714	0.0024052272	0.003503612	0.002707632	0.0034773478	0.0016624936	0.0014657985	0.0014728609	0.0022221643	0.0024590667	0.0018404389	0.0019238308	0.0035834017	0.002813774	0.0011181505	0.0014090802	0.0028417525	0.0016636449	0.0020995035	0.001953607	0.0028671124	0.002808605	0.0025356407	0.0019086794	0.0029940184	0.002608813	0.0021634402	0.007188211	0.003161165	0.0024824387	0.0014492507	0.0013649072	0.0014412403
CSNK1G1	0.003105947	0.0023789972	0.0024516953	0.0018083099	0.0019300092	0.0022940575	0.0020558836	0.0018605007	0.0019196196	0.0025247438	0.0019565476	0.0023269635	0.0021997425	0.002450522	0.0022016987	0.0018311428	0.0019406365	0.0026188265	0.0018276883	0.0024024763	0.002293014	0.0023225958	0.0016956504	0.0021674198	0.0022442797	0.002453361	0.0017336679	0.0024972938	0.002224535	0.0024227116	0.002224446	0.0020459166	0.0023862591	0.002411203	0.0020521227	0.0017537927	0.0018475472	0.0022410182	0.0020294588	0.0021650419	0.0021735942	0.0020086884	0.0019520259	0.0019389404	0.0026871143	0.0018500632	0.0020199704	0.0022393388	0.0022955392
CSNK2A2	0.0023097347	0.0021192527	0.002314193	0.0017328605	0.0022373865	0.0020872704	0.002114938	0.001971294	0.0021218818	0.002478312	0.0021755428	0.0020527947	0.0023182507	0.0019424225	0.0021882898	0.0019883455	0.0022584256	0.0017204363	0.0022240735	0.0022088124	0.002291452	0.0021660218	0.0018642222	0.0022346103	0.0024238937	0.0022849708	0.0017360031	0.0017745174	0.0027917398	0.0017520816	0.0019914673	0.0019856016	0.0018298045	0.0020173474	0.0023900478	0.0019389745	0.0017832101	0.0022656957	0.0027456363	0.0026089165	0.0023022003	0.0023328417	0.0021542793	0.0021632947	0.0022499748	0.0021361532	0.00226704	0.0021063613	0.0020835176
CSPG5	0.0020909777	0.002808371	0.0024059892	0.0016594068	0.001690745	0.0020977869	0.0016219338	0.0020952984	0.0016906814	0.0016116664	0.0015917585	0.0020466712	0.0024710495	0.0016033321	0.0024409886	0.0016647469	0.0015802355	0.0016367327	0.0016737293	0.0016050003	0.0016223749	0.0019771168	0.0028991357	0.0016808633	0.0025139565	0.0021866986	0.0016875974	0.0016609259	0.0017655998	0.0017147905	0.0020471055	0.0022432767	0.0016492325	0.0016699506	0.0022203485	0.0016303788	0.00215722	0.0015906211	0.0016914798	0.0027791064	0.0016052622	0.0016050875	0.002215603	0.00161859	0.0024917729	0.0016734285	0.0017005779	0.0016470082	0.0016399912
CSTA	0.0023186284	0.0036878374	0.0018199905	0.0021483558	0.0016874396	0.0012833421	0.0014646057	0.0022943728	0.0016720516	0.0012581602	0.0019851807	0.0017700988	0.0012600729	0.0016465685	0.0021897214	0.0036891745	0.0023869993	0.0036278283	0.0018804494	0.0015765746	0.002624668	0.0010824742	0.0018772776	0.0013142821	0.0009821998	0.0023551998	0.0020666544	0.0018105673	0.0025224339	0.0017978624	0.0025482958	0.0024622213	0.0020670528	0.0020117157	0.0021907052	0.0013811059	0.0022226928	0.003169407	0.0014768038	0.0012474515	0.001978703	0.0009905813	0.0017941336	0.001065176	0.001376287	0.0013688989	0.0014139037	0.0017380468	0.002128801
CTHRC1	0.0025724634	0.0020704675	0.0020939196	0.0020702097	0.0016398587	0.0021237666	0.0022005062	0.0026833296	0.0022981127	0.0016718312	0.0021611718	0.0016587428	0.00167469	0.0016062172	0.0026322121	0.0023784176	0.0015957808	0.0016338745	0.0015592293	0.0016067658	0.0016550468	0.0022900812	0.0024410102	0.0016167515	0.0016373957	0.0024607466	0.001627409	0.0022302575	0.002097384	0.0016160331	0.0026157515	0.0022187391	0.0022132467	0.001627493	0.0016676656	0.0021778021	0.002478584	0.0021864593	0.0022411123	0.0015810551	0.001598428	0.0021048754	0.0022635725	0.0025693951	0.0021344633	0.0024278695	0.0016116215	0.0015756619	0.002200352
CTNND1	0.00240434	0.0037071016	0.0025362968	0.0019908191	0.002178584	0.0024350167	0.001613331	0.0021478084	0.002025314	0.0026673353	0.0013490097	0.002628134	0.0019307571	0.0016986661	0.0030362592	0.002108678	0.0018929886	0.0017819143	0.0027526096	0.002755115	0.0031846408	0.0022170001	0.001432117	0.0017964724	0.0017470155	0.0021356354	0.0016944173	0.0017280378	0.0032031352	0.0018531573	0.0013200529	0.0010199887	0.0022421323	0.0019387963	0.0023091657	0.0020395038	0.0021113623	0.0024844618	0.002330944	0.0021887422	0.0038200165	0.0022738623	0.002568025	0.0033897217	0.0031655098	0.0020297805	0.0016930057	0.0014636645	0.001476432
CTNS	0.0019614487	0.0027487564	0.0021898765	0.0016815813	0.002230884	0.0019128824	0.0017818873	0.0030100613	0.0018630881	0.0024977021	0.0017037835	0.0018893458	0.0019338754	0.0017475827	0.002302104	0.0014778678	0.0017133417	0.002340831	0.0020193623	0.0021986172	0.002377442	0.0016494623	0.0015079721	0.0019252636	0.0016650744	0.0020735946	0.0021033864	0.0027389044	0.0020638898	0.0018896612	0.0024896709	0.00147488	0.0018794384	0.0020528752	0.0019077414	0.0019328007	0.0024080167	0.0021098272	0.002095024	0.0021171984	0.0021271678	0.0018232027	0.0019363099	0.0023974713	0.0023552205	0.0019747203	0.0016148506	0.0016836865	0.002558641
CTPS2	0.0023152686	0.0017162022	0.0016019411	0.0017864596	0.0023370038	0.0018215252	0.0017297433	0.0019745259	0.0019813457	0.0022929488	0.001818036	0.0021452652	0.0021044912	0.0018212775	0.0018110336	0.0016148379	0.0018033383	0.0018310426	0.002143131	0.0020954933	0.0019262583	0.0019140141	0.0017445323	0.002411501	0.0019821858	0.0019566484	0.0019298072	0.002127998	0.0020530978	0.0016815591	0.0019699468	0.0017906342	0.0019385088	0.0017393657	0.0026704138	0.0024192384	0.0017121152	0.0022315003	0.0028347492	0.0021532	0.0025517002	0.0023180253	0.0021504404	0.0024916546	0.001756388	0.0020121492	0.0017502381	0.0018188553	0.0018734914
CTRB2	0.001989079	0.0019984508	0.0019844263	0.0019844747	0.0019525543	0.0019814412	0.0019623716	0.0026112706	0.0019693028	0.0019647565	0.0019752134	0.0019826586	0.0019608855	0.0019866645	0.0019699882	0.001966403	0.0019988138	0.001972025	0.0019839278	0.0019858803	0.00196803	0.0019826586	0.001977773	0.0019650862	0.0019783804	0.0019628378	0.0026624496	0.0019634264	0.0019522767	0.001954914	0.0019853662	0.001974235	0.0019733943	0.0026560132	0.001959217	0.0019808328	0.0019714946	0.0019828314	0.001961571	0.0019775676	0.001989315	0.0019870244	0.0019634394	0.0019819064	0.0019870738	0.001962529	0.001961092	0.0019853823	0.001986228
CUL7	0.0018528677	0.001707176	0.0022537517	0.0023328098	0.0017529017	0.0016085423	0.0023414937	0.0021507111	0.00256557	0.0024457574	0.0015528887	0.001970831	0.0023152211	0.0018568848	0.0020627775	0.0021148971	0.002459058	0.002020279	0.0026129496	0.0027120544	0.0023218056	0.0021358777	0.0024496042	0.0026195417	0.0018362195	0.0021209244	0.0019897828	0.0018929959	0.0020133203	0.0026277986	0.0020518645	0.001711607	0.0017419183	0.0022366012	0.0018918912	0.0025852553	0.0020460945	0.0019685093	0.0017428669	0.0023916773	0.0022835934	0.0025680056	0.0020914604	0.0034025735	0.0027571125	0.0022385684	0.0026062329	0.001322838	0.002563804
CUL9	0.0022256102	0.0016821157	0.0024565114	0.0018738497	0.0025909755	0.0026079966	0.0025663	0.0022257036	0.00235141	0.0027016497	0.0018217086	0.0022245217	0.002532489	0.0019667032	0.0017300388	0.0021508702	0.0024342586	0.0019440425	0.002095954	0.0028123674	0.0022675204	0.0024483767	0.0023246582	0.0025573852	0.001963817	0.0018246801	0.0018769171	0.0016359618	0.0017771123	0.0019394853	0.0021290334	0.0017335997	0.0018375255	0.0019785834	0.0020512592	0.0023039647	0.0021173623	0.0016326217	0.0023342688	0.0025958105	0.0019126587	0.0024908877	0.0021353227	0.0027849514	0.0023347987	0.0024569517	0.0029258805	0.0021675455	0.002389237
CUTC	0.0020711494	0.0020688872	0.0015442834	0.002230088	0.0016819644	0.0019332172	0.0019934697	0.0021500676	0.0018455491	0.0019133019	0.0020256964	0.0024352304	0.0016604834	0.0023601938	0.0019501455	0.0019177868	0.002172996	0.002193605	0.0018288379	0.0019416517	0.0017702442	0.0018731505	0.0018307086	0.002046588	0.001861431	0.00228207	0.002565311	0.002201124	0.0020029484	0.0018156944	0.0016476966	0.0019963386	0.0018138031	0.0018852204	0.0018273017	0.0017511426	0.0018552602	0.001988021	0.0018064558	0.0016353857	0.0018244061	0.0018579125	0.0019124154	0.0014964638	0.0019095397	0.0020449008	0.0022366524	0.0022625062	0.0016312641
CUX1	0.0029443323	0.0027575425	0.0026235252	0.002125998	0.0021187905	0.0023670336	0.0025964743	0.002286654	0.0018871331	0.002295869	0.0024504415	0.0024286052	0.0019379711	0.0022160837	0.0033169594	0.0026996895	0.0023871416	0.0027495306	0.0026912119	0.0027730993	0.0029420112	0.002023251	0.0017223032	0.0017386014	0.0019278968	0.0022711453	0.0018262661	0.0019705729	0.0017311032	0.0020451373	0.0019699903	0.0018817094	0.0025628028	0.0022482423	0.0023746828	0.001881225	0.0021787737	0.0029784	0.0020134996	0.0020869025	0.0023211425	0.002050876	0.0027038998	0.002825656	0.002616599	0.0018901807	0.0022064252	0.0021127895	0.0016633178
CWC15	0.0018647799	0.0026210807	0.0017672735	0.0022619425	0.0017665857	0.0017333076	0.0021123732	0.002323378	0.0019835625	0.001978075	0.0019479778	0.0018920788	0.0020453997	0.0020252499	0.002089616	0.002318944	0.0017198763	0.0021702556	0.0018754541	0.0017482787	0.0020349554	0.0017932833	0.0020531327	0.0015346607	0.001683951	0.0016072281	0.0019127304	0.0021549794	0.0019267857	0.0018509547	0.002247986	0.0026868507	0.0023002792	0.001965564	0.0018089776	0.0017837879	0.0018084999	0.0021373674	0.0016074934	0.0015820372	0.001998723	0.0018019422	0.001889821	0.0020079263	0.001754601	0.001641861	0.0021906109	0.0020884147	0.0019765305
CWC25	0.002012789	0.0019630676	0.0018763297	0.0019920086	0.0017711733	0.0017561903	0.0017166932	0.00202181	0.0014760396	0.00183535	0.0020160452	0.0020301237	0.0017000312	0.0021665054	0.0024083406	0.002606763	0.0020111024	0.0034391389	0.0018772515	0.001708214	0.002046739	0.0017864391	0.0020698367	0.0016087854	0.0014285829	0.0019371004	0.0020631165	0.002188071	0.0015682196	0.0019412133	0.0023677512	0.0026350091	0.0021623895	0.0021953282	0.0014981363	0.0016379956	0.0018158437	0.0015031152	0.0015112808	0.0014707018	0.0016143982	0.001658874	0.0017217661	0.0016298927	0.0014802899	0.0018209284	0.0023273197	0.0021410054	0.0023666632
CWC27	0.0018424982	0.002580293	0.001953735	0.0022552663	0.0019572221	0.0016688978	0.0019484003	0.002010048	0.0020851044	0.0022783324	0.0019656043	0.0015924947	0.0021543924	0.0020978996	0.0019682248	0.0016716823	0.0016626436	0.0016201466	0.0017820422	0.0018099535	0.0019035978	0.0019972988	0.0023108784	0.0018481967	0.002177735	0.0016003918	0.0018085919	0.0024197	0.002681443	0.0018718169	0.0017912072	0.0020188275	0.0022763233	0.0021072938	0.0020671992	0.002053802	0.002004957	0.0020209234	0.0019379819	0.0016012057	0.0021921103	0.0018223269	0.0018369419	0.0018183358	0.0017133664	0.0016504113	0.0017751319	0.0017091576	0.0021700042
CXCL11	0.0019696467	0.0063935407	0.0020457914	0.002386557	0.0027446242	0.0019988155	0.0017889494	0.0032333964	0.0018978533	0.002113316	0.0016545543	0.001903427	0.0018537624	0.0010792996	0.0011093601	0.0011142157	0.0011052813	0.0024290574	0.0018580322	0.0017860072	0.0021706931	0.0016723527	0.0023952136	0.0017852638	0.0018322465	0.0022496765	0.0015051345	0.0029985548	0.0025694268	0.0030084322	0.0013940099	0.0017413722	0.001750116	0.0018683745	0.0014049448	0.0017313084	0.0016075068	0.001778279	0.0011284279	0.0021736005	0.0014410485	0.0010837155	0.0019304933	0.0014155824	0.0020426537	0.0011069209	0.0011393375	0.0020858524	0.0018085903
CXCL12	0.0021769048	0.0025532143	0.0024188915	0.001610683	0.0017192836	0.0016677876	0.0017461155	0.0017124977	0.001647497	0.001745983	0.0017180446	0.0017032283	0.0024789074	0.0022192816	0.0031162607	0.0022006065	0.0023939034	0.0029560323	0.0025348628	0.003180117	0.0023079254	0.0017032283	0.0016627184	0.0026361647	0.0016802921	0.0017169105	0.0016937897	0.0016988897	0.0035422798	0.0016833178	0.001694137	0.0016681678	0.0016647016	0.0025821556	0.0017481314	0.002221951	0.0017074228	0.0016835987	0.0016758847	0.0039425497	0.0021635583	0.0016552687	0.0017350569	0.0016642779	0.0016258914	0.002242355	0.0016688639	0.001619142	0.0016225132
CYB5A	0.0012575283	0.0018104048	0.0018459419	0.00229889	0.0021629627	0.0015526729	0.0019857662	0.001696761	0.0018292428	0.0015070097	0.0018857438	0.0015263249	0.0022534968	0.0017399122	0.0015902759	0.0019025179	0.0014110834	0.0014433827	0.00226121	0.0017779334	0.0012681657	0.0023071282	0.002308931	0.0015751173	0.0021040023	0.0010975755	0.001289594	0.0018498771	0.0018289385	0.0017324664	0.0017412478	0.0017832059	0.0022286067	0.001653	0.0013071088	0.0023021281	0.0013220458	0.0017985231	0.0023788323	0.0017767501	0.0016073758	0.001574973	0.0014207577	0.001739582	0.0013667841	0.002600977	0.0022094045	0.0016363142	0.0017943087
CYCS	0.0014943635	0.002487213	0.0015515791	0.002258678	0.0018780342	0.0018258428	0.001654299	0.0019974972	0.0018107686	0.0018163134	0.0018384493	0.0017066641	0.0021036556	0.0018672955	0.0020148174	0.0016006822	0.0014696139	0.0015465328	0.0020261086	0.0014476329	0.001436943	0.0019161494	0.0023635146	0.0016348606	0.0020132116	0.0015351225	0.0013946573	0.0018177239	0.0027639219	0.0021723441	0.0016904718	0.0020882904	0.0022108275	0.0018756946	0.002480157	0.0017494974	0.0019056088	0.0021417327	0.0017155624	0.0019626506	0.0020330907	0.0018032672	0.0018909506	0.0022235205	0.001646786	0.0016466603	0.0015888239	0.0016187816	0.0018337914
CYFIP1	0.0023896832	0.0031942686	0.0028372589	0.0024972213	0.0020998432	0.0020010201	0.0017563879	0.0027025177	0.0018425474	0.002613	0.0020904301	0.0026756928	0.0020211025	0.0018227752	0.003217572	0.0022056673	0.00253811	0.0015668996	0.002520064	0.003301438	0.0034868175	0.0022070878	0.0015401243	0.0018532147	0.002069588	0.002287079	0.0015681419	0.001697185	0.002778224	0.0020995066	0.0014734842	0.0015870034	0.0026298377	0.0021440396	0.0022693027	0.0016491779	0.0022845375	0.0031626562	0.0020313184	0.0024068665	0.0035821535	0.0018898739	0.0024712933	0.0028347543	0.0031022395	0.0016345875	0.0015052984	0.0014025613	0.0018450478
CYP11A1	0.0031534377	0.003205722	0.0011672507	0.0015133953	0.003746311	0.0018174874	0.0017864315	0.0026365377	0.0018119813	0.0029238486	0.0012812834	0.0016931355	0.0013906424	0.0021993537	0.0023756917	0.0025108785	0.0022205326	0.0034258966	0.0022092876	0.001520212	0.0024497313	0.0022553923	0.00097370794	0.0022553299	0.0019337302	0.0016035569	0.00163148	0.0023514684	0.0022093046	0.0013347155	0.0014268472	0.0029188085	0.0018205883	0.002791273	0.0014753115	0.0019156814	0.0033627814	0.0015140406	0.0018858982	0.00090568955	0.0011422541	0.002080603	0.0015006773	0.001463691	0.0016411324	0.0017967129	0.0019431871	0.0021528103	0.0024281535
CYP11B1	0.001981788	0.001982704	0.0019694802	0.0019586894	0.0019579032	0.0025685418	0.0019786938	0.0026203613	0.001954996	0.0019814225	0.0019837054	0.0019870219	0.0019802079	0.001979059	0.0019643079	0.0019602515	0.0019818249	0.001967889	0.0019536298	0.0019788165	0.0019755203	0.0019870219	0.001966719	0.0019549476	0.0019738048	0.0019689675	0.0019558708	0.0019632515	0.0019370859	0.0019478934	0.0019868722	0.001964641	0.0019624166	0.00195953	0.0019757266	0.001965698	0.0019756139	0.0019801313	0.001952882	0.0019604843	0.0019769114	0.0019781806	0.001976062	0.0029018242	0.0019673428	0.0019590487	0.0019498058	0.0019628908	0.0019651153
CYP17A1	0.001692221	0.0024349943	0.0026409	0.0023606347	0.0020289444	0.0015842719	0.0021400147	0.0024233626	0.0015908708	0.0021490422	0.001635273	0.0016438753	0.0024880075	0.0016819866	0.0015574076	0.002020427	0.0016847977	0.002341096	0.0022947656	0.0022529503	0.0021566262	0.0020654635	0.0020845328	0.0022110392	0.0024798352	0.002100945	0.0015309983	0.002658943	0.0020452272	0.0020288485	0.0016411652	0.0015557006	0.0026482972	0.0020852662	0.0021922693	0.0015552859	0.0021387762	0.0016142451	0.0024035592	0.0024459693	0.0016704435	0.0022017714	0.0021941792	0.0016704267	0.0016304137	0.0020448607	0.002029223	0.0027264908	0.0022595397
CYP2C8	0.0010914572	0.0019740793	0.0022093453	0.0024979976	0.002031711	0.0018360161	0.0023916562	0.0021077166	0.0020503015	0.0020239754	0.0018115258	0.0019647635	0.0020155204	0.001916575	0.002081529	0.0017167504	0.0016247241	0.0009321103	0.0012350392	0.0023056094	0.0028334772	0.0018891676	0.0017734711	0.0025190809	0.0017129725	0.0015109124	0.0013325505	0.0019114538	0.0033140623	0.0012648623	0.0027547097	0.0015760947	0.0020540806	0.0016145912	0.00200412	0.0023552184	0.0024754943	0.0021162687	0.0022385714	0.0018760834	0.0027158118	0.0023951887	0.0023879062	0.002249577	0.0026938308	0.0018506959	0.0020386341	0.0025558877	0.0027396716
CYP4A11	0.0019567828	0.0025212036	0.001972196	0.001981308	0.0020121636	0.00196717	0.0019832854	0.001961668	0.002001365	0.0019783229	0.0019648443	0.001953937	0.0019836645	0.0019616904	0.001987015	0.0019944953	0.0019462248	0.001981699	0.0019862428	0.0019627488	0.0019796656	0.001953937	0.001976329	0.0020005417	0.0019696697	0.0019910287	0.00200706	0.0019952592	0.002036414	0.0020181942	0.0019511181	0.0019820093	0.0019848386	0.0019977246	0.001989332	0.0019738206	0.0019757436	0.001959486	0.0020062923	0.0019874186	0.001960599	0.001962032	0.0019843203	0.002586196	0.001971098	0.0019998807	0.0020095056	0.0019767291	0.0019739121
CYP4F11	0.002320434	0.0032133064	0.0021120629	0.0016130722	0.0017700689	0.0021751747	0.0025415395	0.002906665	0.0028114524	0.002520792	0.0016786491	0.0016544479	0.0028050889	0.0015894342	0.0031734982	0.0022596116	0.002042088	0.0017023227	0.002359932	0.002405742	0.0017069966	0.0016544479	0.002251341	0.001734925	0.0021703248	0.0017284477	0.0017535693	0.0017320516	0.0017252275	0.0017725022	0.0016469529	0.0016988651	0.0029157114	0.0026544817	0.001732948	0.0016788148	0.0022630752	0.001660095	0.0017474435	0.001630639	0.0025434103	0.0023326592	0.0017200452	0.0027607142	0.0028994486	0.0017387023	0.001751831	0.0021785286	0.0016026506
CYP4F12	0.0017655885	0.0027990525	0.00085017044	0.0015969569	0.0026352277	0.0016953554	0.0019234173	0.0042015747	0.0021201281	0.0057376223	0.0010815953	0.0011859294	0.001620025	0.0013020291	0.0030921993	0.0014554518	0.0018808345	0.00337017	0.002328119	0.0030817718	0.0036140203	0.0010337061	0.00045520795	0.0012572088	0.001291	0.002335179	0.0028084938	0.0030053742	0.0022108178	0.0016751204	0.0036355287	0.0016542695	0.0007780857	0.0021656118	0.0013930931	0.0015762675	0.002462748	0.0010141984	0.0008818418	0.00096938695	0.00091389724	0.0013028048	0.0012996813	0.0016368782	0.0036029494	0.0012040583	0.00092883286	0.0018942388	0.00338029
CYP4F22	0.0011650356	0.0036068377	0.0034152549	0.002198613	0.0010071665	0.0035152792	0.0024563514	0.0011162419	0.0023040674	0.0014100596	0.0015362772	0.0017437412	0.0013838907	0.0027452528	0.0018136952	0.000702654	0.0010166662	0.0018369488	0.003199061	0.0026650552	0.0021182294	0.0010427077	0.0029802532	0.0012912543	0.0028300893	0.001282718	0.00097403885	0.001286122	0.0030444337	0.0018114547	0.0024906164	0.0026293788	0.0045115515	0.0014714825	0.0025506672	0.0013475165	0.0021885037	0.0017447183	0.0018437041	0.0011393991	0.0029447982	0.001916519	0.0012241378	0.0014446757	0.006341176	0.001677285	0.00066638837	0.0011086668	0.00085117924
CYP4X1	0.002548546	0.0019346657	0.0031423997	0.0019607893	0.0019785345	0.001947641	0.001957166	0.0019425047	0.0019741722	0.0019536098	0.0019446465	0.0019371794	0.0019571993	0.0019453522	0.0019615523	0.0019669097	0.0019350044	0.0019576456	0.0019646678	0.0019460667	0.0019552845	0.0019371794	0.0019543625	0.0025675613	0.001949106	0.0019634734	0.0019755622	0.0019669782	0.0019991144	0.0019838011	0.0019353846	0.0019582964	0.001960421	0.0019690783	0.0019614485	0.0019528936	0.0019527565	0.0019416898	0.0019754935	0.0019644615	0.0019449441	0.0019456927	0.0019581926	0.0019510413	0.0019530212	0.001970525	0.001977982	0.0019572612	0.00195514
CYTIP	0.002378959	0.0022694818	0.001769363	0.0026469617	0.0013885943	0.0014768572	0.0016417265	0.0020504368	0.0011764633	0.0016407531	0.0023553863	0.0022088897	0.0018474419	0.0019196091	0.0020869276	0.0026471463	0.0019435098	0.0026268915	0.0016223816	0.0016554157	0.0019447702	0.0016197057	0.0022084601	0.001814493	0.0017242156	0.002243752	0.0024334148	0.0036460834	0.0016010738	0.0018442486	0.0021271145	0.002732207	0.0019816924	0.0019901546	0.0025189002	0.0016402742	0.0018693669	0.0021014672	0.0014398695	0.0016069661	0.0016564531	0.0014753651	0.0021477758	0.0016402665	0.002035299	0.0017633174	0.001876594	0.0017728846	0.0015465292
DAB2	0.0017736454	0.00309529	0.0023263358	0.0013909942	0.0027096963	0.0022187466	0.0019441136	0.0013825446	0.0018819021	0.0018982036	0.002756439	0.001550883	0.0018552099	0.0012201599	0.002392416	0.0013910899	0.0019181666	0.0020627968	0.0033116438	0.002562564	0.0018544584	0.0024952227	0.0007814089	0.0022707563	0.0020612513	0.0036164634	0.0008375439	0.0010762268	0.002796223	0.0011843024	0.0010642731	0.0008599828	0.0018677058	0.0023047936	0.0011113116	0.0025822415	0.002081227	0.0015369835	0.0025365166	0.0030776148	0.0015711363	0.0032086594	0.0024433788	0.0017780248	0.0020767106	0.0026432255	0.0010757498	0.0014623808	0.0013687082
DAD1	0.0021001813	0.0023757261	0.0018386873	0.0021369092	0.0015262585	0.001824267	0.0021505433	0.0025911995	0.0017966474	0.0014690935	0.0025546423	0.0018358873	0.002114337	0.00227064	0.0017923792	0.0017182521	0.0019308348	0.001946062	0.0013579252	0.0014629754	0.0019373217	0.0015071181	0.0018725916	0.0018842319	0.001817512	0.0022105905	0.0021153232	0.0022147244	0.0021368947	0.0019327988	0.0019705119	0.002057909	0.0015952761	0.0017271863	0.0028096668	0.002064744	0.002125653	0.0024601654	0.0015940701	0.0013907015	0.0018416601	0.0017197228	0.0017182652	0.0014778015	0.0015533378	0.0019068352	0.0018788971	0.0017996278	0.0016020042
DAG1	0.002366731	0.0017781428	0.0029475994	0.0017237294	0.0023384974	0.0022381872	0.002127158	0.0016461625	0.0024978858	0.002733063	0.0023110064	0.0024844983	0.0023584596	0.0025624507	0.0022968124	0.0021031701	0.0022548814	0.0023336695	0.002549235	0.0027434826	0.002272673	0.0028725385	0.0018714992	0.0022823883	0.0020558008	0.0019999484	0.0014175497	0.0016416049	0.0022754313	0.0023938823	0.0018226795	0.0016828538	0.002268725	0.0025920083	0.002662551	0.0023844019	0.002210781	0.002041279	0.0022653241	0.002696275	0.0024638404	0.002770876	0.0018950665	0.0036410394	0.0026110874	0.0023367163	0.002112745	0.002019796	0.0019819825
DAGLA	0.0023950248	0.0016253234	0.0025232604	0.0018068288	0.002142581	0.0029094755	0.0021904514	0.0026786476	0.0018130532	0.0022573236	0.0018453748	0.0028104424	0.0019279311	0.0017825279	0.0030058853	0.002413096	0.0017583098	0.0020011268	0.003116545	0.0031121077	0.0038375708	0.0023559423	0.0015093498	0.002150306	0.0015367634	0.001796249	0.0015612667	0.0017413147	0.0027864315	0.0023711573	0.0013628525	0.0013967085	0.002508098	0.0013761467	0.0026511694	0.0028273303	0.0024382432	0.0022247615	0.0022456474	0.001616978	0.0042599826	0.0017002173	0.0021709134	0.006027463	0.0026663577	0.0018311843	0.0019896443	0.0013764978	0.0019751638
DAP3	0.0018591842	0.001861148	0.0018402368	0.0019442469	0.0018375365	0.0018553459	0.0021396123	0.0019761324	0.0021292206	0.0019427771	0.0018401354	0.0018360055	0.0019393247	0.0019625984	0.0016203447	0.0019601479	0.0019338137	0.001709194	0.0019342601	0.0016974526	0.0017443864	0.0020897747	0.0022429936	0.0018044421	0.001994796	0.00173659	0.001992051	0.0021947005	0.002017275	0.0020054358	0.0022156294	0.0026143421	0.0019207144	0.0018966366	0.0021013543	0.0019340627	0.0018939287	0.002034784	0.002008703	0.0019244879	0.0021098843	0.0018394388	0.0017350009	0.0019791063	0.0018174002	0.0018083805	0.0019400907	0.0018478765	0.002015777
DCAF7	0.0026578747	0.0022996152	0.0023309335	0.0016494385	0.0023831623	0.0021729462	0.0019883339	0.0020345445	0.0021945029	0.0027389384	0.0019210525	0.0024994889	0.0022663956	0.002338207	0.0023718867	0.001958721	0.0021815032	0.002392465	0.002183295	0.002595753	0.0024972183	0.0021242728	0.0016441303	0.0021640786	0.002397078	0.00195922	0.0017539037	0.0018224188	0.0019804102	0.002192129	0.0019453957	0.0017385362	0.0022959907	0.002213641	0.0022349595	0.0019021059	0.0021811516	0.0020488773	0.002539429	0.002594498	0.002180615	0.0024107255	0.0024185157	0.0028999364	0.0025919483	0.0021406459	0.0020867088	0.0022531333	0.0020245898
DCAF8	0.002009854	0.0019527825	0.0020029712	0.0021222862	0.0022425475	0.0021063166	0.0020063224	0.0018457479	0.0019242059	0.0021826685	0.0017777405	0.0021505288	0.002072746	0.002001581	0.001999107	0.001972187	0.002166129	0.0022820674	0.002226087	0.0020983429	0.0024023093	0.0020371303	0.0018668371	0.002557284	0.0019714704	0.002086116	0.0018777149	0.002100796	0.0018349682	0.001905121	0.0020666567	0.0018437564	0.0018769397	0.0019505697	0.0020693073	0.0019742663	0.001940121	0.0017328137	0.002180569	0.002445025	0.0020436626	0.0024307824	0.0023106884	0.0024379492	0.0021228793	0.0021564479	0.0022940733	0.0022505734	0.0023236375
DCP1A	0.0025236267	0.0024022562	0.0020868357	0.002161312	0.0020635738	0.0020238191	0.002121626	0.001771713	0.001916797	0.0022982159	0.0020385059	0.0022800001	0.0022185922	0.0025167312	0.0022366198	0.0020623757	0.001751902	0.0023950182	0.0020623186	0.0019844628	0.001971543	0.0021043024	0.0016213467	0.002123559	0.0021195852	0.0024872446	0.0018123932	0.0021273796	0.002266533	0.0021182497	0.0021056875	0.0021107984	0.0020178948	0.0024359452	0.0019500835	0.0018573042	0.0016404586	0.0017135467	0.0021797037	0.002116535	0.0017655547	0.0025039662	0.0019591523	0.0021548395	0.0023451715	0.0019766376	0.0024489448	0.0022856258	0.0023604678
DCTN1	0.0023264133	0.0019413626	0.002454194	0.0018924181	0.0022610454	0.0021665643	0.0023283355	0.00218358	0.0021895	0.0023044227	0.002107703	0.0024591377	0.0021287866	0.0022843406	0.002158715	0.002349945	0.0021670046	0.0022377574	0.002018232	0.002600862	0.002559956	0.0022303897	0.0020705545	0.0018865779	0.0020168717	0.0020168521	0.0021383804	0.0019698052	0.0016491459	0.0024832087	0.0021286954	0.0021515747	0.0019912233	0.0016922035	0.002160826	0.0018550989	0.002273862	0.0018911463	0.0021388538	0.0020627775	0.0023678879	0.0021322633	0.0021208697	0.00295177	0.0025367127	0.0022946945	0.0022476087	0.001982895	0.0024426966
DDB1	0.0021793535	0.0016230058	0.0023354439	0.0020220473	0.002480464	0.0020485707	0.0021462392	0.0020369268	0.0023920794	0.0025106291	0.0020358004	0.0021283918	0.0022333215	0.0020392712	0.0021927333	0.0018426388	0.0019952254	0.0018165956	0.002103529	0.0025749488	0.00225742	0.002483965	0.0019261489	0.0024363298	0.0023377526	0.0019454666	0.001896341	0.0020743243	0.0019757885	0.0022201957	0.001918164	0.0018575282	0.0020641142	0.0018722595	0.0027568557	0.0020133632	0.002160122	0.0021587794	0.002582324	0.0026509387	0.0027076257	0.0026841832	0.0022663723	0.0027876082	0.0023609148	0.0022551026	0.0023837127	0.0020112826	0.0021426212
DDX17	0.0027449592	0.0024717369	0.002135427	0.002017319	0.0021553547	0.0024708554	0.0023548033	0.001958371	0.001739585	0.002561105	0.0019610361	0.0024668272	0.0023081081	0.0024435949	0.0021989597	0.0019429714	0.0021804494	0.0027549246	0.0020336062	0.002091609	0.0020993587	0.0021369813	0.0016783903	0.00275431	0.0025141735	0.0026980632	0.0019578312	0.0025019154	0.0020953864	0.0019237334	0.0022581506	0.0020658004	0.0020585493	0.0024604034	0.0024640523	0.0017102633	0.0020030332	0.0014710792	0.002266042	0.0023718989	0.0016237694	0.0025062615	0.0025500208	0.002177727	0.002153103	0.0021861794	0.0020801332	0.0026180092	0.0022934554
DDX18	0.0019367596	0.002135081	0.0017064367	0.0023831525	0.0020614555	0.0020574017	0.0018136916	0.001866502	0.0019412808	0.0022168155	0.0015835782	0.001662917	0.0019770504	0.0019925984	0.0016979451	0.0015469256	0.001760358	0.0016886339	0.0018703117	0.0016206664	0.0014564418	0.0020085156	0.002281908	0.0020041647	0.002198065	0.0018625082	0.0018682632	0.0019985684	0.002253734	0.0019348285	0.0019961076	0.002364796	0.0021628048	0.0021315878	0.0019503309	0.0019401592	0.0015654291	0.0017613404	0.0019444121	0.0019314328	0.001950407	0.0020134465	0.0017438809	0.0016483184	0.0016023857	0.0015597008	0.0019323556	0.0017026021	0.0016145868
DDX3Y	0.0021547007	0.0023850475	0.0018846885	0.0019272881	0.0014276622	0.0033817992	0.0013357447	0.002176676	0.0014065596	0.0013273137	0.001344318	0.0017518896	0.0013230888	0.001805626	0.0021351106	0.001456098	0.0016954686	0.0014268795	0.0013564079	0.0014695184	0.0013700984	0.001692354	0.0014515587	0.0023435585	0.002027997	0.0020789702	0.0022501638	0.0022123985	0.0017349689	0.0027254627	0.0013555071	0.0014533788	0.0014644776	0.0019653116	0.001343372	0.0022328615	0.0022683723	0.0018440118	0.0014868617	0.0015891676	0.001624113	0.0017786582	0.0023056236	0.0014158391	0.0014009543	0.0014514633	0.0020295372	0.0019574033	0.0016542467
DECR1	0.0015222252	0.003801626	0.0020536396	0.0022458127	0.001371754	0.0017940509	0.001219463	0.0015964259	0.001470681	0.0012624542	0.0021770422	0.0018482484	0.001566549	0.0018808307	0.0021262357	0.0021494392	0.0013174477	0.0024989562	0.0017222904	0.0017450718	0.0022602559	0.0014812619	0.0018638568	0.0017785758	0.0019006907	0.002598377	0.0021230422	0.0023775063	0.0027149827	0.002057486	0.0017313777	0.0018128647	0.0016254196	0.0015095713	0.002323032	0.0018436713	0.0018044887	0.0021553363	0.0013596454	0.0012098693	0.0021441733	0.0015759323	0.0017859967	0.0017523764	0.002224482	0.0015597853	0.0016890315	0.0020742263	0.0017820648
DEFB1	0.0016581236	0.003522404	0.0016552552	0.0021656728	0.0022629814	0.0016562485	0.0017206015	0.0036642384	0.0016799143	0.0017171254	0.0016889923	0.0016715826	0.0017271882	0.0022228968	0.0016783186	0.002680694	0.0016304438	0.0022249084	0.001635726	0.0016634237	0.0016992718	0.0016715826	0.00294696	0.0016801291	0.0016664795	0.0022654051	0.001700683	0.0026269548	0.0022828833	0.0017007967	0.0016635244	0.0016663286	0.0016658043	0.0016893306	0.0023455485	0.0022196474	0.0016891051	0.0029304475	0.0016877363	0.0016631224	0.0024316432	0.0016592791	0.0023333773	0.0016706926	0.0025098238	0.0016932839	0.0016849685	0.0022285494	0.0016443164
DEGS2	0.0017218336	0.0015000679	0.0019449458	0.0012795874	0.0019175542	0.0014952746	0.0018491799	0.0023540054	0.0025669218	0.0027018338	0.0014257537	0.0016048833	0.0022598072	0.0012971035	0.001792785	0.0023013253	0.0019867718	0.0024159783	0.0020246643	0.0026012799	0.0018751039	0.0022208344	0.0011908335	0.0021933927	0.0013748846	0.0027551493	0.0019154147	0.0017674994	0.0018641889	0.0016730982	0.0016552674	0.0016461139	0.002656683	0.0017126511	0.0016419544	0.003842471	0.0026855522	0.0017288487	0.0021855491	0.0040802546	0.0011683431	0.0022810167	0.0014766736	0.0028997993	0.0011453865	0.0024154428	0.0018384275	0.00220144	0.0015276569
DENND4B	0.0021665324	0.002232159	0.0023660136	0.0018568079	0.0020768326	0.0020882627	0.0021034009	0.0020656292	0.0019485622	0.002166946	0.0020528208	0.0023312697	0.0018744519	0.0018196995	0.0021109688	0.0027210428	0.0022972901	0.0022611457	0.0021874078	0.0028304786	0.0024133027	0.0019489487	0.0017144339	0.0020747737	0.0016408836	0.0023334385	0.002215363	0.0019359629	0.0018054593	0.0022843352	0.0019118378	0.0018690504	0.0018054025	0.0020252278	0.0019958976	0.0022657348	0.0021143195	0.0019817955	0.0020949368	0.002211747	0.0021562222	0.0020218776	0.0018487963	0.0026103307	0.0027169194	0.0021220646	0.0024175714	0.0020315303	0.0018910535
DEPDC5	0.0021727912	0.0020065254	0.0016961056	0.0019514796	0.0025227352	0.0019026775	0.0021173737	0.0023057072	0.002331867	0.002736996	0.0017111681	0.0020326904	0.0021102477	0.002029597	0.002282057	0.0019609008	0.0020856506	0.002056971	0.002232248	0.0024004227	0.0026468586	0.0022526262	0.0015172157	0.001999309	0.0020130537	0.0019312695	0.002073195	0.0017899281	0.0016032329	0.0019184452	0.002197173	0.0017185898	0.0020062805	0.0017990958	0.0016304118	0.0021595224	0.002422879	0.0019463127	0.0027568582	0.002095004	0.0022386245	0.0023542324	0.0020183227	0.0027273006	0.0027875814	0.0024767122	0.0023086707	0.0023429235	0.0024801183
DEPDC7	0.0019407711	0.002168925	0.0013564312	0.002041213	0.0017098913	0.0017784304	0.0017238938	0.0021052	0.0016323662	0.0023762719	0.0023035582	0.001778773	0.0014134957	0.0014136297	0.0013850204	0.0017494605	0.0014220572	0.0016943259	0.0013632078	0.0018561739	0.0023230081	0.0014583434	0.0020044565	0.0025261675	0.00230005	0.0016222099	0.002369807	0.001622025	0.001476408	0.0014872351	0.0021190532	0.0018735726	0.0018870233	0.0019100319	0.0014812575	0.0012880007	0.0020934728	0.0016362346	0.0022677765	0.0016574035	0.0011935486	0.0029653157	0.0016384404	0.0016808568	0.0019466118	0.0017815283	0.0022761433	0.002280641	0.0012941479
DGKD	0.001995036	0.0013748789	0.001918128	0.0014660012	0.0027444279	0.001852019	0.0023353423	0.0021156794	0.0021455009	0.002564676	0.0017197792	0.0021592535	0.0025179456	0.0018725495	0.0022829112	0.0018758526	0.0025764576	0.002174162	0.0021340896	0.0027547777	0.002165219	0.0023232624	0.001753642	0.0024047587	0.0017903948	0.0018987249	0.0023260314	0.0020120756	0.0017082959	0.0017623263	0.0025748415	0.0020601326	0.0017584601	0.002133019	0.0018645235	0.002171901	0.0018329088	0.0019387773	0.0022167307	0.0025033762	0.0019521225	0.0026959723	0.0023580757	0.0022940417	0.0025318973	0.0025145623	0.002405775	0.0022252179	0.0026646904
DHX37	0.0017937477	0.0015046827	0.0025122655	0.0019788246	0.002378996	0.001982699	0.0022197892	0.0023293628	0.0024614758	0.0023386	0.0019357986	0.002379997	0.002554053	0.001904177	0.0017503666	0.0018693301	0.0021500802	0.001447826	0.0024569186	0.0023518722	0.0020442365	0.002334558	0.0026463114	0.0024482738	0.0020342714	0.0016060689	0.0017683853	0.0016060644	0.0018323282	0.002814621	0.0023855665	0.002381995	0.0026082874	0.0021890476	0.0024134566	0.0022093477	0.002113406	0.0017644938	0.0026571502	0.0025812013	0.0025389115	0.0027919663	0.0022347788	0.0028706735	0.002418657	0.0020810077	0.0020980434	0.0019017489	0.0023165317
DHX38	0.0019543353	0.001680429	0.0023494465	0.0019529474	0.0023389373	0.0019903986	0.0019607162	0.0021120925	0.0020444707	0.0021774925	0.0017545485	0.0023455445	0.0022114117	0.0020787984	0.0020054528	0.0019853276	0.0023079715	0.0020146426	0.002317964	0.0022992587	0.0023995081	0.0021740976	0.0020346246	0.002298945	0.0016892197	0.0021248064	0.002029315	0.0020921656	0.0016848034	0.0020563614	0.0020917386	0.0018128749	0.0019266122	0.0020782333	0.0019061232	0.0018869082	0.002092469	0.0016979591	0.0023383931	0.0023585565	0.0020577663	0.0021970018	0.0021502695	0.00268508	0.002439832	0.0023958972	0.0023980555	0.002035364	0.002355969
DIAPH1	0.0025517738	0.0022159333	0.0022946473	0.0015993542	0.0022627567	0.0022337646	0.0021373883	0.0022208628	0.0021427928	0.0029298086	0.0026671404	0.0027014536	0.002213065	0.0025450564	0.0029037753	0.0022165396	0.0025391385	0.0028468426	0.0020996367	0.0028461611	0.0028376048	0.002222568	0.0014666187	0.002168527	0.0022635383	0.002303424	0.0018131408	0.0023557213	0.0020545302	0.0018868754	0.0022562856	0.0016899863	0.0021232322	0.0023378595	0.002449306	0.0020159357	0.0021888078	0.0020540657	0.002248617	0.0023483217	0.0024389683	0.0023829355	0.0025886707	0.002445583	0.0031449439	0.0021124405	0.0018377006	0.0021219873	0.0018185802
DIDO1	0.0021751535	0.0016887882	0.002132954	0.0019045282	0.0023572615	0.0020006832	0.0024740598	0.0019546952	0.0022526444	0.0025831424	0.002161656	0.0024740174	0.0026614927	0.002316459	0.0018718423	0.002016269	0.002340343	0.0021365902	0.0024518308	0.0026492642	0.002359783	0.0024217088	0.0022397423	0.0025499845	0.002248011	0.002029716	0.0020476496	0.0017942596	0.0014843617	0.0018373717	0.0024905861	0.0023905456	0.0024599438	0.0026299185	0.0020019065	0.001601959	0.0020618367	0.0016091218	0.0024463697	0.0024769234	0.0019560098	0.0024935524	0.002221052	0.0026764285	0.0022483882	0.0021392263	0.0026169885	0.002189485	0.0026784355
DLC1	0.0011851444	0.0018601114	0.002605082	0.0020977696	0.001808217	0.003499208	0.0024881868	0.0013189667	0.0015928214	0.0019656664	0.0018811647	0.0017629438	0.0015505697	0.001733779	0.009091822	0.0017994483	0.0015413822	0.0025633392	0.0028084689	0.0010705596	0.0017910274	0.0015112665	0.001449397	0.0015982948	0.0019485911	0.0018938769	0.0018904007	0.0018469353	0.0014575947	0.0017073428	0.0020071203	0.0017220937	0.0023686017	0.0019254045	0.0015959386	0.0015562385	0.0015328712	0.0025366559	0.0012049854	0.0013093011	0.0020801825	0.0027225376	0.0020287284	0.00334727	0.003041622	0.002059815	0.001911506	0.0018138208	0.0018487371
DLGAP1	0.0019249757	0.0024475642	0.0022012861	0.0020090295	0.0033759915	0.0022214677	0.002607621	0.0025942947	0.0018527606	0.0020520526	0.0016487548	0.0022721712	0.0020059939	0.0017453994	0.0014191729	0.001968406	0.002355933	0.0015940836	0.0017302771	0.0014155232	0.0019066549	0.0018981459	0.0020316502	0.0024857249	0.0024588879	0.002366985	0.0020064132	0.0019964345	0.0030254386	0.0022885131	0.0017649862	0.0010734323	0.002000451	0.0022534777	0.001954695	0.0016287678	0.0020084626	0.0023310008	0.0015145027	0.0014582725	0.0010581971	0.0015515682	0.0021040528	0.0016991457	0.0028436221	0.0028403644	0.0019896002	0.0018230068	0.0019050774
DLGAP3	0.001555446	0.0015183452	0.0019562277	0.0014021668	0.0013714418	0.0018589506	0.0017745286	0.0016343188	0.0022754052	0.0020213253	0.0018462987	0.0016488696	0.002092377	0.0017350932	0.0018498668	0.0017917005	0.0024591691	0.0020615344	0.0018997116	0.0021892088	0.0021322612	0.0028362353	0.001836533	0.0020734337	0.0016461454	0.0017968714	0.0023670641	0.0013518177	0.002461573	0.0013486673	0.0016282973	0.0016125595	0.002279615	0.00243873	0.0021085504	0.0023659163	0.0018081077	0.0013587889	0.0020851558	0.0024325617	0.0018930588	0.0016559303	0.0022135575	0.0023876834	0.00161519	0.0022699393	0.0022247306	0.0014107868	0.0022116415
DLGAP4	0.0023177518	0.001974932	0.0026760304	0.0015758901	0.0020115634	0.0024665846	0.0024896504	0.002387654	0.0021325026	0.002035605	0.0023780211	0.0025357709	0.0020199507	0.0024132729	0.0024224133	0.0027927468	0.0025652656	0.0029978093	0.0018367321	0.0022041376	0.00313771	0.0020506005	0.001786564	0.0019317804	0.0017097823	0.0019427844	0.0020152116	0.0015096087	0.0016032214	0.0020813555	0.002206013	0.0022038114	0.0019123487	0.002462516	0.0016342808	0.0018708251	0.0018658716	0.0016377493	0.0019329431	0.0019989666	0.0018392843	0.0021304432	0.0018149855	0.0023449163	0.0024584099	0.001921493	0.0020432018	0.0017723127	0.0021089367
DMGDH	0.0014489552	0.002175053	0.0026431987	0.0020992153	0.0018740281	0.0014933818	0.0019781897	0.0019701796	0.0014844375	0.0016761272	0.0021479586	0.0014686147	0.0020662204	0.0024994228	0.001872264	0.0017034896	0.00214099	0.0011541231	0.0016606657	0.0016744512	0.0022040464	0.0018773013	0.0017364153	0.0019825117	0.0017864364	0.0015320576	0.0021563296	0.001582566	0.0015570614	0.0018076927	0.0017847668	0.0019835385	0.0015853136	0.0021246874	0.0017659588	0.0019315339	0.0011444122	0.0018606435	0.0018612352	0.0023275348	0.0014600186	0.0020283721	0.0027096132	0.0017798239	0.002034988	0.0015476127	0.0028555028	0.0015286395	0.001993279
DNAH1	0.0022640154	0.0019461347	0.0031066327	0.0017749373	0.0022711558	0.003151393	0.0027363778	0.002253166	0.0023633793	0.0027049466	0.0018433577	0.002918868	0.0026263138	0.0029661937	0.0017819504	0.0021944174	0.0030733896	0.0021338952	0.002068907	0.0033112129	0.0026467303	0.00270023	0.0022210425	0.003045	0.002318105	0.0015051977	0.0015501414	0.0018891335	0.0019527046	0.0023718555	0.0025526795	0.0016496355	0.0016570572	0.0020020718	0.0021586064	0.0021315648	0.0021906954	0.0017529441	0.002956727	0.003240687	0.0023723012	0.0032147719	0.0028386633	0.003029047	0.0025873994	0.0024456924	0.0028531621	0.0027396337	0.001995471
DNAH3	0.0017640388	0.0025165388	0.0026308428	0.0023661174	0.00268884	0.00175835	0.0017901701	0.0017559293	0.001825794	0.0017831661	0.0017610148	0.0022684364	0.0017917824	0.0023693792	0.0017876879	0.00179823	0.002292926	0.0023621954	0.0017981916	0.001772675	0.0017818452	0.0017440643	0.0017705368	0.0018054645	0.002534893	0.0026831948	0.0024706633	0.0018014708	0.0025108801	0.0028024355	0.0017390823	0.0027631563	0.0017826953	0.0024387813	0.0017989341	0.0017655359	0.0017750433	0.0017495047	0.0018142463	0.0030135447	0.0017677243	0.0017710234	0.0024376316	0.0017830718	0.0017802038	0.0018069183	0.0018179207	0.0017873086	0.001783753
DNAI1	0.0018581355	0.0018711506	0.0018382652	0.0029488313	0.0017925259	0.0018456975	0.001828106	0.0018539457	0.001802954	0.0018342023	0.001850127	0.0018634262	0.0018279098	0.0018519594	0.0018216147	0.0018125402	0.002457132	0.0018282192	0.0018197193	0.0018506872	0.0018317393	0.00257267	0.0018341771	0.0018049434	0.0018429651	0.0018178063	0.0024439236	0.002470358	0.0017619329	0.0024113357	0.0018667311	0.0018273547	0.0018237857	0.0018088069	0.0018207773	0.0018368965	0.0018362494	0.0018558155	0.00179823	0.0018194679	0.0024373978	0.0018514217	0.0018265159	0.0018420023	0.0018391918	0.0018063221	0.0017941976	0.0018320163	0.0018356005
DNAJA2	0.002099276	0.0024032698	0.0020126738	0.0022211145	0.0021074424	0.0017754196	0.0021614945	0.0021759244	0.0016569924	0.0019983351	0.0020503043	0.0020568082	0.001998903	0.0020836666	0.0022918892	0.002673591	0.0020692009	0.0024646414	0.0019665265	0.0017027829	0.0021100324	0.0018852566	0.0021562772	0.0017056091	0.0018985576	0.002011116	0.0018365318	0.0018483006	0.0018972218	0.0017566324	0.002228156	0.002295575	0.0022155398	0.0021486615	0.0019002693	0.0016793231	0.0015722626	0.0020327584	0.0018128933	0.0018868052	0.0019198455	0.0017776405	0.001891805	0.0017829482	0.0018555609	0.0016723134	0.0019974224	0.001853126	0.0019453199
DNAJC19	0.0016367165	0.0016905325	0.0014472377	0.0021802906	0.0018688128	0.002074122	0.0018383223	0.0024824229	0.0020232985	0.0020637596	0.0016991816	0.0014649662	0.0019810013	0.0017137061	0.0015846649	0.001468966	0.0018141541	0.0012789952	0.0017468394	0.001816578	0.0015118499	0.0016502867	0.0021930384	0.001792051	0.002177776	0.0016682881	0.0021107872	0.0017980254	0.0019743606	0.0018273471	0.0020126274	0.001939899	0.0018298079	0.0019256929	0.0024674777	0.002072732	0.0019391499	0.00214952	0.0018391274	0.0020570748	0.0018271607	0.0020214047	0.0017305432	0.0014559438	0.0015595214	0.0018034882	0.0022741552	0.001705902	0.001611065
DNAJC24	0.0020822692	0.0018072753	0.0016959608	0.0022621232	0.0020145392	0.0023186475	0.0017053643	0.001909972	0.002062415	0.0017560855	0.0019468425	0.0015590017	0.0020442158	0.0019660546	0.0021429672	0.0016384852	0.001516366	0.0019210313	0.0017666866	0.001635204	0.0013726368	0.001971654	0.0020291489	0.0019003571	0.0022033828	0.0014249247	0.001160572	0.0019447701	0.0023486384	0.0017834522	0.0018928346	0.0017642822	0.002391852	0.0025502106	0.0017606347	0.0020225416	0.0015366286	0.0017662469	0.0016898516	0.002075548	0.001848444	0.0019633642	0.0016178819	0.0014496959	0.0015281643	0.0016987661	0.0018739518	0.0017939106	0.0017709526
DNAJC8	0.0017996255	0.0019619195	0.001731467	0.002123557	0.0019197643	0.0019204069	0.0019223932	0.0021392838	0.0019289439	0.0019535625	0.0019432979	0.0018862826	0.0019919828	0.001962859	0.0024031657	0.0017234605	0.0016413599	0.0020483956	0.0021507046	0.0017875375	0.0020142358	0.0019234037	0.0023859178	0.0016818211	0.0016860912	0.0016511724	0.0017227144	0.0019731927	0.0019660026	0.0019147854	0.0021202243	0.0023617626	0.0023953042	0.0019733282	0.001782218	0.0016612733	0.0016113626	0.0017811393	0.0017119362	0.0016502499	0.0020322206	0.0016632739	0.001750177	0.002083457	0.001542771	0.0015048197	0.001910242	0.001521507	0.0019819813
DNASE1L1	0.0019679975	0.0021900584	0.002311694	0.0016436523	0.0018895803	0.0018257502	0.0021751903	0.002560721	0.001722837	0.002259257	0.0018095652	0.0023336583	0.0019390099	0.0019424411	0.0022500886	0.0021978733	0.0023507574	0.0018238099	0.002180996	0.0023392092	0.0025946992	0.0016455112	0.0016791425	0.0014229212	0.0016119414	0.002421237	0.002033325	0.0022492993	0.0022165147	0.002159636	0.0019704616	0.0019607383	0.00208885	0.0014909342	0.0015530078	0.0017232923	0.0021676503	0.0025607331	0.0016791536	0.0021607566	0.0025900316	0.0017027913	0.0018330062	0.0022569573	0.0028318472	0.00225357	0.0017780411	0.0015984395	0.0021061886
DNER	0.0023948604	0.0017814751	0.001991371	0.002153061	0.003229441	0.0012225783	0.0022596028	0.0027845693	0.0016165231	0.0016084888	0.0023142742	0.0023145191	0.0019900524	0.0016546338	0.00240501	0.002604341	0.0018163231	0.002292912	0.0031937212	0.0026613	0.0023545206	0.0021297405	0.0020140675	0.0022049532	0.002622285	0.0025743993	0.0018905768	0.0027546212	0.0018755967	0.0022331467	0.0012208477	0.0032280306	0.0016715759	0.0012249867	0.0030295693	0.002210715	0.0018363589	0.001998126	0.001942612	0.002697878	0.001985819	0.0019775848	0.0020834736	0.0021278837	0.0016700081	0.0021510404	0.0012262159	0.0024340663	0.0019778241
DNM3	0.0021295224	0.0037822032	0.0026709547	0.0011569205	0.0020994453	0.0036072421	0.001318971	0.0004855831	0.001859516	0.0017573613	0.0031189155	0.0011675237	0.001965216	0.0014059828	0.0017391175	0.0012208595	0.0022729468	0.0017288565	0.0040639853	0.003631573	0.0031412137	0.002922956	0.0010259468	0.0021107672	0.001268785	0.0029789577	0.0009170648	0.00092239893	0.0026738981	0.0013638799	0.001651392	0.0010444706	0.002082311	0.0019162456	0.0006560222	0.002033629	0.003301839	0.0014272926	0.0013848465	0.0024657948	0.0017267928	0.0024054083	0.0023981908	0.0008897528	0.002126518	0.0035519265	0.0015426099	0.0014623624	0.0015144151
DNTTIP2	0.0023247218	0.0024166456	0.0018199367	0.0024274741	0.0016048482	0.0018380263	0.0019604163	0.0019448318	0.0017236697	0.0018944354	0.0020622448	0.0019435895	0.0017149075	0.0026431656	0.0016881851	0.0015707054	0.0015003035	0.0016310618	0.0018256612	0.0014703297	0.0012273507	0.0015182188	0.0019210451	0.0020080206	0.0020502473	0.002314601	0.0025668964	0.0022619474	0.0022224472	0.0018942403	0.0019573711	0.0022049586	0.0018865458	0.0017159006	0.00236227	0.0018733148	0.001906159	0.002490642	0.001724579	0.0017925878	0.0021601259	0.0019418349	0.0019533825	0.0014239812	0.0015833568	0.0015268	0.0017253472	0.0021554625	0.0013282434
DOCK1	0.0022373486	0.0015803984	0.001881987	0.001521673	0.0021972077	0.0022997546	0.0019663444	0.0029021609	0.0016758284	0.0016183811	0.0039936197	0.0015922424	0.0023630813	0.002616434	0.0031499984	0.0016080665	0.001507696	0.0018190205	0.0030826405	0.0020810948	0.0025119882	0.0018203594	0.0017012538	0.0024599556	0.0016005214	0.0026114478	0.0014627507	0.0017340861	0.0019368636	0.0016886545	0.0015583512	0.0018618316	0.0027059682	0.00200605	0.002800554	0.0017543128	0.0015228636	0.0020266862	0.002003255	0.0015181132	0.0040999455	0.0023520545	0.0014054505	0.0037655164	0.001694357	0.0024968504	0.0026105938	0.0015621376	0.0023362923
DOCK2	0.0024733313	0.0025910183	0.0024660488	0.0019500277	0.0019456084	0.002181627	0.002416009	0.0020194463	0.0016628219	0.002507295	0.002091404	0.0025580663	0.0020233465	0.0022138704	0.0026468197	0.0021568583	0.002358528	0.0029730883	0.0022653032	0.00253162	0.0027035475	0.0019808984	0.0016813272	0.0022310533	0.0019953805	0.0027232915	0.0022238372	0.00241935	0.0019791252	0.0023909789	0.0019768034	0.002007275	0.0018967739	0.0021114026	0.00225451	0.0017685358	0.0022546584	0.0022460977	0.0023350397	0.0019493637	0.0023110975	0.0021770154	0.0022239771	0.002874872	0.0032935399	0.0021363376	0.0020657517	0.0025251457	0.0020181276
DOCK8	0.003317628	0.0046134647	0.0025465512	0.0024686186	0.0019609993	0.0021009578	0.0017579907	0.0020811378	0.0013925234	0.002445841	0.0025263191	0.0029066417	0.0019160166	0.0021253442	0.0021676908	0.0016951364	0.0022138685	0.0033934317	0.0020192172	0.002210786	0.0026701575	0.0017772214	0.0016644403	0.0026309176	0.0022631898	0.0031924825	0.0020762037	0.0037345837	0.0020671883	0.0021192178	0.001888185	0.0019543509	0.0016573315	0.00206907	0.002335991	0.0017258982	0.0021818166	0.0015604701	0.0019172287	0.0017669076	0.001936383	0.0019049027	0.0025097162	0.0021192823	0.0038036502	0.0022898915	0.0022632545	0.002352407	0.0023630266
DOT1L	0.0018080164	0.0017055123	0.002661734	0.001897436	0.0024077788	0.002242863	0.0022793433	0.0021224574	0.0023870894	0.0023669594	0.0018194463	0.0021372484	0.002303174	0.001636703	0.002367892	0.0016071388	0.002549262	0.0015917405	0.0028367075	0.0027110085	0.0025144208	0.0025691192	0.0022932522	0.0024265868	0.0016544254	0.002051377	0.0014983352	0.001390014	0.0017846143	0.0023372942	0.0022432802	0.0016094686	0.0023922992	0.0024685522	0.0023443953	0.0021382535	0.0022630985	0.001870313	0.0023334099	0.0029485563	0.0022215263	0.0023533914	0.0024324069	0.0033033886	0.0028310374	0.0021286702	0.0022620843	0.0020014064	0.0022092618
DPP9	0.00194853	0.0016946761	0.0024300476	0.0017015263	0.0026196295	0.0023180624	0.0023821876	0.0023548182	0.0026449764	0.0020709755	0.0022379179	0.002599449	0.0020417576	0.002098537	0.002283045	0.0022409996	0.0019367877	0.0018536597	0.0022824118	0.0023023123	0.0023542591	0.0022180914	0.0020670826	0.0019107402	0.0018643999	0.001845498	0.0017727091	0.0016486445	0.0015445057	0.0022962755	0.0023447564	0.0020140081	0.0024002555	0.0020651887	0.001715107	0.0018608811	0.0021898197	0.0018529136	0.0022938417	0.0022779712	0.0020476854	0.0022970396	0.0021880872	0.0024367312	0.00212208	0.0019399064	0.0020539209	0.0017255002	0.0019238227
DPY30	0.0017619636	0.002258444	0.0020125594	0.0017658697	0.0016727707	0.0019988583	0.0020230105	0.0019253033	0.0016060772	0.0018530048	0.0021485416	0.0017597385	0.0018754307	0.0018227275	0.002041788	0.002003729	0.0019246716	0.0019283721	0.0020862867	0.0017753156	0.0018909367	0.0017621452	0.0018831048	0.0015918091	0.0018033019	0.0018171057	0.001886727	0.0014718809	0.0025208367	0.0017726358	0.002299235	0.0021703837	0.0024826587	0.0018819111	0.0016482319	0.0019637763	0.0017873482	0.001827737	0.0014973371	0.0014752466	0.0017147403	0.0016606033	0.0018213599	0.0016480057	0.0016355037	0.0017926367	0.0022135875	0.0016935205	0.0021273314
DST	0.001874309	0.0025400838	0.0021812543	0.0014556472	0.0024986987	0.0021087858	0.0013639193	0.0012894672	0.0020689175	0.003385366	0.0010128318	0.0024950078	0.001357668	0.0018012681	0.0028229814	0.0018612151	0.0025601475	0.001254704	0.0023770123	0.004154281	0.0028193602	0.0019696597	0.0009771952	0.0027789928	0.0017330791	0.0025781118	0.0012596027	0.0012729152	0.0024518608	0.0011504745	0.0019982478	0.0011958833	0.0013234167	0.0016650734	0.0017596543	0.0022855795	0.0019346933	0.0022062804	0.0031295605	0.002395114	0.0028082698	0.0025214395	0.0030025647	0.004886754	0.0024232748	0.0025543165	0.0035944667	0.0019725906	0.0019708604
DTX2	0.0028350465	0.0022061367	0.0019198367	0.002565994	0.0016380145	0.002163221	0.0021006681	0.0030329989	0.0014120367	0.001324117	0.0030532558	0.0027982814	0.0020159667	0.0021585242	0.0019442538	0.0028043725	0.0024253994	0.0030790842	0.0019993267	0.0021124089	0.0032170354	0.001552839	0.0015152352	0.002602796	0.0017448816	0.0022455466	0.0031377755	0.002241278	0.0012671086	0.0019862135	0.0019273821	0.0022967907	0.002146622	0.0012285127	0.0019057578	0.00193435	0.0022602917	0.001940177	0.0016875191	0.0019369049	0.0019719617	0.0020452933	0.0028978856	0.0016049129	0.0026763438	0.0024421457	0.002668484	0.0017863985	0.001972082
DUSP10	0.002143803	0.002106623	0.0017628281	0.0016572585	0.0023772458	0.0024140554	0.0020469073	0.0020010457	0.0018012932	0.0022370527	0.0015788873	0.0021750538	0.0021108382	0.0020440086	0.0035095105	0.0023484835	0.002051103	0.0020082262	0.0020846294	0.0019490243	0.0019934764	0.00194299	0.001911312	0.0020836357	0.0016165292	0.0018073139	0.001914866	0.0013153845	0.0025225892	0.002271282	0.0015020701	0.0019416015	0.003067259	0.0021982177	0.0022034142	0.0018991311	0.001847035	0.001901841	0.0020179136	0.0021353515	0.002143572	0.0016321066	0.0023899162	0.0022386275	0.0017163611	0.0011858505	0.0012815794	0.0018333222	0.0016769888
DUSP12	0.0018626974	0.0017179344	0.0014700915	0.0020128866	0.0019436008	0.0022069043	0.002085963	0.0020888494	0.0021992484	0.0019428597	0.002200503	0.0015912617	0.001910259	0.0019361287	0.0020005621	0.0019985235	0.0018512693	0.0017419403	0.001982691	0.0018347565	0.0015267694	0.00196596	0.0026316158	0.0018719558	0.001987312	0.001394782	0.002209615	0.0017363125	0.0018143894	0.001852087	0.0018896917	0.0021487616	0.002169737	0.0019535539	0.0020470277	0.0017683037	0.0015900256	0.0021052666	0.0020431331	0.002064421	0.0019469252	0.0018164186	0.00183817	0.0016890775	0.0013158387	0.0020726828	0.0015221258	0.0018061838	0.0017002855
DUSP14	0.0020811833	0.0012617768	0.0017929336	0.0015089628	0.0022190441	0.0016440105	0.0017562264	0.0022130357	0.0015215338	0.001539929	0.0024453055	0.0021631455	0.0017582112	0.002261884	0.001117691	0.001955642	0.0021910444	0.0015839566	0.00209447	0.0018598746	0.0011714011	0.002196728	0.0035816422	0.00180577	0.0017973358	0.0012127325	0.0016966163	0.0018368876	0.000955295	0.002415622	0.0021219323	0.0019476322	0.0015368098	0.0017645921	0.0019750143	0.0019200828	0.0014053422	0.0027959843	0.0027900604	0.002672374	0.0029830132	0.001983744	0.0018683745	0.0017916709	0.0011553884	0.0025296109	0.0018391969	0.0019257456	0.0017623605
DUSP5	0.0011212141	0.003464132	0.0020197378	0.0015981934	0.0014574286	0.0034097915	0.0012436492	0.0017163521	0.0023170807	0.0014847359	0.0012410202	0.0019467706	0.0015832689	0.0019701393	0.0016935547	0.0010141428	0.0009058222	0.002110984	0.0035670635	0.0018533765	0.0017325642	0.0013683822	0.0019453566	0.0015050911	0.0029613907	0.002580976	0.001576325	0.0017131387	0.0030842759	0.0034380166	0.0012374214	0.0010598166	0.0024105643	0.00096631853	0.0039596166	0.0021300253	0.001875955	0.0020785355	0.002480837	0.0014780365	0.002333898	0.0016723259	0.0012226074	0.0055571264	0.0019151143	0.0024404544	0.0010246099	0.00141301	0.001559594
DUT	0.001108669	0.0013464395	0.0021775998	0.001621103	0.0018011045	0.0016634602	0.0017682838	0.0018619249	0.0019520753	0.001919064	0.0017733552	0.0020017894	0.0021970705	0.0020998328	0.0017541129	0.0019130486	0.0015769058	0.0026403242	0.0021039443	0.0016928284	0.0018303908	0.002482402	0.002266785	0.0017949844	0.0016112325	0.0010505508	0.0016354653	0.0011334037	0.0020091583	0.0021530327	0.0021519875	0.0021976675	0.0017815203	0.0022527361	0.0020493248	0.0015961331	0.0021747318	0.003508783	0.002265393	0.00184942	0.001441784	0.0016197091	0.0018721023	0.0018586676	0.002099	0.002002244	0.0018620191	0.0015676349	0.001818561
DYNC1H1	0.002978772	0.0022241543	0.0037052361	0.0015310536	0.0024625908	0.0029735607	0.002226355	0.0018370469	0.0024371059	0.0032185668	0.002099943	0.0028331734	0.0025171626	0.0025676952	0.0020900376	0.0014953329	0.0021223028	0.0023279013	0.0022465105	0.0036254537	0.0027824426	0.0028352274	0.0016086043	0.00346642	0.0025872	0.0018035556	0.0013540563	0.0013306465	0.0016642346	0.0021121688	0.00162688	0.0012486101	0.0015181974	0.0022016095	0.0025466178	0.0017591877	0.0021725202	0.00176749	0.0033721665	0.0032856488	0.0025940484	0.003541433	0.002634625	0.0050828154	0.0032152012	0.0025702997	0.002575148	0.002675943	0.0021695923
DYNC1I1	0.0016612438	0.0025550772	0.0028047678	0.0014730731	0.0018993489	0.0035100935	0.0018380133	0.0015359628	0.0019472837	0.0020678495	0.003362749	0.0016238426	0.0030316014	0.002225321	0.0023981747	0.0010069854	0.002379893	0.0020105087	0.002978239	0.0026992771	0.0017288006	0.0024658244	0.0020077936	0.002635416	0.0019838088	0.0022909374	0.0017242949	0.0015812053	0.001948336	0.0018297121	0.0020539984	0.0018572856	0.0029872565	0.0018424173	0.0014419894	0.0021485724	0.002075569	0.0015172716	0.0017574275	0.0016961559	0.0013504999	0.0022154038	0.002998825	0.001529362	0.0030191592	0.0020147488	0.0027508256	0.0018375951	0.0010063003
DYNLT3	0.0019672	0.0023654038	0.0016186007	0.002407142	0.0016342493	0.002084267	0.0017344956	0.0018662344	0.0017308191	0.0016845141	0.0020452307	0.0015755035	0.0020296671	0.0017474844	0.0014672611	0.0012595303	0.001367579	0.0017747105	0.0015530372	0.0016876445	0.0012561716	0.0014703119	0.001862639	0.0016749521	0.0018458435	0.0019044004	0.001801974	0.0017309166	0.0024392544	0.0020418162	0.001760834	0.001583419	0.0015350229	0.0017768645	0.0016240882	0.0022793883	0.0015295139	0.0020674951	0.001677078	0.0015778884	0.0020035428	0.0018176908	0.0011455169	0.0014403245	0.0014892134	0.0015378759	0.0016149634	0.0014801953	0.0012934839
E2F1	0.0011174856	0.0030839688	0.0013264612	0.0018635313	0.0023788672	0.0016707183	0.0023123317	0.001390403	0.0014267317	0.0011035888	0.0036364312	0.0011009246	0.0013583493	0.0013013119	0.0026053393	0.0011473364	0.0022461014	0.0039806473	0.0031468829	0.002649284	0.0011044075	0.0013607057	0.0012116624	0.0011426106	0.0013362281	0.0034762397	0.0012866829	0.0017714726	0.0035014166	0.002589197	0.0010210312	0.0011123611	0.0013931792	0.0014894899	0.0024812478	0.004068541	0.0016926271	0.001485546	0.0017943451	0.0020328928	0.001995401	0.0024777127	0.0026264894	0.0021999686	0.0013257301	0.0016193542	0.0011199507	0.0015378174	0.0017701032
EBAG9	0.0012834097	0.0023085868	0.0015684421	0.0020923284	0.0019416533	0.0019721321	0.0015824358	0.0017457899	0.0022578523	0.0018468978	0.0019040821	0.0017001425	0.0021083988	0.0018558368	0.0020996942	0.0014716694	0.0015456829	0.00159111	0.0019870636	0.001668062	0.0014482841	0.0018082327	0.0019236775	0.001933346	0.0019241949	0.001551305	0.0018491447	0.0020785257	0.002286276	0.0016992528	0.002070687	0.0022546076	0.0018301515	0.0019076918	0.00221461	0.0019973246	0.0017151872	0.0021030572	0.0015807012	0.0019364092	0.0018793342	0.0018123278	0.0016922277	0.0017417421	0.0013943415	0.0019932168	0.0019188822	0.0021651539	0.0019448075
ECM1	0.0014079539	0.0027488733	0.0021350852	0.0015564215	0.004282783	0.0017679853	0.0021385169	0.0017827087	0.0018961077	0.0021246835	0.0016362852	0.0037738336	0.0014046441	0.001558741	0.0018298369	0.0013925665	0.0018296614	0.0016660807	0.002644901	0.0024841144	0.0022879387	0.0025486695	0.0017858156	0.0017456039	0.0014882556	0.0020979042	0.0018043488	0.001854904	0.0018758342	0.0014200512	0.0013549274	0.0015723513	0.0016619705	0.0017507856	0.0014174575	0.001818418	0.0012508894	0.0021179072	0.0020703578	0.0019233385	0.0018818806	0.0018048178	0.0018048118	0.001876982	0.0026152625	0.0015787936	0.0015226597	0.0018799154	0.0015555978
EDC4	0.0021924698	0.0016333907	0.002406405	0.0020504317	0.0023461347	0.0022619586	0.0023887719	0.0020416956	0.0023173357	0.0022425007	0.002166869	0.002340713	0.0025871207	0.0021280018	0.0019443019	0.0020551612	0.002283102	0.0019507895	0.002592139	0.002565338	0.0022444604	0.0023412197	0.0023458167	0.0024618746	0.001966262	0.0023729755	0.0022640326	0.0019849974	0.0016001598	0.0023390169	0.001991019	0.002104462	0.0022158616	0.002229878	0.0020726416	0.0018274923	0.0021020127	0.0018914156	0.002454682	0.0025047676	0.0022981793	0.0024234664	0.002370372	0.002654329	0.0024176028	0.0024350174	0.0025347017	0.0021160517	0.0022198188
EDEM1	0.0027234526	0.0020886853	0.002121737	0.0019606194	0.001807446	0.0020973082	0.0018816021	0.0020606653	0.0019564633	0.0021831424	0.0017969278	0.002149917	0.002145405	0.0024727255	0.002021375	0.001950329	0.0020748891	0.0023329007	0.0019871048	0.0023081505	0.0021892823	0.0024944444	0.0017297735	0.0021731653	0.0025848753	0.002758953	0.0021706112	0.0023767836	0.0022434902	0.0018919831	0.0020107927	0.001666384	0.0016431985	0.0023853604	0.003494962	0.0019065909	0.0017935052	0.0017078889	0.001953663	0.0023356632	0.0017944513	0.0022769538	0.002184596	0.0022790113	0.0027696034	0.002187884	0.0022436483	0.0025980305	0.0024262378
EEF1A1	0.0017129005	0.0014849529	0.0019143732	0.002095318	0.001797681	0.0018385714	0.0021237684	0.0018327279	0.0020103524	0.0017138645	0.0018756101	0.0015423729	0.0023799464	0.0019409852	0.0014554511	0.0019013423	0.0021040845	0.0013900652	0.0019105943	0.0016156224	0.0017394533	0.002024111	0.0026220889	0.001833756	0.0023397305	0.0016204213	0.0023879218	0.0021095134	0.0017616367	0.002145338	0.0023164183	0.0026916217	0.002010901	0.0017948989	0.0023168474	0.0021837074	0.0018410769	0.0024629382	0.0021323857	0.0023241234	0.0025056775	0.0021970053	0.0018817483	0.0018494573	0.0017345697	0.0020214722	0.0022033462	0.0019310593	0.0017068443
EEF1B2	0.001796046	0.0011260194	0.0016957644	0.0022055053	0.0017786854	0.0015953128	0.0023264496	0.0017712526	0.0021688496	0.0019208564	0.0020760798	0.0013575355	0.0024830624	0.00194031	0.0012605818	0.0018632162	0.0019821657	0.0011782083	0.0017636319	0.0016324391	0.0014846047	0.0022679893	0.0027164344	0.0017356739	0.0018821021	0.001217839	0.002745364	0.0018028264	0.0013363818	0.0022053542	0.0023567392	0.0032087956	0.0019140394	0.0017562069	0.0027884431	0.0021766655	0.0018110254	0.00235538	0.002208214	0.00228581	0.0021648363	0.0023253916	0.001803767	0.00191418	0.0015125796	0.0020356374	0.00236323	0.001943701	0.0019811885
EEF2K	0.0024356043	0.0020959114	0.0017016286	0.0015074601	0.002760462	0.0016143455	0.0022142997	0.0030805843	0.0020525286	0.005056783	0.0013659545	0.0023113715	0.0025140597	0.0019035703	0.0024646576	0.00183263	0.0017123793	0.0022486316	0.0023230885	0.0037361484	0.0032702829	0.002339456	0.0011204907	0.0024683813	0.0023889649	0.0017665037	0.002056761	0.0022829035	0.0020967247	0.0016973902	0.0031581104	0.0016576782	0.0018362496	0.0023069584	0.0022714913	0.0015782131	0.0021841468	0.0016271451	0.00232503	0.0017539539	0.0020179937	0.0025479195	0.0017648214	0.0031854885	0.0030781704	0.0022772586	0.0018840989	0.002045929	0.0023823692
EFHD1	0.002166663	0.0019412026	0.0017052976	0.002836161	0.0023041451	0.0016401979	0.002081691	0.0018210583	0.0016679325	0.0017928672	0.0015638948	0.002059782	0.001975483	0.0020945545	0.0019033607	0.0021080559	0.0017549845	0.0007742553	0.001899308	0.0018614967	0.0011854284	0.0027288091	0.0033472064	0.0019660022	0.001643298	0.0025194061	0.002216977	0.0020921049	0.0019864612	0.0019112994	0.0029484408	0.0028272793	0.002042823	0.002100835	0.0022440879	0.0027114209	0.0017858495	0.0016472511	0.0024042085	0.0024163923	0.0019104811	0.0028576588	0.0015794062	0.0021765428	0.0026811191	0.0021210741	0.0015667947	0.0015876405	0.0018014942
EFTUD2	0.0020002024	0.0019364583	0.0023194107	0.0021144452	0.0024180165	0.0019617714	0.0019266458	0.002243475	0.0020226806	0.0026964636	0.0018902351	0.0021207193	0.0020142088	0.0018292522	0.0026292393	0.0020118474	0.002141517	0.0017158821	0.0022029295	0.0025631653	0.002765333	0.0020579116	0.001979263	0.0022490406	0.0020524983	0.0022598207	0.0019012582	0.0020641228	0.0020273793	0.0022243778	0.0018289104	0.0016967956	0.002052236	0.0018494864	0.0022661288	0.0018216759	0.0023259164	0.0023014857	0.0023354762	0.002379428	0.0024682933	0.0021082836	0.0022977444	0.0025259694	0.0028265945	0.0020871202	0.001829931	0.0021366759	0.0018292333
EGR2	0.0014169104	0.0057530985	0.0027248596	0.0020334227	0.0017236792	0.002152298	0.0018847389	0.001225323	0.0019787822	0.0039612423	0.001491156	0.0019071304	0.0010025819	0.001355703	0.001268196	0.0011527679	0.0011117341	0.0016885349	0.0018568367	0.0028491432	0.0012663678	0.0010516637	0.0032080694	0.0026451682	0.0021566404	0.002031217	0.0026330275	0.0022210395	0.0022665008	0.0276476	0.0012991813	0.0012410016	0.0014917108	0.0017582182	0.0018190391	0.0018008652	0.0011223915	0.0019237056	0.0016609945	0.0018193809	0.0025100035	0.0021749206	0.0011740965	0.0021786469	0.00456938	0.0012762158	0.001128681	0.0017699248	0.0013363048
EHD3	0.0011777454	0.002048559	0.0030706618	0.0010921335	0.0019431985	0.0024252278	0.002289796	0.0009425524	0.002276312	0.0020941212	0.0022943055	0.0013636079	0.0015684378	0.0017934479	0.0020399943	0.0021276711	0.0034616326	0.0021959539	0.002854065	0.0038081885	0.0014354673	0.0042261807	0.0012292203	0.0014079446	0.0017396824	0.0035730908	0.0010707186	0.0014638016	0.0015929305	0.0010208639	0.0019196662	0.0012672559	0.0020296068	0.0016400071	0.0017229599	0.0028863424	0.001946118	0.001274218	0.0017903753	0.0034132474	0.0019755943	0.0032120685	0.0018934477	0.0016963499	0.002397373	0.0016605612	0.0016920425	0.001741304	0.0019261173
EHMT1	0.0020292979	0.0015836535	0.002682989	0.0017733203	0.0020571034	0.0019676136	0.0024371718	0.0021657664	0.0021714435	0.0020856238	0.0023737615	0.0027377645	0.0024869407	0.002093597	0.0018071288	0.002016021	0.0024014267	0.002139306	0.0021358628	0.002317637	0.0023863588	0.002533255	0.0020489877	0.0022481373	0.001992146	0.0019080368	0.002249997	0.0016430573	0.0014851872	0.0022896202	0.0020412097	0.0019996131	0.0022137181	0.002064798	0.0021140294	0.0022324962	0.002272667	0.0018122236	0.0023597898	0.0026796313	0.0019959682	0.0023047957	0.0026657656	0.0026650615	0.0031150712	0.0021848793	0.002541492	0.0024732507	0.0021199975
EID3	0.0015991363	0.0017714708	0.002524406	0.0023655542	0.0015470026	0.0022805454	0.001731203	0.0014794297	0.0027316413	0.0018143224	0.0019040835	0.0014533021	0.0019466879	0.002210359	0.001526777	0.0022482655	0.0014450782	0.0014296169	0.0017760396	0.0023604678	0.001366626	0.0013893658	0.0028792992	0.0015888115	0.002286966	0.0016429237	0.0026854419	0.0018699034	0.0016403274	0.0034982685	0.002061341	0.002693895	0.0017958838	0.0018456051	0.0017937314	0.0020126991	0.0018696225	0.0019318917	0.0015423682	0.0024486545	0.0021595403	0.0021641278	0.0020741336	0.0014610746	0.0019930492	0.0022873804	0.0021935147	0.0017405871	0.0016738152
EIF1AX	0.0020406211	0.0018143725	0.001737812	0.0020000949	0.0017103052	0.0019359201	0.0017829975	0.0015618539	0.0017596823	0.0022898247	0.0016437214	0.0015496772	0.002112896	0.0019502277	0.0015922441	0.0016514251	0.001573925	0.0015875453	0.0016574065	0.0015357637	0.0013483347	0.0017483177	0.0018792523	0.0019831033	0.0023816088	0.001596401	0.0017908503	0.0017340836	0.0024953044	0.0017008794	0.0018539322	0.0020793094	0.0019745189	0.0019660913	0.0017294628	0.0017031062	0.0015659808	0.0019244724	0.0019633204	0.0018730828	0.0019492866	0.0018235227	0.0015978054	0.001459681	0.0014501296	0.0016530512	0.0019174395	0.0017517708	0.001526806
EIF1AY	0.0034452726	0.0030726315	0.0019917889	0.0019621009	0.00242417	0.0022621774	0.0014268068	0.0019012381	0.0013214682	0.001430111	0.002425881	0.0014446798	0.0025869983	0.002508675	0.0021041217	0.002072162	0.0017961155	0.0018905173	0.0012928097	0.0012744938	0.0019178427	0.001815183	0.0021462785	0.0018389302	0.0022337355	0.0018862492	0.0019151403	0.00193139	0.0013783161	0.0018935323	0.002102939	0.0026479708	0.0024342614	0.0019129645	0.0019335131	0.0014287805	0.0014301136	0.0014399948	0.0022321215	0.0011576075	0.0014580295	0.0010961826	0.0014256295	0.0013338473	0.0020043596	0.0018752819	0.0021448678	0.002412933	0.0009345348
EIF2AK2	0.0021072382	0.027086377	0.0016631642	0.0027605954	0.0014721996	0.0013736732	0.0008811829	0.004312266	0.00081313204	0.0026949802	0.0007024492	0.0029762117	0.00088502077	0.00087241485	0.0011946352	0.0010319536	0.0011640482	0.0031868638	0.0011674423	0.0013081768	0.0019503009	0.0007707144	0.0022274433	0.0013861342	0.00127309	0.0060652327	0.0011954387	0.0105298925	0.004027751	0.0018414273	0.00066793023	0.0013092601	0.0012224625	0.0017884172	0.000502758	0.00061871676	0.0009205165	0.0010019958	0.00085669453	0.00067835744	0.0014331454	0.0009626876	0.0017783537	0.00056094147	0.005142329	0.0010097745	0.00080256426	0.0012052513	0.0015995044
EIF2AK4	0.002244501	0.0026846458	0.0016858634	0.0019469953	0.0023503394	0.0020708074	0.0017431331	0.0020594513	0.0019426034	0.0025807207	0.0015066465	0.0018519454	0.0019488103	0.0024803877	0.0026279537	0.002182073	0.0021821605	0.0021189167	0.0021901184	0.002552316	0.0022907478	0.0020414165	0.0020179048	0.0018573027	0.0022827573	0.0018326088	0.0019137872	0.0023739003	0.0025071332	0.0017004668	0.0015882747	0.0017611677	0.0022538914	0.0022781861	0.0030104853	0.0015197048	0.002164361	0.0027228766	0.00223581	0.0023654348	0.0023927884	0.0016729002	0.0022199282	0.0028814273	0.002094145	0.0025806096	0.0015022361	0.0018137803	0.0016757295
EIF2S2	0.001834931	0.0023790472	0.0019301624	0.0021339615	0.0016234573	0.001802104	0.0018332293	0.0019593337	0.0017886001	0.0017872103	0.0018561465	0.001734834	0.0019084323	0.0018599704	0.001750309	0.0021130985	0.001893355	0.001959328	0.0019207076	0.0016144145	0.0018339357	0.0018798359	0.002202182	0.0016095459	0.001770769	0.001918059	0.001959543	0.0021472988	0.0020735145	0.0019304272	0.0022321667	0.0024851938	0.0023468165	0.0019625893	0.0021314824	0.0016583278	0.0017402195	0.0021767768	0.0016422449	0.0016054587	0.0020003137	0.0015567765	0.0018280284	0.0018621428	0.001688201	0.0015344427	0.0017390797	0.0016505445	0.0018668708
EIF3H	0.0020521444	0.0020230394	0.001770227	0.0021164645	0.0018516061	0.0018790509	0.0021434235	0.0019391105	0.001952877	0.0018804811	0.001977854	0.0016556948	0.002126358	0.0017303693	0.0016643561	0.001823004	0.0019427829	0.0014971585	0.0018140723	0.0016198352	0.0016555322	0.002007076	0.0022759163	0.0017469954	0.0021359976	0.0018668474	0.0022278428	0.0021041096	0.0024255994	0.0019923837	0.001975147	0.0024311366	0.0018526005	0.0017373059	0.0023949866	0.0018209224	0.0020246087	0.002469709	0.0018856011	0.0019537508	0.0021721811	0.0019122196	0.0018127423	0.0017372197	0.0017055842	0.0018842798	0.0018868312	0.0017918352	0.0017509667
EIF3J	0.0020222021	0.0023221103	0.0017570605	0.001900183	0.0017696846	0.001695702	0.0017562764	0.0018930908	0.0016462461	0.002121114	0.0017339555	0.0018557565	0.001978029	0.0020873568	0.0019288078	0.0019927653	0.0015977542	0.0018698104	0.0016339008	0.0014553323	0.0015115911	0.0018737857	0.0018416082	0.0015841777	0.0021671238	0.0020874366	0.0013452785	0.0017208342	0.0024722842	0.0017610715	0.0021292125	0.001924398	0.0022819317	0.001980547	0.001857451	0.0016893375	0.0016434444	0.0017129323	0.0017980761	0.0018012563	0.0019088105	0.0016735077	0.0016127736	0.0015003156	0.0012666292	0.0014505574	0.0016503221	0.001404824	0.002017952
EIF4A2	0.0019952327	0.0020742328	0.0017065592	0.002161123	0.0018184185	0.0018485737	0.0019032634	0.0018206345	0.0018025185	0.0018604354	0.0018852041	0.0017589942	0.0021437427	0.0019072025	0.0017961623	0.001662253	0.0016752807	0.0017189878	0.0016105149	0.0015433836	0.001330216	0.0016613989	0.0022038335	0.0020450954	0.0023708895	0.0020869395	0.001979179	0.0023004487	0.0020436023	0.0019388668	0.002052405	0.0024455825	0.002106395	0.0017514231	0.0019484333	0.0018558634	0.001606957	0.0020219327	0.0018077295	0.0016589243	0.0018330144	0.0019521533	0.0017122992	0.0014668241	0.001359524	0.0016719624	0.0017204969	0.0017804195	0.0017596534
EIF4E	0.0020661885	0.0027162693	0.00190046	0.0023388967	0.0014621863	0.002016084	0.0016110825	0.0020563183	0.0016255806	0.0018626321	0.0018476029	0.0015385082	0.0019069597	0.0021664912	0.0017682824	0.0018427568	0.0015199969	0.0016237074	0.0017102159	0.0015280881	0.001846141	0.0017602013	0.0018590243	0.0017943842	0.002288347	0.002003142	0.0021700126	0.0020464233	0.0022494795	0.0018578989	0.0019934608	0.0021729534	0.0024466938	0.0018939213	0.0024410258	0.00191963	0.0018652844	0.0021539964	0.0019175442	0.0018676216	0.0021458154	0.001902286	0.0019627272	0.0016961382	0.0017755384	0.0017371743	0.0019044153	0.0021566786	0.0018850791
EIF4G1	0.0027101832	0.001880866	0.003190953	0.001853241	0.0025432247	0.0022421824	0.0023217844	0.00245071	0.0023368897	0.0027615183	0.0022214262	0.0027000704	0.002637048	0.00242093	0.002480367	0.0020650534	0.0027791646	0.0020973154	0.0024818953	0.0031482838	0.003393708	0.0028692775	0.001884951	0.0026016443	0.0020586587	0.0018039306	0.0016102418	0.0017365793	0.001777661	0.0023206174	0.0020743897	0.0016851324	0.0020290497	0.0023189674	0.0028906262	0.0018356511	0.0021476292	0.0021208199	0.0026667742	0.0028655117	0.0027091885	0.0028624171	0.0024851004	0.0037288198	0.0029300966	0.0021685972	0.0025792695	0.0019857248	0.0019798325
EIF4G3	0.0023355416	0.0055721304	0.0026099144	0.0022952028	0.0019844715	0.0018319312	0.0018448771	0.0021582441	0.0015591824	0.0025592681	0.0019474063	0.0018028469	0.0017218234	0.0017962431	0.0024983976	0.0017770968	0.0020844298	0.0027573865	0.0019305568	0.0025009841	0.002507468	0.0021145185	0.0022650906	0.0018564338	0.0017911984	0.0026360245	0.0016218824	0.002527221	0.0024710947	0.0026758458	0.0017851669	0.0020307275	0.0019003634	0.0019878277	0.0022746	0.0019465206	0.0018889586	0.0019213547	0.0017772848	0.0019430821	0.0019707056	0.0020426733	0.0020364723	0.0020829672	0.003386343	0.0016981595	0.0017231209	0.002108898	0.0021819924
EIF5A2	0.001504514	0.0017129553	0.0012568773	0.0019792244	0.0017885878	0.0023822833	0.0017576236	0.0012628844	0.001721697	0.0020638485	0.00227362	0.0019970385	0.0020029496	0.0017585198	0.0013738751	0.0016026958	0.0014164859	0.0019484373	0.0017094207	0.0015316872	0.0013654552	0.0018012447	0.0021730636	0.00202093	0.0020903912	0.0017887063	0.0013171622	0.0016566196	0.002119543	0.0023123971	0.002043748	0.0020215304	0.002449572	0.0019833173	0.0016972716	0.0014373551	0.0015732301	0.0022515194	0.0015572425	0.0016895166	0.0023117932	0.0017669505	0.0015873756	0.0020233665	0.0015094398	0.0018879734	0.0019071166	0.0016131684	0.0015373757
ELMO2	0.001971354	0.0029006582	0.002418622	0.0020393173	0.0017611798	0.0021169723	0.0021079588	0.0018811098	0.0017438249	0.0022883837	0.001986109	0.002221267	0.0019194336	0.0019734928	0.0018856449	0.0018685973	0.0017941664	0.0023225525	0.0022214812	0.0023198077	0.0023512526	0.0015792821	0.0019071319	0.002165937	0.0019509029	0.0028046365	0.0017945667	0.0023330708	0.0021217847	0.0020781436	0.0018943471	0.0019495432	0.0020163872	0.0019480416	0.001834335	0.001838675	0.0019488739	0.0020289351	0.0018416565	0.0020677175	0.002431455	0.0022740231	0.0020311635	0.0023490672	0.0028278579	0.0019144611	0.0021053692	0.0017448214	0.0020098712
ELMOD2	0.0023203695	0.0023215225	0.0016824377	0.0022727135	0.0017516302	0.002073875	0.0018323363	0.0017811499	0.0016949137	0.001767277	0.0016955766	0.0019643144	0.0016322832	0.0022685663	0.0021462915	0.0018757085	0.0017567812	0.0022418953	0.0013891268	0.0017673663	0.0017048318	0.0015242089	0.0013644026	0.0016636647	0.0020270166	0.0023118698	0.0017953386	0.0019814568	0.002850385	0.0015516955	0.0017813283	0.0020185306	0.0018442859	0.0017900149	0.0019101151	0.0019661589	0.0016815234	0.0015720167	0.0017953748	0.0014799593	0.0018274466	0.0017444238	0.0017452957	0.0013491102	0.0015354122	0.0014740714	0.0016921633	0.002046565	0.0019544652
ENG	0.002988043	0.0016284935	0.003132344	0.00210416	0.0025470294	0.0022583576	0.0023502563	0.003197641	0.0027022972	0.0022668855	0.0022628268	0.0021605312	0.0022936985	0.0022294389	0.003950951	0.0018920514	0.0033141712	0.0015775384	0.0025924866	0.0024192207	0.0040482576	0.00248812	0.0019337622	0.0014680735	0.002381378	0.0013512641	0.0018123362	0.0013207023	0.0025040784	0.0021927175	0.00091738795	0.0017452819	0.002666834	0.001682941	0.0022485964	0.0024543505	0.003173701	0.003750305	0.0027487555	0.0029362433	0.0038759634	0.002058815	0.0022818514	0.0050385753	0.0021648624	0.0019330247	0.0020187167	0.0012534341	0.0012600512
ENO2	0.0014571355	0.0009097163	0.0019479819	0.0015665647	0.0020411385	0.0020409126	0.0016228276	0.0011927768	0.0025810997	0.0021463654	0.0025480017	0.0016654918	0.0018846828	0.0015096945	0.001222006	0.0015593935	0.0016859889	0.0010850842	0.002157293	0.0024639787	0.0013679999	0.0022359167	0.0021529607	0.0025821044	0.0016737956	0.0012182117	0.0015047957	0.001189132	0.001742063	0.0019905346	0.0020911056	0.0018763508	0.0011249201	0.0020279214	0.0012850178	0.002779074	0.0018987528	0.0018708188	0.002330338	0.002329742	0.0026905362	0.002193557	0.0012830107	0.0016900683	0.0017664228	0.001680664	0.004085991	0.0017369502	0.0016225415
ENOPH1	0.0016535636	0.0017280992	0.0017793587	0.0025306363	0.0021570462	0.0019903847	0.0019021096	0.0017719839	0.0023537586	0.002159543	0.0018845231	0.0020471644	0.0022757174	0.0017417774	0.0016111971	0.0018772975	0.0016241838	0.0014882036	0.0019066917	0.0018022006	0.0015660075	0.0021462857	0.002497509	0.0017717897	0.0017650553	0.0015169091	0.0016104629	0.001638994	0.002271422	0.0019158218	0.00198999	0.0019180797	0.0022639849	0.0020106304	0.0019145339	0.0019660483	0.0020329794	0.0020301854	0.0020827309	0.0023359184	0.002051554	0.0020592613	0.0018161933	0.0021135265	0.0015627791	0.0017856655	0.0025499223	0.0014943504	0.0020360837
ENPP1	0.0021469796	0.0017043888	0.001699026	0.0014806043	0.0017906644	0.0016452988	0.0023234338	0.0017492839	0.0016860485	0.002037017	0.0020256569	0.001466159	0.0018854702	0.0025466913	0.002413253	0.0015239435	0.002045013	0.0023905863	0.0022848824	0.0017940227	0.0018025562	0.0017414134	0.0019346897	0.0015640223	0.0016765626	0.0017524799	0.0018898727	0.0018111271	0.0023597146	0.0016180036	0.0019475991	0.0019476261	0.001863981	0.0022329665	0.0012918946	0.0023464765	0.0025991849	0.0017658103	0.0026299586	0.001666465	0.0013928784	0.0026121913	0.002974286	0.0035877388	0.001478394	0.0036813442	0.0010512392	0.0019287118	0.0023950113
ENPP2	0.0023244082	0.00357496	0.0011640064	0.0028241638	0.0023567851	0.0015562729	0.0022824823	0.0021372403	0.0017469866	0.0034826489	0.0015842471	0.001570757	0.0025394398	0.0017343143	0.0021809114	0.0022069928	0.001114317	0.0020016115	0.0013797212	0.0023800305	0.0024245882	0.0013642114	0.0012546245	0.0016554584	0.0019420665	0.0023101387	0.0024912336	0.0038999843	0.0023587334	0.0015541889	0.00182851	0.001984683	0.0029723593	0.0021092175	0.0019550207	0.0016816068	0.0016589354	0.0018582562	0.0020500107	0.0016188929	0.0012176989	0.0018679657	0.0012790575	0.0018391187	0.0022251057	0.0028006567	0.0022580829	0.002008455	0.0017765805
ENPP3	0.0018313166	0.006893442	0.0006462109	0.0016763657	0.0036354756	0.0014194809	0.0022150874	0.0018922819	0.0012833746	0.0034356057	0.00042007	0.0011625929	0.0034692746	0.0009863802	0.001219161	0.0023154991	0.0011542796	0.002453663	0.0023067216	0.0023582024	0.000934876	0.0017631407	0.0005191116	0.0023545069	0.0016830158	0.0010628424	0.0012303106	0.0019284107	0.0012715404	0.0015182634	0.0019907868	0.0019334794	0.0022832768	0.0018062515	0.0010626559	0.0007591545	0.0054444293	0.0019421977	0.0020251728	0.0017107843	0.00052465225	0.0020340318	0.001525164	0.0010789679	0.0013450857	0.00201851	0.0014905826	0.0023832608	0.0020050218
ENTPD2	0.0020045287	0.0025692885	0.00044908837	0.0006693328	0.0018009052	0.007911064	0.0011704026	0.0013283044	0.0027375075	0.0015959267	0.0007261674	0.0038407054	0.0028269587	0.0023346967	0.0045075105	0.0027339044	0.003653576	0.0037974878	0.0021811079	0.003759248	0.0012328126	0.0027514328	0.0005932949	0.0013296168	0.0042775963	0.0009791702	0.002940974	0.0015884168	0.00075287017	0.0016877152	0.0023495199	0.002692443	0.0019075611	0.0021500152	0.0011743696	0.0013964808	0.0023399985	0.00085096445	0.0019699754	0.0015402775	0.000761398	0.0025659986	0.001696451	0.0053364914	0.0027260887	0.0036919399	0.0008577041	0.00078903395	0.0028177132
ENY2	0.0018111897	0.003086157	0.001741133	0.0022314948	0.0020265335	0.0021631233	0.0018204385	0.0022814742	0.0017817956	0.001875741	0.0021147828	0.0017007526	0.0018575584	0.0020629335	0.0025836418	0.002152706	0.001963339	0.0017553079	0.0019977787	0.0019197467	0.002110578	0.0014866875	0.002023621	0.0017487664	0.0016944712	0.0019555339	0.0017229043	0.0018802918	0.0021807004	0.002159636	0.0020440219	0.0018631826	0.0022761342	0.0019450269	0.0019314869	0.0014867752	0.0018798742	0.0024269933	0.001697172	0.0017127095	0.0020551179	0.001679248	0.0017392412	0.0017581945	0.001872972	0.0017779088	0.0018695047	0.0018882924	0.0017252686
EP300	0.004222696	0.002906025	0.0031385685	0.0016722835	0.0019015946	0.00235752	0.00224827	0.0019492144	0.0017409789	0.002528198	0.0027467026	0.0033227114	0.0020794861	0.0034980187	0.0027993354	0.0028218615	0.0025396498	0.0041783913	0.0021640544	0.0026728164	0.0031614804	0.0021355262	0.0015433546	0.0023403158	0.002265419	0.002486475	0.0018159563	0.0024837258	0.0014712854	0.0021471316	0.0018342582	0.001737267	0.0021773386	0.002499001	0.0027717294	0.0017917454	0.0025232674	0.0019019847	0.0020176459	0.0022051164	0.0018964444	0.0023775557	0.002707396	0.0030325532	0.0032024372	0.002389492	0.0023887856	0.0028982009	0.0020824312
EP400	0.0029745065	0.0016424921	0.0028415928	0.0015202512	0.0022572898	0.002851118	0.002446499	0.0019997775	0.0027122374	0.0027649351	0.0023044555	0.0028717893	0.002771181	0.0027245362	0.0018740967	0.002030909	0.0030278382	0.0024064248	0.0022111952	0.0030877397	0.0029201726	0.0028388924	0.00200757	0.0029644703	0.002719679	0.0014213135	0.0016741544	0.0014077667	0.0018321698	0.0020513262	0.0020217143	0.0015132371	0.0016424545	0.0024116538	0.0023861593	0.0024901875	0.0022393155	0.0019729803	0.0030628254	0.0031725238	0.0024565307	0.0030562954	0.0026048133	0.0032355622	0.0026070625	0.0027135466	0.0028294562	0.002674837	0.0021688547
EPAS1	0.0023171464	0.003821495	0.00067933014	0.0012075749	0.0038062332	0.0013944968	0.002833415	0.004121108	0.0012010519	0.004201256	0.0012757694	0.002016798	0.0021265745	0.0018705862	0.0033130115	0.0017566564	0.0017353683	0.0025647962	0.0016900138	0.002670827	0.0024714852	0.0013337105	0.00040191712	0.0020379282	0.001500114	0.0017290167	0.002812615	0.0034926562	0.001132313	0.0013207401	0.0043308414	0.00235898	0.0019991167	0.0025370945	0.0015895722	0.00075612223	0.0034084022	0.0015324835	0.0014924029	0.0011406402	0.00086537405	0.0017055117	0.0014144744	0.0028827484	0.0037328384	0.0037554367	0.0016620046	0.0026538793	0.0032567403
EPB41L1	0.0015665998	0.0021515158	0.0022120131	0.002375016	0.0021265298	0.0025849307	0.002018212	0.0019683351	0.002708732	0.0021211677	0.0022043583	0.0030007544	0.0022020554	0.0019011123	0.0024457052	0.002482665	0.0023444458	0.0021327012	0.0025290935	0.001762246	0.0020225337	0.0019509168	0.0021986729	0.0018203724	0.0024121092	0.0020870676	0.0019468601	0.0016384306	0.0021157784	0.0020690334	0.0020538415	0.0018569331	0.002167031	0.002217269	0.0010277746	0.0018378581	0.0023705494	0.0020375184	0.0023590948	0.002941528	0.0017267748	0.0024935883	0.0023274939	0.0018200243	0.00224439	0.0021122703	0.0016373646	0.0014747768	0.0018328296
EPB41L2	0.0017418283	0.0037302268	0.002254373	0.002471773	0.0015825758	0.0023206654	0.0016666275	0.0016790584	0.0018677949	0.0031818536	0.0019407979	0.0016861043	0.0026001872	0.0017190891	0.0017840039	0.0017632531	0.001518227	0.0021496199	0.0025059802	0.0015759746	0.002032531	0.0023568668	0.0022378424	0.0014805533	0.0018338901	0.0016742869	0.0021925273	0.0028185118	0.0026375146	0.0028431949	0.0016926277	0.0026828744	0.0017386716	0.002255446	0.002111034	0.0019105336	0.001379468	0.0023759068	0.0018318485	0.0020536166	0.0025774585	0.0022786353	0.0016353742	0.0043219505	0.0025189717	0.002016125	0.0016715477	0.0013899773	0.0027406071
EPHA2	0.0027402577	0.0014368985	0.0009416708	0.0015189545	0.0036391187	0.0019250625	0.0021649518	0.00459196	0.0018736876	0.0019633332	0.001757171	0.0031562287	0.0044930065	0.0020949412	0.0020488391	0.0011507977	0.002857344	0.0019697736	0.0017528854	0.0018315321	0.0018201527	0.0018853724	0.0009829309	0.0027989333	0.0028729297	0.0010687297	0.0021888083	0.0024079902	0.0017971838	0.0013581085	0.0019124089	0.0015295887	0.0026024727	0.002038829	0.0009994433	0.0024759038	0.0014532554	0.0011690177	0.0031071054	0.0022856987	0.0012979365	0.0033910982	0.0028240604	0.0033352338	0.0012190543	0.0028658218	0.0018780113	0.0033052857	0.0026951202
EPHB2	0.0026030114	0.0048014643	0.002268951	0.002277044	0.0018372115	0.0021237375	0.002736812	0.004529404	0.0021756021	0.0022056918	0.0018131245	0.0036057734	0.0013753171	0.0009321867	0.0026768527	0.001866714	0.0020845502	0.00067004113	0.00259421	0.0015202351	0.0037568952	0.00225432	0.0010102028	0.0023574398	0.0022454946	0.0026490588	0.0015326971	0.0029699882	0.002895072	0.0010942906	0.001653503	0.0010661359	0.002629509	0.002303727	0.0022021262	0.0014180004	0.0024917235	0.0016095594	0.0013102859	0.002887276	0.0041600233	0.002058921	0.004391988	0.0014259417	0.0045391987	0.001969014	0.0013242577	0.0015844114	0.0020311608
ERGIC3	0.0020191688	0.0014264638	0.0022631246	0.0020394623	0.0023539863	0.0023030357	0.0021574853	0.0022075325	0.0022319872	0.0016899337	0.002111968	0.001896137	0.0020621982	0.001967131	0.001942284	0.0021578618	0.002236289	0.0015972862	0.002037866	0.0019965128	0.0019540614	0.0022074233	0.0025037508	0.0015894485	0.0019843925	0.0017421434	0.0019374427	0.0016516729	0.0018678765	0.0020751501	0.0021167328	0.0019072962	0.0019236767	0.0015728512	0.0024397834	0.0018471663	0.0018535755	0.0022884195	0.0018684858	0.0017849273	0.002324674	0.0018398053	0.0019135363	0.0023266391	0.0017631634	0.0020858226	0.0019211688	0.0017404564	0.002212494
ERH	0.0019077527	0.002468267	0.001660009	0.0022198553	0.0019139487	0.0019778702	0.001879473	0.0021535463	0.0019430157	0.0019266986	0.0021107194	0.0016500904	0.0020431764	0.0018272208	0.002042656	0.0020273651	0.0016584473	0.0014765975	0.0018102471	0.0018472561	0.001968135	0.0016924914	0.0020887244	0.0016838252	0.0016914993	0.0017813068	0.001981928	0.001965269	0.0023479706	0.0020551067	0.0020186238	0.0018802619	0.0019660788	0.0016463542	0.0021195342	0.0019812551	0.0018176945	0.0023337256	0.0017704695	0.0016947141	0.0019277094	0.0017958806	0.0019118598	0.0015478608	0.0018018916	0.0016224027	0.0020086626	0.001919039	0.0016378507
ERI1	0.002260071	0.0027644346	0.0018971362	0.0022524346	0.0017387631	0.0016144961	0.001568201	0.002125687	0.0015586944	0.0016142345	0.0017790631	0.0021593103	0.0014971003	0.001616812	0.0019643442	0.0020215183	0.0015663776	0.0019155052	0.0017224865	0.001367349	0.0018296783	0.0014273977	0.0030407505	0.0017877799	0.0016536845	0.0015889701	0.0017113197	0.001351125	0.003463673	0.0016649977	0.0016312094	0.0020772337	0.0018091951	0.0020501765	0.0019103278	0.001877575	0.0015834547	0.0023243844	0.0014679729	0.0014668184	0.0019506232	0.001465149	0.0017879179	0.0014768771	0.0016406279	0.0012638292	0.0016952789	0.00201641	0.0018975234
ERP27	0.002231003	0.0012026893	0.001169905	0.0012480145	0.0016606974	0.0020026772	0.001558885	0.0014817502	0.0017969405	0.0020236985	0.0015611048	0.001572954	0.0017575052	0.0018184292	0.0020886224	0.0023715883	0.001954167	0.0019691952	0.0018872478	0.0016151527	0.0015100315	0.0023601244	0.001415697	0.0019987163	0.0017185555	0.0011323855	0.002006782	0.0013379924	0.001588022	0.001700519	0.0024071739	0.0013735482	0.0016222412	0.0024449788	0.0020727403	0.002315917	0.0016864474	0.0017249592	0.0028784724	0.0016547656	0.001591658	0.0016109821	0.0018268874	0.0020123704	0.0015186925	0.0016852318	0.002376431	0.0024495418	0.002241077
ESYT1	0.0020820224	0.0013867499	0.0018477845	0.0016007965	0.00297721	0.0018236726	0.0024247288	0.002257978	0.0023324415	0.0035391948	0.0019297049	0.0021514134	0.0025033662	0.0020298143	0.0020667776	0.00147409	0.0018736798	0.0015215327	0.0022109663	0.0028616453	0.0025335466	0.0024867337	0.0017568069	0.002478674	0.002104699	0.0019118343	0.0021268318	0.002236314	0.0018481704	0.0019298668	0.0027817793	0.0018814204	0.0018378058	0.0022771854	0.002290904	0.002131132	0.002136706	0.0019693044	0.0026379814	0.002428267	0.0023103012	0.002812571	0.0017876544	0.003254395	0.003218085	0.0025187093	0.0023188037	0.0020400744	0.002717827
ETFDH	0.0020063366	0.0022630484	0.0024071443	0.002361809	0.0018990069	0.0019281983	0.0018243024	0.0019297897	0.0016829917	0.00214486	0.0015120781	0.0017796936	0.0019101046	0.0018757465	0.002304872	0.0018691983	0.0020178978	0.0021784205	0.0021480145	0.0019606822	0.0023124216	0.001770861	0.0019165769	0.0013286063	0.001974813	0.0022871557	0.0015648851	0.0016032608	0.0026066438	0.0018269591	0.0024901964	0.0018960952	0.002304327	0.002504744	0.0022034477	0.0018831509	0.0019415837	0.002467234	0.0014765256	0.0013568315	0.0019116115	0.0015036515	0.0019348941	0.0014181554	0.0021408035	0.0020396912	0.0019282553	0.0015902504	0.0021260811
ETV3	0.0026687349	0.0020068963	0.002138862	0.0019807196	0.0021959303	0.0018714666	0.0020024837	0.0017662996	0.001925276	0.002016485	0.0017580163	0.0022571008	0.0021573526	0.0023120942	0.0022773976	0.0022588668	0.0019048466	0.002260386	0.002308151	0.0020273584	0.0019199717	0.0019789222	0.0016548585	0.0020255207	0.0023757098	0.0022962117	0.0020578848	0.002071143	0.0021221766	0.002278099	0.0019937204	0.002141158	0.0025244025	0.00222714	0.0019275981	0.0019282526	0.0020187786	0.0018337537	0.0019967973	0.0021750568	0.0020430896	0.0022078555	0.0020689142	0.0024032511	0.002497823	0.0020873656	0.0021307224	0.0023669265	0.0019519146
EVC	0.0033117495	0.0017213168	0.002702913	0.0019088441	0.0016208959	0.0011587512	0.0017130484	0.002216417	0.0032748883	0.0021481044	0.0024609412	0.0015218852	0.00180137	0.0019202182	0.002683296	0.0016000568	0.0018409553	0.0023771531	0.0015972361	0.0019515345	0.0022537082	0.0012493925	0.0025176448	0.0017570999	0.0024057236	0.0023228128	0.0013775605	0.0024739553	0.0013979194	0.0014980126	0.0015874604	0.0019406431	0.0018552773	0.0026539706	0.0016571843	0.0017298255	0.0023086874	0.0030770057	0.0024116132	0.0025832425	0.0027867204	0.0016260463	0.0030934708	0.005371065	0.0014915997	0.0017307522	0.0018281578	0.0019519598	0.0030218465
EXOC3	0.0028279342	0.0019309202	0.0025316942	0.0014449129	0.0021860774	0.001984014	0.0019733184	0.0018512524	0.0016857677	0.0026309418	0.001955297	0.0030765308	0.002092092	0.0015712393	0.0026950412	0.0029748857	0.002349561	0.0030591753	0.0022794737	0.0021154308	0.0024320171	0.001753655	0.0019438813	0.002384848	0.001822666	0.002043272	0.0024307882	0.0020102975	0.0016245656	0.0020413378	0.0026904857	0.0023536987	0.0020054376	0.0018808608	0.0017335203	0.002050733	0.0023369752	0.0018236954	0.0019260373	0.0016424415	0.0018946475	0.002066827	0.0019596561	0.0025087197	0.002106426	0.0020563009	0.0025319767	0.0018523647	0.0021737576
EXOC4	0.0020312443	0.002089401	0.002351842	0.0019057823	0.002071173	0.0021434582	0.0016294695	0.0020590625	0.001958663	0.0022325818	0.0019434688	0.0020663412	0.0020495178	0.0021260234	0.0020140863	0.0020178834	0.001984238	0.0020766256	0.0020220003	0.002062791	0.0020980826	0.0019904412	0.0021631953	0.0024816557	0.0023281204	0.002446501	0.0014949616	0.0020366134	0.002238778	0.0021226606	0.0016131354	0.0012587674	0.002308076	0.0016535048	0.00249134	0.0016337548	0.0018786083	0.002311801	0.0022667192	0.0023052846	0.0024679997	0.0021897235	0.0021839568	0.0025369716	0.001950973	0.0019220674	0.0018703546	0.0018959588	0.0017127922
EXOSC8	0.001469726	0.0013352153	0.0012877049	0.0017496541	0.0015683201	0.0018984005	0.0018120019	0.0015985754	0.0024067957	0.0018576845	0.0014917025	0.0014244977	0.0019060377	0.0016254194	0.0013583945	0.0015955246	0.0017510847	0.0012807326	0.0019755212	0.0015312611	0.0015465667	0.0016964894	0.0024991487	0.0020034397	0.0021061047	0.0016301277	0.0018958513	0.0017416483	0.002121591	0.0013244909	0.0021662577	0.0020762624	0.0016801228	0.002180884	0.001808544	0.0020666379	0.0015988848	0.0015790113	0.0019692294	0.0022313567	0.001663443	0.0018239075	0.0015438744	0.0015061703	0.0012594116	0.0017317241	0.0016564477	0.0018648824	0.0017021971
EYA4	0.0019677433	0.0019799846	0.0019631642	0.001964593	0.0019280025	0.001964196	0.0019383294	0.0019576042	0.0019450817	0.0019411282	0.0019546137	0.0019640152	0.0019361881	0.0019649062	0.0019501544	0.001945937	0.0019805748	0.0019523884	0.0019645144	0.0019639048	0.0019461701	0.0019640152	0.0019601188	0.0019448684	0.001960028	0.0019401509	0.0019362121	0.001941641	0.0019249609	0.0019323577	0.0019676064	0.001955712	0.001954884	0.0019429647	0.0019345484	0.001964287	0.0019507225	0.0019651074	0.0019404971	0.0029740557	0.0019686678	0.0025792771	0.0019400613	0.001959076	0.0019669225	0.0019409857	0.0019402527	0.0019652564	0.001966089
F8	0.0021796888	0.0018380272	0.0016109159	0.00273078	0.0014140615	0.0020542692	0.0020097857	0.0020940641	0.0016633155	0.0015211811	0.0026724117	0.0023658152	0.0012780332	0.0020040802	0.0025469367	0.0020500997	0.002420917	0.0016970357	0.0015086964	0.0014567465	0.0019727333	0.0016852799	0.0016248028	0.001532568	0.0018239459	0.0018296271	0.0020208023	0.0018075458	0.0032053115	0.0019585933	0.0017292068	0.0021612972	0.0018009848	0.001821475	0.0026561995	0.0016862397	0.001829902	0.0021609261	0.00089659606	0.0017377057	0.0024053263	0.0017882481	0.001742337	0.0013482368	0.0024562692	0.0011708334	0.002031175	0.001120059	0.0013902313
FAM110A	0.0018840679	0.0019740833	0.0020053808	0.0017016785	0.002561528	0.0024241493	0.0021023147	0.0025479966	0.0016523714	0.0024476375	0.0017709208	0.0019627167	0.0023518775	0.0013382996	0.0019465757	0.0034704409	0.0015988672	0.002112756	0.0028675226	0.0025880944	0.0027002187	0.001902091	0.0015402058	0.0015406818	0.0020976225	0.0026157168	0.001380708	0.0019140259	0.0016405134	0.002408411	0.0015084535	0.0012027516	0.0021943976	0.0015131563	0.0015675401	0.0021356433	0.0025117968	0.002145268	0.0021345275	0.0021006814	0.0018115344	0.0018384482	0.0019392602	0.0027257863	0.0028430566	0.002127575	0.0015795754	0.0019428089	0.0013128076
FAM114A2	0.0018868948	0.0023685885	0.0017166011	0.0020982712	0.0017665004	0.0016915372	0.0018656555	0.0016547546	0.0018792662	0.0021344833	0.0019171247	0.0019935914	0.0018637759	0.0018768053	0.0019472203	0.0017220941	0.0016366867	0.0018390326	0.0021189372	0.0018841419	0.0019699389	0.001594727	0.0016838984	0.0016064638	0.0020931768	0.0018241677	0.0022370534	0.0024081175	0.0023500263	0.0022231594	0.0023586818	0.0016329108	0.0019012553	0.0018472095	0.0021495488	0.0022337576	0.0022426909	0.0020366332	0.0018894087	0.0018949559	0.0020368118	0.0016918018	0.0017128383	0.0018502703	0.0021910022	0.0017272834	0.0019798058	0.001723987	0.0021845363
FAM120A	0.0027514582	0.0031124186	0.0026297725	0.0017764699	0.0020162396	0.0023452132	0.0021007082	0.0021064158	0.0017709434	0.002235766	0.0020472798	0.002711807	0.001977193	0.0023684718	0.0026233247	0.0024673133	0.002622547	0.003231974	0.0019046186	0.0022073258	0.002682822	0.0020397163	0.0016307993	0.002277435	0.0021757109	0.0023305158	0.0019133607	0.0021168552	0.0021267137	0.0023531015	0.001957196	0.0018607642	0.0019637886	0.0022081577	0.0021980368	0.0023097126	0.0022365805	0.002273505	0.0021559114	0.002032146	0.0020974493	0.0020503672	0.0022418746	0.0024655021	0.0025449255	0.0021026623	0.0021128638	0.0022186546	0.0018752743
FANCA	0.0016086032	0.008659762	0.00317318	0.0014341761	0.002345377	0.0023265772	0.0015236413	0.0034238803	0.0021203898	0.001297301	0.0009439506	0.0028974002	0.0014985553	0.00091543805	0.0019980345	0.0015985193	0.0019927656	0.0026031542	0.0016229585	0.0012604211	0.003258924	0.0011813086	0.00355025	0.0020220997	0.0017741085	0.0009655085	0.0019859641	0.0041307607	0.0018513162	0.0041475208	0.0015917588	0.0015401865	0.0017744588	0.0016926127	0.0015481887	0.0018665838	0.0016446344	0.0009257476	0.0022063393	0.0013481012	0.001409888	0.0006378902	0.0022363914	0.0022190448	0.0050863177	0.0011009987	0.0010790078	0.0021353336	0.0011462002
FARP2	0.002141963	0.0034925407	0.0017997323	0.0017166877	0.0024949757	0.0018264219	0.0015387761	0.0017634485	0.0014410496	0.0024002024	0.0017417505	0.0025831312	0.002183778	0.002007268	0.0022881585	0.0016787992	0.0020412647	0.001850069	0.0016347101	0.0024608246	0.003098495	0.0020028716	0.0024086249	0.0019482363	0.0025053236	0.0021481938	0.0019686613	0.0021192564	0.0021249515	0.0027581411	0.002055253	0.0012627592	0.0021778028	0.0026654615	0.0022825724	0.0013625444	0.0018377755	0.0021557794	0.002220047	0.0018689588	0.0021279992	0.0024989643	0.001820914	0.0025900109	0.0036203666	0.0021728508	0.0020017833	0.0020617726	0.0020804317
FAS	0.0019872761	0.0050197383	0.0020789148	0.002784016	0.0011579293	0.001833034	0.0014307112	0.0016966233	0.0010421211	0.0013588191	0.0025113644	0.002430593	0.0013570087	0.0019978778	0.0021720785	0.001568927	0.001254408	0.0024845384	0.0010881122	0.001315982	0.0018621807	0.0008489506	0.00272085	0.0015247803	0.0020600003	0.0049047046	0.0021049757	0.0037275113	0.0020881507	0.0027423939	0.0016808918	0.0014169723	0.0012902133	0.0016322602	0.0022424432	0.001959108	0.0019233861	0.0014391078	0.0012885043	0.0007506775	0.0017912327	0.0012908177	0.0022959646	0.0015337775	0.0023719275	0.0011549958	0.0018751415	0.0014880123	0.0016220573
FASN	0.0024021768	0.0009559502	0.0029100152	0.0018726524	0.002374807	0.0023595933	0.0026504633	0.00203895	0.0024163006	0.0025309864	0.002875416	0.0030718246	0.0027307828	0.002238042	0.0013338799	0.0016407801	0.0021009627	0.001960222	0.0022633136	0.0035884613	0.00260513	0.0036132485	0.0021895508	0.0028727874	0.0026697742	0.001585793	0.0015278474	0.0016481134	0.001315253	0.002733	0.00201809	0.0024768636	0.00206337	0.0027918357	0.002838899	0.0026099018	0.0025236881	0.002463866	0.0036821878	0.0042034667	0.0026429947	0.002851198	0.0017385563	0.0035682048	0.002354401	0.0021229465	0.0027250696	0.0021938083	0.002127373
FBL	0.0016656417	0.0011404082	0.0019213298	0.0018060674	0.0019737775	0.0017664453	0.002445159	0.001958115	0.002330812	0.0018151273	0.0019074962	0.0016762404	0.002426221	0.0020429739	0.0012696973	0.0022023176	0.002044264	0.0013393014	0.0017054944	0.0016981389	0.0016286563	0.002624992	0.0029341152	0.0016706897	0.0016498892	0.0010833805	0.0020110875	0.0017184593	0.0014918263	0.0022387083	0.0022328065	0.0026918256	0.001824635	0.0020358728	0.002369412	0.0023404635	0.0017734757	0.0020110665	0.0023771413	0.0022846733	0.0023621132	0.00231089	0.0018113854	0.0021273287	0.001631456	0.0020698332	0.002216092	0.0016927725	0.0020450247
FBLN1	0.0019710755	0.0017333775	0.0021306567	0.0022547122	0.0013046609	0.0024459013	0.0020924814	0.0023240147	0.002277779	0.0019062646	0.001638432	0.0019508171	0.0021258038	0.0012369828	0.0025926172	0.0012583631	0.0011999663	0.002035186	0.0021932558	0.0028078682	0.0022910181	0.0015565683	0.0018460718	0.0018232827	0.0027588424	0.0019154097	0.0030164348	0.0012730809	0.0027860475	0.0025010924	0.0022168194	0.0016900965	0.0019202728	0.0021304984	0.0020134423	0.0016375011	0.0025404755	0.00122894	0.0026079065	0.0018902749	0.0018043133	0.0022589024	0.0023853055	0.0024207542	0.001861172	0.0028023706	0.002609766	0.0018738349	0.0012195765
FBLN5	0.0020298266	0.0014306818	0.002313444	0.0018401496	0.0020444908	0.0011806713	0.0017846588	0.0018395844	0.0017237891	0.0015085815	0.0013355709	0.0014702823	0.0010336478	0.002178845	0.0011717312	0.0019596962	0.0013278201	0.0010358761	0.0017899666	0.00094246335	0.001257348	0.0047873133	0.0038280792	0.0015348624	0.002331304	0.0014581757	0.0011566866	0.003137609	0.0016946369	0.0024546548	0.0026441962	0.003049468	0.0023032953	0.0026296582	0.0020018076	0.00169169	0.0022952238	0.0013752076	0.0037667612	0.0022228619	0.0027412632	0.0018865238	0.0016105137	0.0007237356	0.0014955767	0.0026432201	0.0033357814	0.002603117	0.003197086
FBXW8	0.0017662594	0.0011683316	0.0016762102	0.0019357925	0.002360858	0.0015429916	0.002086132	0.0024782552	0.0022912705	0.002736189	0.0016442967	0.0018264345	0.002052286	0.001597361	0.0015891	0.0014667619	0.0016815988	0.0017594071	0.0027462803	0.0020209113	0.001450276	0.0029787004	0.0018735561	0.003914651	0.0020530494	0.0015084051	0.0020615233	0.0025756878	0.0015474928	0.0020679208	0.0019152388	0.0018196765	0.0021896404	0.0022034114	0.0030736942	0.0030023316	0.0016905754	0.0020773513	0.0019539434	0.0036607168	0.0016827193	0.003099004	0.0019682017	0.0025710715	0.0016796563	0.001869665	0.0020101434	0.0017930819	0.0026517527
FCER1A	0.0020976493	0.006861392	6.9847294e-05	0.0014860793	0.002939268	0.001321328	0.0019115607	0.0040708506	0.0008802496	0.002014383	0.000596283	0.0016578475	0.003396146	0.0013517429	0.0023525741	0.0017095357	0.000619779	0.0016781564	0.0029503305	0.0026432218	0.0006024017	0.002347256	0.00020946808	0.002740606	0.0021847098	0.0007008685	0.0024339124	0.0030666792	0.0010316443	0.00090055197	0.001590449	0.0016592555	0.0024321906	0.002302093	0.0009462126	0.00072342675	0.005703775	0.0027194729	0.0026337584	0.0014459067	0.0005746726	0.0024248883	0.0012104297	0.0017767767	0.0010609628	0.0033940608	0.0016306329	0.0016954492	0.0015520704
FCF1	0.0021257796	0.0022689183	0.0017910114	0.0019747815	0.0018114061	0.0016982558	0.0019574356	0.001897483	0.0019303184	0.0021503023	0.0018833795	0.0018015107	0.0019140457	0.002272203	0.0018655834	0.002058844	0.0018597606	0.0020598515	0.0017781637	0.0015293276	0.0015786623	0.0017514357	0.0021007229	0.0018289991	0.0019128724	0.002002529	0.0021244197	0.0019987416	0.00238275	0.0019147615	0.0021338717	0.0020459828	0.0022882167	0.0019177017	0.002055844	0.0019663435	0.0017865964	0.0020276438	0.0019694234	0.0017711604	0.0019364435	0.0018114373	0.0018416538	0.0015214864	0.0017715151	0.0015999255	0.0018377397	0.0020017023	0.0018306624
FDX1	0.0016318354	0.0020508696	0.0018662858	0.0018424579	0.0016449711	0.0017097523	0.0015018655	0.001883456	0.0025744846	0.0019158912	0.0017488446	0.0016644774	0.0017711308	0.0017792165	0.0020514133	0.0017116923	0.0016188938	0.0015222247	0.0020858697	0.0017795949	0.0018312902	0.00226943	0.002026466	0.0013409279	0.0020230578	0.0012900721	0.0019676764	0.0019305699	0.002719579	0.0014433439	0.0017717661	0.0020228145	0.0018842285	0.0017051393	0.0027671917	0.0020988178	0.0017946302	0.0023419743	0.0027413322	0.0020282425	0.0024898418	0.0016622201	0.0016834394	0.002303894	0.0015451218	0.0019062283	0.0018641279	0.0018593094	0.0018872191
FEV	0.0020216063	0.0020254445	0.0020162717	0.0020131601	0.0019854943	0.0020007596	0.001995191	0.002002616	0.002006292	0.0019968795	0.002001518	0.0020052963	0.0019950538	0.002019896	0.0019939772	0.0019914487	0.0020253286	0.00199578	0.00201148	0.0020195271	0.0019964431	0.0020052963	0.001997627	0.0019894226	0.0019998904	0.0019925896	0.001987219	0.0019911763	0.0019945593	0.0019835185	0.0020062814	0.0019956876	0.0019947286	0.0019903562	0.0019931388	0.001998495	0.0019977898	0.0020033924	0.00198749	0.0020110456	0.0020202878	0.0020197802	0.0019948476	0.0020170806	0.0020166633	0.0019896284	0.001986422	0.0020147264	0.002015695
FGD2	0.001479091	0.004540961	0.0026897627	0.0019779669	0.001974608	0.0028979364	0.001570531	0.0026538388	0.0019385203	0.0023624564	0.00092005497	0.002087339	0.0014491057	0.0010551803	0.0026111354	0.002108746	0.002964142	0.0013984748	0.0028258644	0.0019817092	0.002781443	0.0018294076	0.0022643164	0.0017750431	0.0014434727	0.0023461625	0.0014418644	0.0018912865	0.003063094	0.0030726232	0.0012158344	0.0012258085	0.0021373546	0.0013197944	0.0015832476	0.0019154517	0.0018677699	0.0023036005	0.0019297185	0.0017370456	0.002464812	0.0015622134	0.002156099	0.003026034	0.003335581	0.0021511558	0.0011187668	0.0013941869	0.001921321
FGD6	0.0022574137	0.0056580817	0.0025793926	0.0023689822	0.0021324714	0.0025322447	0.0013074443	0.0022881154	0.0013853182	0.0022291443	0.0016717524	0.0027037086	0.00210322	0.0017924871	0.0031016713	0.0022638792	0.0024901105	0.0019647628	0.0023743901	0.0029654275	0.0027096302	0.0017078278	0.001031907	0.0020822703	0.002028531	0.0028413178	0.0011236825	0.0017675454	0.0044355555	0.0021179982	0.0010674351	0.0011541231	0.0021141074	0.0021879144	0.0026065717	0.001379666	0.0016955833	0.0028905324	0.0021471174	0.0027521092	0.0032417255	0.0015985614	0.003081469	0.0027502882	0.0032764424	0.0012525785	0.000984794	0.0021296893	0.0021244858
FGF9	0.0020985347	0.0015305973	0.0013665003	0.0023128164	0.0017831287	0.0019374774	0.0016106868	0.0018066072	0.0023479736	0.0027561213	0.0026050967	0.0022682028	0.002473884	0.0025819647	0.0016725054	0.0017644289	0.0016674162	0.0016193612	0.0013863082	0.0022664058	0.0014273685	0.001854409	0.0023627088	0.0025254558	0.0028077364	0.0015432546	0.0016070443	0.0023313062	0.0011074824	0.0017652294	0.0022384874	0.0014405989	0.002117748	0.0017371768	0.0013804599	0.002456844	0.0017602709	0.002139076	0.0019836382	0.0020204964	0.0023563916	0.0027533718	0.0015550745	0.002191169	0.0021078065	0.0020516154	0.0016743916	0.001969387	0.0007975032
FGFR2	0.0018232303	0.0027355638	0.00069807953	0.0006031959	0.00059492927	0.0027372602	0.0019956217	0.0041606	0.0021272087	0.015237734	0.00095853163	0.0012344177	0.003435906	0.00055558595	0.00083528785	0.0015603491	0.0012385674	0.0031827006	0.00066039537	0.0006131511	0.008233201	0.0007742091	0.0006457304	0.0017499579	0.00129152	0.0043603745	0.005519676	0.0023097605	0.0020733904	0.0028318581	0.00067422056	0.0014763813	0.002349522	0.0026835888	0.001975271	0.00083771657	0.0009042164	0.0010262593	0.0010974103	0.0021044223	0.00053973455	0.0016928159	0.0011004973	0.0048128553	0.005651576	0.0007656926	0.0006061585	0.0027243532	0.0028951059
FGFRL1	0.0010806203	0.0015147816	0.0015507822	0.0018327426	0.0026945074	0.002432669	0.00208185	0.0016792932	0.0033612575	0.0017314121	0.0013902395	0.001959546	0.002197312	0.0018658414	0.0018092671	0.0013474046	0.0018809831	0.002573958	0.002934233	0.0025640843	0.0022123735	0.0016225697	0.0015368924	0.0018546827	0.0021510755	0.0014207169	0.0018169252	0.0015377618	0.0019420508	0.0025768091	0.0015974127	0.0018214256	0.002579145	0.0021371872	0.0014734607	0.0016777375	0.0017864889	0.0022946433	0.0022394005	0.0019550906	0.0020341284	0.0021272495	0.0018180917	0.0045609674	0.002022524	0.0017754288	0.0017316006	0.0016274825	0.0020591523
FJX1	0.0023419843	0.0018209411	0.0017983702	0.0018282451	0.0022717046	0.0018079976	0.0017139643	0.0017605651	0.002804361	0.002756686	0.0022792672	0.001774684	0.0017041166	0.0026874805	0.0017831249	0.0023292066	0.0018248718	0.0017819256	0.0018400475	0.0017792061	0.0017451443	0.001774684	0.0029782914	0.0023286238	0.0017924075	0.002312301	0.0017585944	0.0017587753	0.0026439335	0.002384854	0.0017862642	0.0017999694	0.0018025177	0.0017714432	0.0017089453	0.0018248883	0.0017590782	0.0026823585	0.0017789778	0.0017942493	0.0017985563	0.0017856332	0.0017250882	0.0026019204	0.0018152964	0.0017663167	0.0017853421	0.0018204394	0.0018178654
FKBP14	0.0017146049	0.001614524	0.0012713829	0.0018849442	0.0020281028	0.002131433	0.0016064277	0.0016315128	0.0022196232	0.0023429322	0.0016283758	0.0016235448	0.0015329757	0.0017495266	0.0014416	0.0018363623	0.0021311108	0.001404365	0.0017022939	0.001509654	0.0012291697	0.002173935	0.0015636344	0.0017568524	0.0022622827	0.0013598637	0.0012766419	0.0013996899	0.0024927936	0.0015257903	0.002109644	0.0015169427	0.0021219673	0.0028221996	0.0019925751	0.001984981	0.0016021078	0.0020035612	0.0023419962	0.0016581025	0.002016135	0.0017521739	0.0017374753	0.0013092007	0.0013596932	0.0020572962	0.0013473291	0.0022754283	0.0019009375
FKBP3	0.0016582126	0.0018388625	0.0012166467	0.0019019573	0.0016643774	0.0017332735	0.0016897719	0.0017198392	0.001660029	0.0016052572	0.0013453201	0.0015820242	0.001707313	0.0018303212	0.0018398591	0.0017790075	0.0015530296	0.0016002666	0.001757254	0.0014093482	0.0016274696	0.0017189635	0.0019372036	0.0016967381	0.0017858802	0.0016989127	0.00168251	0.0016667853	0.0028177358	0.0014789379	0.0018146004	0.0018109097	0.0019766516	0.0019247861	0.002007672	0.002070729	0.0018495823	0.0021278048	0.001898009	0.0017396873	0.0022302459	0.0016530685	0.0015957752	0.0014980303	0.0012433873	0.0014936295	0.0018540876	0.0015875465	0.0020148167
FKBP5	0.0042116963	0.0016970943	0.0014530782	0.0018686919	0.0024627573	0.0015529483	0.0025018957	0.003626539	0.0011073977	0.0015772773	0.00090893154	0.0019111028	0.0014764465	0.0010768906	0.0017041622	0.0022165459	0.0025866616	0.0019352485	0.0021483111	0.00064090587	0.001246252	0.0022826795	0.001903449	0.002916027	0.0018684191	0.0025890954	0.0028018486	0.0027398504	0.0024334386	0.0013865461	0.0018106406	0.0027707065	0.0021563082	0.0010069335	0.0010441764	0.00089411734	0.0021272085	0.0009908886	0.001654406	0.0029428157	0.0013635055	0.0027523714	0.0045254203	0.00092823594	0.0016262052	0.0027961815	0.0030218828	0.0009413441	0.0038169404
FLNA	0.0020344232	0.0019101144	0.0032608984	0.0015935042	0.002229294	0.00291846	0.0026135843	0.002333161	0.0031873288	0.0028035229	0.0029511894	0.003130749	0.0025423623	0.0022691344	0.00251345	0.0021376235	0.0031700616	0.0020125287	0.0024232129	0.003808735	0.0031136933	0.0027058583	0.0020357352	0.0023986597	0.002291927	0.00228835	0.0017000723	0.0016394559	0.0016636545	0.002618859	0.0023263134	0.0015898565	0.0021953478	0.0024449916	0.0023025703	0.0022389288	0.0024268832	0.0022589413	0.0023546398	0.002787293	0.0028621592	0.0029604356	0.0023698825	0.004074537	0.0036724715	0.002147497	0.0019858768	0.0016526453	0.0017066024
FLNB	0.0026069686	0.00200023	0.0016765337	0.0018307853	0.002484583	0.0021914034	0.0027236352	0.0024947498	0.0026159417	0.00449507	0.0012177621	0.001858726	0.003158478	0.0023515394	0.0024499057	0.0013236218	0.0020338711	0.0020493502	0.0027127892	0.0040771705	0.0025022533	0.0023062327	0.0016900135	0.0031112873	0.0023726807	0.0018197702	0.0019668113	0.0028937287	0.0015613786	0.0013770382	0.0018379403	0.0017047358	0.001992886	0.0016038019	0.0030860156	0.00232603	0.002069353	0.0014777506	0.002717805	0.0023701906	0.0016750861	0.0043523447	0.002384897	0.0049486533	0.0041832305	0.0028561128	0.0035936662	0.0030333018	0.003034873
FLT3	0.0049385657	0.0013228803	0.00082811684	0.0006376678	0.0029013758	0.003435514	0.0010298869	0.004105295	0.0016734977	0.0019915795	0.00086711603	0.002272584	0.001270132	0.001512071	0.003291344	0.001527992	0.0035251447	0.002710791	0.0021138173	0.0010365725	0.00090307876	0.0018777709	0.0007620124	0.003704636	0.0022232044	0.0015667861	0.0015181468	0.0016331854	0.0038116449	0.0016350134	0.0011413831	0.0009079329	0.0019317303	0.0014266742	0.000752185	0.00168717	0.0028793106	0.0007640514	0.003916433	0.0033400168	0.0019323716	0.0035555991	0.0050586704	0.0026395696	0.000768913	0.003740114	0.0012831569	0.0014522388	0.0039934795
FMN1	0.0023713494	0.0004983234	0.001116521	0.003296858	0.001450067	0.00060969684	0.000597894	0.0039705206	0.00073870376	0.0007910489	0.003935709	0.0008327082	0.00057541643	0.0012031622	0.0020919174	0.0005745317	0.00089423696	0.0023741012	0.0005453334	0.0005881198	0.00038755522	0.0005180869	0.00022673163	0.0023866696	0.008530799	0.0030586682	0.002849595	0.00051450246	0.002841535	0.0009484199	0.0051718135	0.0003706103	0.0017731902	0.00067104946	0.00063059444	0.004294504	0.0010520547	0.00069609185	0.0010199198	0.000983271	0.0057947417	0.0007696145	0.00069578853	0.0021296989	0.00044032012	0.00736698	0.0005271256	0.00059769506	0.00242597
FMNL2	0.0017537962	0.011147908	0.0023604971	0.0015124639	0.002230515	0.0034744774	0.0019531697	0.0018152951	0.0021840546	0.0024839167	0.0013949492	0.0023340224	0.0010543984	0.0012963027	0.0020447443	0.0011819078	0.0014381567	0.0024956989	0.002451553	0.0014004603	0.001549138	0.0012729642	0.0034480933	0.0016566325	0.0017149237	0.0026858442	0.0020182673	0.0025741276	0.0054238574	0.0034932164	0.0013101966	0.0009928184	0.0023000445	0.0011025347	0.0014068427	0.0018372143	0.0019951628	0.0016528774	0.002566798	0.0019515387	0.0024744857	0.0021635436	0.0023164665	0.0053461525	0.0031194154	0.001622134	0.000732396	0.0013459709	0.0018471899
FMNL3	0.0020176081	0.0016034666	0.002229822	0.0020581416	0.0028144987	0.0020160966	0.002385283	0.0016863506	0.0029275564	0.0033290887	0.0022564009	0.0028061743	0.0028264655	0.0023175736	0.0019277652	0.0014551952	0.0019672574	0.0016865128	0.002493472	0.00240409	0.0016378466	0.00293002	0.0020868757	0.002706419	0.0023767117	0.001843654	0.0018845281	0.0021607743	0.0014429059	0.0022525438	0.0022688645	0.002111918	0.0024602797	0.002878123	0.0021746045	0.0022710098	0.0017689781	0.0017654808	0.0029549357	0.0030321528	0.0023043896	0.0032285748	0.0022630405	0.0031198733	0.0022832318	0.0021907217	0.0020457	0.0024508096	0.0021743823
FMO3	0.0018002825	0.002598508	0.0017881389	0.0017780516	0.0017664133	0.0017841368	0.0023555332	0.0017944749	0.0025766885	0.0017899396	0.0017934793	0.0017975745	0.0017882838	0.0024047473	0.0017747115	0.001770455	0.0018016238	0.0017783194	0.0017732456	0.0017970704	0.0017848872	0.0024817542	0.0017779989	0.0022990468	0.0017846812	0.001778088	0.0017653354	0.0017728482	0.0017535764	0.0017574228	0.002614216	0.0017755902	0.0017734065	0.002709394	0.0017838882	0.0017774565	0.0017854405	0.002381709	0.002443001	0.001778808	0.0026448006	0.0026371123	0.0017847713	0.0023547756	0.0017864939	0.0023469138	0.002373631	0.0024160533	0.0017842967
FNBP1L	0.0027009747	0.0037518474	0.0023085899	0.0016054687	0.0023674555	0.0019062306	0.0018233691	0.001691836	0.0017507767	0.0024487327	0.0021854653	0.0013266773	0.0021925967	0.0018112357	0.0024118715	0.0014361227	0.002216357	0.0016884337	0.0025468548	0.0023080176	0.0013818297	0.0021689793	0.0011712052	0.0017323707	0.0018189481	0.0030364052	0.001582124	0.0024144398	0.001964689	0.001491772	0.0017247894	0.0011212907	0.0019065496	0.0021476168	0.0010335929	0.001438717	0.0016314916	0.0021336707	0.0016838249	0.0016173663	0.0011860314	0.001923128	0.0018206316	0.0017376888	0.0019407303	0.0026206034	0.0017343552	0.001987303	0.0016642642
FNIP2	0.002305912	0.0033566635	0.0021532737	0.0022145712	0.0025429318	0.0031068206	0.0019062288	0.002395653	0.0017515108	0.0033145025	0.0012089383	0.0020997375	0.0018964987	0.0021073364	0.0024440493	0.001848192	0.0020002595	0.0025780182	0.0020862857	0.0021502876	0.0021335925	0.002119876	0.001541575	0.0026920848	0.0032463854	0.0017391023	0.0012851261	0.0018544153	0.0028265212	0.002574596	0.0019022571	0.001327673	0.0021662766	0.0019923395	0.0025320398	0.0017694635	0.0022213503	0.00225463	0.002947448	0.0022066801	0.0024517253	0.0024375666	0.0030681018	0.0031040066	0.0028239887	0.0023464663	0.0016024294	0.0020019293	0.0015044132
FOLR1	0.0018552265	0.002380803	0.0018352211	0.0026769557	0.001834353	0.0018088408	0.0018639072	0.0018450922	0.0018321876	0.002454207	0.0018483382	0.0018404308	0.0018708705	0.0018537435	0.0018126476	0.002370202	0.0024098863	0.0018169503	0.0017980604	0.0018548301	0.0018439102	0.0018404308	0.0018020594	0.0018005194	0.0018177268	0.0027451266	0.0018164617	0.0018240269	0.001824828	0.0018050299	0.0018343145	0.0018045076	0.0018009539	0.0027770533	0.001863509	0.0024143516	0.0027582345	0.001823499	0.0018029661	0.0018279501	0.0018428643	0.0018508332	0.0018551406	0.0018555202	0.0024611168	0.0018157862	0.0030104897	0.0018172718	0.0018208575
FUNDC1	0.0023955505	0.0023269414	0.0019930147	0.0022182704	0.0018923095	0.002091343	0.0019184134	0.0024623638	0.0017505175	0.0019067602	0.0022427735	0.0016534098	0.0018509518	0.0018507374	0.0015380663	0.0015868549	0.0019381756	0.002107997	0.0016094772	0.001741036	0.0015852562	0.0018219436	0.002023569	0.001884976	0.0022727225	0.002321555	0.0023035456	0.0020158675	0.0028198129	0.0019009529	0.0018094183	0.0019372858	0.0014480018	0.0017497013	0.0020931098	0.0018687132	0.002167677	0.0025266006	0.0017567977	0.0014799143	0.0026857438	0.0018419939	0.0018793956	0.001694022	0.0018015372	0.0017923902	0.001969225	0.0019252058	0.0016141648
FUT4	0.0018308244	0.0038841288	0.0017744771	0.0021328435	0.0020409406	0.001907891	0.0018126501	0.0019991647	0.0018333559	0.0024610858	0.0021663795	0.0020328518	0.0017966138	0.0017129696	0.002185804	0.0019583914	0.0021108058	0.0020546324	0.002215192	0.0033648203	0.0025288803	0.0020497828	0.0019092232	0.0017525065	0.0021739646	0.002722195	0.0017308474	0.0020230832	0.0020100155	0.0021418328	0.0017138242	0.0016598222	0.0025694594	0.0024222904	0.0024694602	0.0015011254	0.0018333541	0.002212192	0.0018778909	0.00185625	0.0023634403	0.0014947712	0.0023181385	0.0022844854	0.0024285193	0.0016308367	0.001845745	0.0017511013	0.0016791106
FXR1	0.0021249126	0.0024128037	0.0019046301	0.0021002183	0.0018238715	0.0020075103	0.0020183816	0.001796251	0.0016376871	0.001895416	0.0018915642	0.0017687519	0.0020670937	0.0020606183	0.0017579155	0.0018137591	0.0018844809	0.0019374172	0.0018189851	0.001593565	0.0016728487	0.0017581987	0.0020290948	0.0019327095	0.0022668012	0.002103634	0.0020766077	0.0021906213	0.0021181689	0.0020157867	0.0018116413	0.0021354007	0.002067216	0.0018367849	0.002174575	0.0017467655	0.0018587342	0.0021976875	0.0019353635	0.001727904	0.0021482836	0.0018280422	0.0018607826	0.0016989138	0.0016265843	0.0017705611	0.0018162377	0.0020104877	0.0017436913
FZD1	0.0011932859	0.0031661189	0.003201327	0.0015931788	0.0016393777	0.0029183626	0.0012177385	0.0018207328	0.002453592	0.0024103222	0.0018338618	0.0026374208	0.0018832071	0.002293342	0.0035404754	0.0024994044	0.0018837677	0.0016112134	0.0027549302	0.0029589285	0.0029826474	0.0018191343	0.0013906002	0.0008563784	0.0021858362	0.0028601238	0.0017555882	0.0015467162	0.001510372	0.0034501094	0.0014488059	0.0011917438	0.0031298713	0.001475245	0.0017866289	0.0016464017	0.0028261687	0.003095907	0.002651911	0.0017409229	0.0040088245	0.0016159868	0.0016982412	0.0063704187	0.0041752774	0.0020648022	0.0009509242	0.0017283126	0.0016848182
FZD10	0.0020082372	0.0020074307	0.0019957658	0.0026186418	0.0019750574	0.001985575	0.0019956306	0.0019988965	0.0019829334	0.001998117	0.001998559	0.0020007044	0.001997555	0.0020057384	0.0019786246	0.0019749324	0.002006408	0.0019821003	0.0019786546	0.0020056253	0.0019911071	0.0020007044	0.0019797382	0.0019694592	0.001987266	0.0019850307	0.0019716981	0.0019787424	0.0019667272	0.0019637865	0.0020000213	0.0019781718	0.0019759326	0.001974599	0.0019930345	0.0019780528	0.0019905407	0.001993237	0.0019679007	0.0019873104	0.002002897	0.0020047151	0.0019925793	0.0020029035	0.0019929388	0.0019743768	0.0019646708	0.0019884286	0.001990683
G6PC3	0.0016568425	0.0018171503	0.0020341044	0.0021334966	0.0026539469	0.0021021995	0.0019590412	0.002624426	0.0024250872	0.002060981	0.0019749277	0.0021576865	0.0017948376	0.0017540012	0.0020145003	0.0020304262	0.002249158	0.0015750816	0.0024387524	0.002932101	0.0023595826	0.0019749827	0.0020990665	0.001739681	0.0019171273	0.0019510334	0.0018815908	0.0018280207	0.0019652594	0.0026576447	0.0016887799	0.0014233543	0.002072191	0.001992744	0.0024978667	0.002299706	0.002432497	0.002348192	0.0026605963	0.002581364	0.0028017045	0.0023761732	0.0021788361	0.0032114293	0.0025260313	0.0020929556	0.00152235	0.0018090631	0.0017140888
GAK	0.0022076566	0.0019072833	0.0025745884	0.0017705437	0.0020942756	0.0022950023	0.0022967889	0.0023628976	0.002065639	0.002118821	0.0021846872	0.0026739612	0.0021268013	0.0022348538	0.002287095	0.0023316701	0.0025628835	0.0025863	0.0021318984	0.002328679	0.0026082804	0.0020429366	0.0022052918	0.0020633235	0.0017141381	0.0022459496	0.0020815022	0.0017856185	0.0016250398	0.0024889903	0.0022946827	0.0018744466	0.0018450993	0.0019772875	0.0020986584	0.0020556499	0.0025059343	0.0018905	0.0021792646	0.002157045	0.0021944055	0.002203736	0.0023081102	0.002598347	0.0025064768	0.0021939282	0.0023274512	0.0021448745	0.002161895
GALNT6	0.002783526	0.0025856493	0.0018241773	0.0016010273	0.0034591195	0.0023348636	0.001927752	0.0027836082	0.002807298	0.004203432	0.0019146992	0.0028868995	0.0020160824	0.0016531559	0.0034679386	0.0024184822	0.0026713263	0.0018689118	0.002158782	0.0026574503	0.0024947654	0.002024838	0.001189778	0.0019566014	0.001543302	0.0017784011	0.00186676	0.0018103683	0.0025147088	0.002259077	0.0024496615	0.001693798	0.0021948346	0.0021364293	0.001895508	0.001515864	0.0021979827	0.0018656175	0.0009894187	0.0021102144	0.0025089642	0.002059944	0.0021497773	0.003405796	0.0029661073	0.0023753424	0.0012554234	0.0019127794	0.0020640853
GANAB	0.0023678758	0.001807518	0.0023564722	0.0021062049	0.0023606606	0.0018208956	0.0024870941	0.0021180145	0.0020638034	0.002599963	0.002201387	0.0021566458	0.0025338898	0.0021668444	0.0020618008	0.0018551686	0.0021251468	0.0020345547	0.0020525234	0.0022728117	0.0022447756	0.0026158553	0.0017415036	0.0026104997	0.0022939013	0.0019561402	0.002113503	0.0019926433	0.0017942283	0.00223224	0.0019015496	0.0020534024	0.0019568137	0.0018602496	0.0027892252	0.0020667007	0.002125473	0.002006308	0.0024319473	0.0024141818	0.002466542	0.0027854934	0.0021941708	0.0031003938	0.0024756903	0.0020812717	0.002635537	0.0020067287	0.0021888555
GARNL3	0.0017618239	0.0016660233	0.0018331341	0.002139249	0.0026212246	0.00184708	0.0014572515	0.0020048786	0.0032444235	0.0022309753	0.0016670913	0.001959707	0.002136483	0.0021434464	0.0019386385	0.0022028524	0.0028629191	0.0017660933	0.0020302793	0.0018521098	0.001450906	0.0022385474	0.001333076	0.0028159183	0.0022762434	0.0019426306	0.0017562251	0.0018985944	0.002448543	0.0018296656	0.0021849175	0.002332214	0.0020508538	0.002542852	0.0023652692	0.0013819893	0.0019862766	0.0020755955	0.00280454	0.0024878467	0.0021353373	0.0026820933	0.0017877084	0.0023870417	0.0017816392	0.0023647258	0.0018080474	0.002686098	0.0026449773
GATA2	0.0019815601	0.0045970473	0.0001766045	0.0010261852	0.0047617005	0.0010234935	0.0028420752	0.0023341335	0.00095205853	0.0028788366	0.00012792791	0.0016355613	0.0036997579	0.0009821602	0.0014065307	0.001893819	0.00090954505	0.002805625	0.0039778366	0.0024848287	0.0016515016	0.0036183572	8.8815315e-05	0.00287649	0.0018707112	0.0005757414	0.0019631828	0.0023403638	0.00083193555	0.0011525018	0.0017899752	0.0015918517	0.0031856606	0.002182364	0.0013530821	0.00049317686	0.007837469	0.001989972	0.0028402733	0.0016197471	0.0001613867	0.0027356874	0.0011882542	0.0016465525	0.0019158777	0.0028981688	0.0017061244	0.0023578266	0.001621424
GATA6	0.0017867836	0.00085019885	0.0015289562	0.0015276953	0.0020952153	0.001964941	0.0031390684	0.00236878	0.003006018	0.0013078591	0.0009620208	0.0018751725	0.0023203068	0.0027469276	0.0015664463	0.001432269	0.00231149	0.0030091677	0.002103168	0.0014639213	0.0013173734	0.0022493175	0.001681664	0.002147914	0.0022801594	0.0017491443	0.0018454934	0.0019690453	0.0018444279	0.003951106	0.0017771021	0.0022845825	0.0019127288	0.0022914405	0.0018576721	0.0021509458	0.0020629473	0.0018729689	0.0025957907	0.0026695735	0.004781327	0.0015118408	0.002357385	0.0019150038	0.0021225277	0.0017397722	0.0015119454	0.0029764918	0.0012219785
GBF1	0.002613331	0.0020719592	0.002485763	0.0017878701	0.0022905795	0.0023329456	0.0023451564	0.0021463444	0.0022168583	0.0025749824	0.0022279026	0.0026122218	0.002375284	0.0024399378	0.002529029	0.0019117548	0.0023015258	0.0023273588	0.0023344746	0.0028231011	0.0027608434	0.0026550086	0.0016760492	0.0026649148	0.0022356862	0.002238144	0.0018846142	0.0019930492	0.0016734314	0.0021872043	0.0019208449	0.0017360026	0.001988925	0.0021092691	0.0023349687	0.0019280246	0.0021788122	0.0017895334	0.0027636697	0.0026629888	0.002384369	0.0026563206	0.0023030145	0.0030170442	0.0029154536	0.0023137904	0.0025604882	0.0023955624	0.0023735177
GCNT1	0.0019221173	0.004338309	0.001935754	0.0019673742	0.0019555541	0.0016300109	0.0015158969	0.0022520723	0.0016954362	0.002711287	0.0015960752	0.0020298662	0.0018202026	0.0014143046	0.0029341902	0.0014957078	0.0018046241	0.0014483175	0.001741975	0.0024102842	0.0021246215	0.0016185604	0.0021680472	0.0018098982	0.0024058362	0.0024085105	0.002743817	0.0020130845	0.0031780305	0.0020826494	0.0021767588	0.0016323862	0.0018412687	0.0017968173	0.001424677	0.0018906184	0.0017740098	0.0020619598	0.0014368464	0.0017526615	0.001599644	0.0018234324	0.0021493544	0.0018704981	0.003123912	0.0023299803	0.0012121324	0.0014008475	0.0023244917
GEMIN2	0.0018566913	0.0021327925	0.0021465153	0.0020155627	0.0015887733	0.0019187904	0.0016005969	0.0017723422	0.0020915184	0.002090357	0.0019163801	0.0018443352	0.002264286	0.0018532869	0.0020098253	0.0011017167	0.0017472585	0.0014035151	0.0018034498	0.0018129185	0.0014397949	0.0018115377	0.001835406	0.0019185478	0.001980196	0.0015248612	0.0021012458	0.0019324449	0.002139452	0.0015825432	0.0021199097	0.0020802645	0.0022958256	0.0014656748	0.0020215043	0.0020421182	0.0018920262	0.0026347928	0.0022449337	0.0017787132	0.001981099	0.0025455772	0.0019147788	0.0017398624	0.0018664156	0.001636779	0.002018167	0.0018597704	0.0014846278
GEMIN4	0.0019583844	0.0013546909	0.002404869	0.0020018034	0.0026153373	0.001974985	0.002132167	0.0019923758	0.0024516296	0.0022835452	0.0018723869	0.0022301576	0.0023898527	0.0019315373	0.0017048082	0.0017724597	0.0019658317	0.0015209789	0.0025488078	0.0024079992	0.001958795	0.0022410436	0.002297834	0.0028400696	0.0020973978	0.0018097194	0.0022247955	0.002144961	0.0013139396	0.0022612454	0.0018853976	0.0022852507	0.0019360078	0.0017444629	0.00249626	0.0024453297	0.0019379363	0.0015697762	0.0023406534	0.0029702147	0.0021613282	0.0032917622	0.0022877234	0.002377155	0.0023932806	0.0021864716	0.002501856	0.0020295999	0.0022873199
GEMIN5	0.0017213554	0.0017512196	0.0024058498	0.0021022472	0.002232557	0.002209556	0.0019854216	0.001762388	0.0021849659	0.0026062161	0.0019806805	0.0020631636	0.0021939278	0.0018371711	0.0020399166	0.001600639	0.0017672334	0.0016684968	0.002239368	0.0026343758	0.0019529337	0.0023091468	0.0020955498	0.002493984	0.0027650234	0.002061364	0.0017923758	0.0023458796	0.0020535705	0.0022806474	0.0019479692	0.0022592528	0.0019174962	0.0019523641	0.0026253094	0.0022573401	0.001732401	0.0018314333	0.0027340793	0.002730538	0.0024270352	0.0025977541	0.002154226	0.0027195634	0.0026730811	0.0021183335	0.0023716653	0.0021193174	0.002248527
GGCX	0.0021023708	0.0019712895	0.0022696762	0.0015866474	0.002193155	0.0021061618	0.0019374359	0.0020795923	0.0022140883	0.0021505489	0.0016751032	0.0020090353	0.0017366566	0.0017365242	0.0020573256	0.0019321182	0.0027117927	0.0021145584	0.0023405692	0.0015837689	0.0020166868	0.0026461235	0.0018373283	0.0027282413	0.0022770257	0.0030186672	0.0018872925	0.0017173195	0.002572081	0.0020854115	0.0019478997	0.0022918752	0.0016932525	0.0021515235	0.0020220464	0.0018981225	0.002174706	0.0019330323	0.0025489568	0.0020315815	0.0021295988	0.0021685967	0.0021347865	0.001951334	0.0020892676	0.0017063132	0.0019393585	0.002236172	0.0020327733
GGPS1	0.0021253496	0.002851903	0.0017704272	0.0023097484	0.0017522075	0.0018496112	0.0018694535	0.0019108885	0.0019546372	0.0018948211	0.002138686	0.0018134924	0.0015850344	0.0019960597	0.0018067202	0.0017578362	0.0016108352	0.0022068126	0.001966015	0.0015634353	0.0015106213	0.0018679957	0.0021675804	0.0018692717	0.0018369561	0.002292292	0.0019393614	0.0022005753	0.0025244495	0.0023132337	0.0020564343	0.00197493	0.0019488877	0.0020266697	0.0018769494	0.0018993985	0.0015993213	0.0018368459	0.0018909688	0.0014915561	0.0017168261	0.0014446098	0.0022354466	0.0014078697	0.0016202737	0.0016456008	0.0017119229	0.0017963978	0.0017062412
GHR	0.0020399145	0.0018822219	0.002220503	0.0013048536	0.0017857563	0.002436049	0.0022313327	0.0020148233	0.0018321956	0.0020901007	0.0024706856	0.001824735	0.002175863	0.001272616	0.0020349266	0.0018363754	0.0026757037	0.0018772823	0.0022338568	0.0019201135	0.0016545784	0.0017379641	0.0019261134	0.0021340912	0.0022487151	0.0023046657	0.0016823509	0.0021159684	0.0022095554	0.0022580018	0.002286687	0.0019774544	0.0012746984	0.0016888799	0.0012029207	0.0017417272	0.0020439608	0.0019027741	0.001985904	0.002133654	0.0016912782	0.0027300103	0.002412126	0.0016585627	0.002173773	0.0020281242	0.0019180673	0.0017620027	0.0012981908
GHSR	0.0029383742	0.0017589201	0.0014915137	0.0014988545	0.0018706864	0.0015467015	0.0025696845	0.0020813055	0.0021532988	0.0017114605	0.001600169	0.0024005729	0.0017550543	0.0024197274	0.0024711874	0.0017110469	0.0017799276	0.0024519702	0.0023903225	0.0014713357	0.0016810772	0.0022620016	0.0015874628	0.0022528039	0.002037812	0.0023144546	0.001801755	0.0017411183	0.0018571706	0.002502385	0.0021795384	0.0016249055	0.0022330107	0.0029243042	0.0024155208	0.0023707722	0.0021934342	0.0015278382	0.0017706354	0.002611806	0.001441318	0.002144855	0.0026748674	0.0025981595	0.001468453	0.00175463	0.0017786932	0.0020163965	0.0018691696
GJB3	0.0020020204	0.0020061748	0.0019921614	0.0019850708	0.0019736814	0.001994438	0.0019910554	0.0020006157	0.001976906	0.0019937544	0.0019992446	0.0020042595	0.0019914778	0.0019993102	0.001984519	0.0019804907	0.0020057326	0.0019876468	0.0019815261	0.0019988536	0.001991137	0.0020042595	0.0019890585	0.0019765028	0.00199395	0.0019848587	0.001974648	0.0019813303	0.0019586806	0.0019680052	0.0020051927	0.0019863497	0.001984567	0.001979133	0.0019879055	0.001989545	0.0019925176	0.0019997992	0.001973811	0.0019836444	0.0019989035	0.0019988697	0.00198974	0.001995236	0.001991755	0.0019782293	0.002658973	0.0019881825	0.0019899684
GJB6	0.0016301034	0.002517783	0.0012628235	0.0031269982	0.0017895255	0.0014007936	0.0013414058	0.0022398836	0.00320871	0.0025921266	0.001551113	0.0015992506	0.003148778	0.0018083049	0.0019055014	0.0027006986	0.0016770131	0.001642384	0.0013136956	0.0022124331	0.0014697231	0.0021446727	0.0024646444	0.001953258	0.0021651082	0.001597826	0.0028174475	0.002061946	0.0018033485	0.0019379541	0.0027742283	0.0027226035	0.002293681	0.0021666945	0.0018054445	0.0017661917	0.0015180274	0.002135969	0.0013758123	0.0020207807	0.0015643568	0.0019110366	0.0016232497	0.0015010014	0.002171298	0.0021036626	0.001906553	0.0016119282	0.0020842361
GLB1	0.0025423653	0.002568233	0.0023182544	0.0018896733	0.0019156588	0.0020851311	0.002208578	0.0024707173	0.001717857	0.002239132	0.0023559297	0.0019835474	0.0019748593	0.0020226326	0.00239277	0.0024840282	0.002454695	0.0022363984	0.0018848928	0.0023959442	0.0029146196	0.0017983014	0.0015154224	0.0021087644	0.0021250828	0.0026799694	0.0021499258	0.002381608	0.002179818	0.0023298282	0.0016678136	0.0018559818	0.0023208226	0.0017859291	0.0022850616	0.0017133298	0.002224408	0.0021276318	0.0017376308	0.0019361504	0.0027219525	0.0016980943	0.002462632	0.0025099176	0.0027712341	0.002053327	0.0018194313	0.0017930132	0.0021247934
GLG1	0.0026043293	0.001880589	0.0022988187	0.0017532711	0.002456852	0.0021293368	0.0024296602	0.0019586014	0.002077418	0.002712359	0.002028387	0.0022741677	0.0023891467	0.0025010405	0.0019379106	0.001795359	0.0023615577	0.0022361677	0.0020981145	0.0026873967	0.0022244866	0.0026023926	0.0017101106	0.0024323517	0.0024839805	0.0022521038	0.0019368982	0.0018803073	0.0018473254	0.002237117	0.0019262289	0.001732184	0.0017907554	0.0021603643	0.0024198557	0.0018690226	0.0020194754	0.0018972645	0.0026502348	0.0028134307	0.0023373503	0.0027323945	0.002316296	0.00298219	0.002533618	0.0024018462	0.0023699529	0.0024232827	0.0023465184
GLIPR1	0.0025035685	0.0022794271	0.001859579	0.002301217	0.001795642	0.0021767027	0.0019252177	0.001873181	0.0012143468	0.0015354955	0.0020654334	0.0025388866	0.0020091757	0.0027544377	0.0028504531	0.002782949	0.002262135	0.003049847	0.0017976364	0.0018093991	0.0024325058	0.0013584692	0.0010770374	0.0017774118	0.0023254736	0.0022939884	0.0020541225	0.0020197977	0.0021121704	0.0015479653	0.0019673875	0.002139209	0.00207176	0.0018081624	0.0018866936	0.0012269072	0.0020654588	0.002127042	0.0015379606	0.0014096132	0.0017912036	0.0013448622	0.002101263	0.0015277046	0.0014432613	0.0016354106	0.0014406746	0.002204332	0.0018415074
GLP1R	0.0025611043	0.001207473	0.0017963382	0.0012432594	0.001374037	0.0023389813	0.0032953604	0.0017775849	0.0016024199	0.0017540511	0.0022678822	0.00255497	0.0016981685	0.0016040406	0.002051978	0.0013909762	0.0029513612	0.0013800833	0.0021344295	0.0011983557	0.0024341908	0.0021247987	0.0013927578	0.007894517	0.0017779513	0.001808817	0.0013895703	0.002352077	0.0012469118	0.0014048129	0.0013525817	0.00216248	0.0033329923	0.0013890004	0.0020639056	0.002131353	0.0018126003	0.0013658433	0.0014026194	0.0016538438	0.0017786318	0.0028064484	0.0024842825	0.0026904738	0.001226609	0.0013876858	0.0014101464	0.0024262783	0.0018468497
GLYATL2	0.0011289091	0.0014112451	0.0014317668	0.002660248	0.002584733	0.0021622735	0.0016743991	0.0012218582	0.0029663572	0.0021987176	0.002450103	0.0015735029	0.0012876171	0.002541573	0.001148871	0.0014986759	0.0033519533	0.0011581434	0.0036817358	0.002683591	0.0039927987	0.003609905	0.0018496545	0.0019002326	0.0011585185	0.0016085808	0.0030148756	0.0011761504	0.0028875438	0.0019085828	0.0017375945	0.0011297478	0.0017416965	0.0021006458	0.0021560446	0.0014857636	0.002693274	0.0020641747	0.0019818628	0.0014446623	0.0017699403	0.0016437586	0.0021273135	0.0020717608	0.0027025687	0.0017256812	0.0015037255	0.0021974293	0.0018731816
GMPR	0.0011289909	0.007184482	0.003563441	0.001185905	0.00226926	0.0032512997	0.0016218352	0.0010476118	0.0027774458	0.00208714	0.0038370516	0.0011941647	0.0016348109	0.001657121	0.0018466767	0.0014265752	0.0024030854	0.0024324143	0.003823011	0.004497036	0.0016694778	0.0025762685	0.0012237503	0.0012870101	0.0016010243	0.0034554172	0.0013729514	0.0013242968	0.0018747186	0.0013361439	0.001736956	0.00067448494	0.0011686531	0.0021733267	0.0006522759	0.002144742	0.0020866464	0.0014697837	0.00128545	0.0019766618	0.0021510734	0.0026504418	0.0028424298	0.000881948	0.0035782414	0.0012204021	0.0010034732	0.0011195514	0.0011683378
GNAO1	0.0019289056	0.0014712139	0.0034195562	0.0011960167	0.0024774312	0.0035814468	0.0016573098	0.002085512	0.0046658707	0.0014468282	0.0040088445	0.0025160816	0.0021142692	0.0030152793	0.0017204187	0.001445046	0.0025358505	0.0026073626	0.0019208424	0.003443503	0.0020613703	0.0021444624	0.0014031528	0.0021246106	0.0021551594	0.0012512952	0.0007425372	0.0014236714	0.002529725	0.0018964796	0.0018043105	0.0011802436	0.0013056137	0.0027798489	0.0009012574	0.0014257442	0.0019494777	0.0018888969	0.0019423019	0.0024892644	0.003676704	0.0026341705	0.0018376893	0.0024975992	0.0017112625	0.0015411362	0.0026702103	0.001771912	0.0012762682
GNPAT	0.0020117252	0.0022724685	0.0019435227	0.0020761446	0.0021504508	0.0022184148	0.0017410663	0.0020415725	0.0019053064	0.0018115174	0.0018173212	0.0018554352	0.0016825901	0.0017655536	0.001848577	0.0015638047	0.0016741995	0.0019917402	0.0019097562	0.0017908602	0.0018570302	0.0016072022	0.0020806026	0.001925535	0.0022478553	0.0022936184	0.0016901086	0.0023599956	0.0023549192	0.0018164375	0.0017831875	0.0015992441	0.0020467718	0.0018681962	0.0021127183	0.0018248308	0.0018903891	0.0021910667	0.0017535641	0.0016248128	0.0020297014	0.0017350677	0.0017157893	0.0019025774	0.0017537797	0.0020449904	0.0018231783	0.0018435015	0.0017967396
GOLGA7	0.0022481666	0.0021772718	0.0019479655	0.0022475985	0.0016000668	0.0017321071	0.0020174915	0.001962506	0.0014320108	0.0015727441	0.00228552	0.0019573714	0.0017753332	0.0021871445	0.002443361	0.0021769851	0.002131412	0.003076366	0.001823295	0.0018167079	0.0019727044	0.0018207232	0.0016403904	0.0016433012	0.0019164451	0.0019421465	0.0026175196	0.0022187543	0.0017767746	0.0018732366	0.0021272998	0.0020524114	0.0020468014	0.0020198962	0.002111947	0.0017890921	0.0017765224	0.0020448933	0.0015978907	0.001574542	0.0018181691	0.0016084677	0.0019211258	0.0014136209	0.0016168433	0.00161249	0.0020395548	0.0018983167	0.0017602646
GOLGA8O	0.0018669605	0.0007263313	0.002015661	0.001086548	0.0032534578	0.0015569018	0.0016296187	0.0014070119	0.0021125406	0.0019183597	0.001669588	0.0028223714	0.002048477	0.0013785501	0.0015885768	0.0020061356	0.0019000701	0.001976684	0.0020631314	0.0021817533	0.0020491222	0.0023153531	0.0014609903	0.0021129565	0.0010832408	0.0018118377	0.0012179773	0.0016477567	0.0028792033	0.0013676912	0.0032381136	0.002610109	0.0042243158	0.0018222547	0.0018769365	0.00165595	0.0020638613	0.0017539886	0.0023987237	0.0013921609	0.0013027788	0.0014062318	0.0030810917	0.0018410695	0.0027164246	0.0015503301	0.0018933322	0.0019945493	0.0016565826
GOLIM4	0.0026806486	0.002654712	0.0018357567	0.001607122	0.002495453	0.0015668581	0.0020506158	0.0019575793	0.0019833199	0.003783628	0.001194138	0.0019201137	0.0016964299	0.0023330871	0.0039230133	0.0024473383	0.0020108558	0.0017282482	0.0026335802	0.0020616753	0.0024127346	0.0019409418	0.0012338695	0.0014572962	0.0020765716	0.0017382817	0.001422786	0.0018811859	0.0024065508	0.0017805088	0.0023874105	0.0015274197	0.0031757683	0.0021159032	0.0018105962	0.0013492138	0.0024053275	0.0019595912	0.002252857	0.0019409844	0.0025206467	0.002054282	0.0022578535	0.0034562044	0.0021571666	0.001977465	0.0012643783	0.0018278708	0.0021666219
GPBAR1	0.0013408031	0.004059523	0.0034752388	0.0021246343	0.0024460407	0.0030758034	0.0013006903	0.0025936284	0.0021830816	0.002144298	0.00090451055	0.0027877896	0.0014599363	0.0009843562	0.002336757	0.0017079244	0.0020743841	0.001601719	0.0032425025	0.0024238343	0.003240898	0.0012890467	0.0023734672	0.0013033326	0.0017106483	0.0020132754	0.0012544157	0.0012923481	0.0025831151	0.003728419	0.0011515403	0.001402575	0.0024260038	0.0014273986	0.001635143	0.0016019483	0.0023317216	0.0027208405	0.0021810404	0.0014185451	0.003092292	0.0017623886	0.0019878587	0.004053136	0.0044104676	0.002161699	0.0009331658	0.0011850887	0.0015108272
GPI	0.0019198168	0.0018143295	0.0018173516	0.001723327	0.0023857534	0.0018104027	0.0025651038	0.0026372825	0.0021608996	0.003095747	0.0018512559	0.0020627843	0.0021721954	0.001741127	0.0023611852	0.0017969154	0.0023806873	0.001692193	0.0022197135	0.003188584	0.0027592184	0.0019494991	0.0019971125	0.0019592356	0.0018304926	0.0019095258	0.0020149464	0.0019874056	0.0018852283	0.0023721	0.0024884494	0.001675467	0.00211603	0.0018348604	0.0021593543	0.0018804519	0.0023530414	0.0022851222	0.0022380617	0.0020925726	0.0025139556	0.0020952744	0.0018593596	0.0025775442	0.002766699	0.0022393642	0.0019798388	0.0015027743	0.002028661
GPR15	0.0034412334	0.001722904	0.00297666	0.0024352062	0.0014977074	0.0005490081	0.0017935274	0.0046347193	0.0005067573	0.000630103	0.0009340215	0.00025879778	0.001124591	0.00074908946	0.00031236728	0.0009871144	0.00020471185	0.0004312731	0.00026502964	0.00027155396	0.0032732363	0.0013072701	0.009293316	0.00080307183	0.0016053496	0.003578071	0.00071769464	0.0044724094	0.00023547081	0.00052496267	0.0011806891	0.0002986017	0.00030399073	0.0014492451	0.0003729904	0.0004696658	0.00041013336	0.008223291	0.0002694389	0.000348912	0.0037307492	0.00063007505	0.00038747027	0.0027297658	0.00041355295	0.0013260426	0.0066128	0.0010891836	0.0011615099
GPR19	0.0030045267	0.0011879938	0.0011404355	0.0019436174	0.0017352387	0.0022514607	0.0016224745	0.0013267908	0.0014656382	0.00235127	0.0020326758	0.002268406	0.001939306	0.0033483524	0.0020925486	0.0022652287	0.0014729499	0.0028283037	0.0017541402	0.0018617309	0.0031150663	0.002395517	0.0012311946	0.0030063784	0.0023855655	0.0018908974	0.0017116698	0.001488706	0.0012660096	0.0015195165	0.0017334948	0.0015634965	0.0020325147	0.0018396823	0.0019481435	0.0017072958	0.0034997792	0.001419609	0.0017191207	0.0018985164	0.00155603	0.0021357425	0.0021651015	0.0023427992	0.0010709676	0.0025352582	0.0018135062	0.0027350567	0.0020432847
GPR20	0.00083354657	0.0022658848	0.0029910423	0.0017692454	0.00093858363	0.0039737034	0.0014942887	0.001334401	0.0020408938	0.0020460375	0.0013094533	0.0025142138	0.0013435049	0.0019890189	0.002487781	0.0012906167	0.0008980951	0.0023452824	0.005011633	0.0024774699	0.0017992617	0.0019094071	0.0015614906	0.0014317302	0.0028948733	0.0014556163	0.0018623993	0.0011812473	0.0015357748	0.002824015	0.0012786527	0.0011960256	0.0031270564	0.0020199385	0.0030025353	0.0019427735	0.0024995015	0.0031893342	0.0028821796	0.0013846948	0.0021556944	0.0010195296	0.002079705	0.0064837295	0.0016713523	0.0029251603	0.0008364843	0.0014164691	0.0009330348
GPR37L1	0.0020936476	0.0022465514	0.0013641074	0.0021730696	0.0019852794	0.0016962859	0.002202596	0.0022133433	0.0020698966	0.0021095916	0.0017060044	0.0018322063	0.0017735901	0.0025645646	0.002878412	0.0021752345	0.002517497	0.0020316332	0.002181685	0.0019615747	0.001752708	0.0019157513	0.0021673439	0.0019543427	0.0017812187	0.0032073543	0.0016019589	0.0019668348	0.0022627013	0.0031074323	0.0019150096	0.001894795	0.0022715465	0.0018486177	0.0019744008	0.0017346508	0.0019558298	0.0016249578	0.0010632274	0.0014533128	0.0014982116	0.0015553187	0.0023379237	0.0017736213	0.0021440738	0.0018286232	0.0015968248	0.0022871115	0.0019909635
GPR4	0.0023270026	0.0025423376	0.0017785645	0.0017792082	0.0018574266	0.0018254633	0.0018454035	0.0018288114	0.0023395806	0.0018426585	0.0018313394	0.0018232483	0.0018469045	0.0017756579	0.0018381855	0.0018422955	0.002823797	0.0018357747	0.0023244522	0.0023801727	0.0018395374	0.0018232483	0.001829742	0.0018440648	0.0018286319	0.0018455478	0.002516175	0.0018452937	0.0024276003	0.0018555342	0.0032824653	0.0018336357	0.0018346774	0.002494771	0.0018490044	0.0018265715	0.0018358291	0.0018235161	0.0018479888	0.0024041058	0.0023324138	0.0017753455	0.0018444281	0.0017807623	0.0017759881	0.0018465415	0.0024932355	0.0024104998	0.0017769971
GPX7	0.0014190073	0.00096059166	0.0028651466	0.0026636159	0.0019060435	0.0012786136	0.0018403927	0.0014787798	0.0019488137	0.0018100984	0.0022327877	0.0015082856	0.0019108886	0.0016099924	0.0010402404	0.0016802275	0.0016988909	0.0014428499	0.0023856764	0.0015141001	0.0019505968	0.0023649042	0.0028245708	0.0014496081	0.0025414557	0.0013741759	0.0016364364	0.0015908149	0.0013645764	0.0016370624	0.0022973213	0.0019727193	0.0017980213	0.0022780984	0.0027539216	0.0023978248	0.0018788228	0.0015762531	0.0018868278	0.0021338097	0.002147028	0.0021319771	0.0016945284	0.0017704763	0.0011453513	0.0019295088	0.0035558103	0.0021893075	0.0025864707
GPX8	0.0018355167	0.0018413867	0.0018334818	0.0018343204	0.001827937	0.0018453543	0.0024156603	0.0018419941	0.0018249495	0.002412925	0.0028967862	0.0018450684	0.0018316275	0.0018341884	0.0018386533	0.0018366581	0.0018416817	0.0018396899	0.0018343538	0.0018337092	0.0018365586	0.0018450684	0.0018434617	0.0018362117	0.0023834459	0.0018337163	0.0018319769	0.0018345226	0.0018154336	0.0018302064	0.002407459	0.0018413515	0.0028576704	0.0018352198	0.0018308888	0.0018454978	0.0024524673	0.0024542024	0.0018341099	0.0030555846	0.0018360295	0.0018344823	0.0018335744	0.002690048	0.0018353214	0.0018342618	0.0018340335	0.002487201	0.0018349512
GRB14	0.0018715076	0.00255039	0.0023228598	0.0015691759	0.0015611522	0.0016842975	0.0022051695	0.0008635707	0.0024017517	0.0017742894	0.005514207	0.0019890002	0.0011172021	0.0018334767	0.0024177753	0.0021725958	0.0012520318	0.0022505622	0.0039493567	0.0027024501	0.001913237	0.0020644267	0.0013835165	0.0015706162	0.0020861516	0.0022517687	0.00198598	0.0013097171	0.0027107652	0.0010505186	0.0014974944	0.001500166	0.0018024667	0.0012946831	0.0009864894	0.0008323024	0.0024826063	0.000954502	0.002301864	0.001958015	0.0017952343	0.0019126614	0.0020742873	0.00079894933	0.0022492083	0.0023150677	0.00082079717	0.001844823	0.0012866523
GRHL1	0.0015561801	0.0028873638	0.0033614708	0.0015398493	0.003706794	0.0023850666	0.00233958	0.001175568	0.0016613341	0.0028487067	0.0017688477	0.0013567018	0.001943094	0.0023665205	0.0017856664	0.0020997487	0.0017125524	0.002427883	0.00368562	0.00232932	0.0022537145	0.0029613627	0.00086637965	0.0018116973	0.0011109667	0.0021684945	0.0022200618	0.0015503756	0.002192693	0.001256955	0.0021203847	0.0015413099	0.0014053198	0.0016176543	0.000816862	0.0026645912	0.0026330068	0.0009363167	0.0015785729	0.0028639406	0.001218633	0.0018677773	0.0016136613	0.00089458516	0.0019868524	0.0028054162	0.0013151405	0.0017565234	0.0018507849
GRID2	0.0019963286	0.0020049985	0.0019789482	0.0019670897	0.0025454839	0.0019763391	0.0019672958	0.0019859795	0.0019507952	0.0019722232	0.0019832673	0.0019930007	0.001967735	0.001991342	0.0019577648	0.0019504335	0.0020043189	0.0019633337	0.0019610731	0.0019904345	0.0019684415	0.0019930007	0.001966706	0.0019435817	0.0019749787	0.0019570629	0.0019393659	0.0019513032	0.0019175878	0.001927726	0.0019950496	0.0019615649	0.001958448	0.0019477699	0.0019614883	0.0019680606	0.0019713629	0.0019855564	0.0019385014	0.001963489	0.0019911295	0.0019906661	0.001965295	0.0019836542	0.001978738	0.0019459956	0.001934765	0.0019724555	0.0019755939
GRIN2D	0.0030238922	0.0022724322	0.0032678896	0.0015402515	0.0016998929	0.0029527596	0.0019031015	0.0028439653	0.0027381633	0.0025338875	0.0015326065	0.00229127	0.0020305838	0.0014782784	0.0026607972	0.0022605492	0.0025178818	0.0021241913	0.0023660664	0.0032913329	0.00374838	0.0017865987	0.001984007	0.0022789019	0.0014807928	0.0025619694	0.0013565308	0.001554631	0.0031914054	0.0024126237	0.001266077	0.0013558711	0.0020206044	0.0016699361	0.0023452567	0.0018879692	0.0024340285	0.002841429	0.0016016569	0.00326142	0.0028957918	0.0020960348	0.0027054807	0.0022789126	0.0028650016	0.0023189918	0.0009856322	0.0016246864	0.0024032488
GRK7	0.002796345	0.0018833237	0.0020824494	0.001831371	0.001699264	0.0022780253	0.0019855537	0.0022121172	0.0023169916	0.0021714256	0.0017753327	0.0019982783	0.0021909636	0.0021648712	0.0013197408	0.0017129313	0.0021339285	0.0026412178	0.002632931	0.0019214334	0.0018024119	0.0019032552	0.0017764592	0.0024648479	0.0022467547	0.001976246	0.0021967178	0.0017891205	0.002173625	0.0017215973	0.0013804119	0.0022673574	0.0022567187	0.0017649012	0.0022670652	0.002224071	0.0017938684	0.0022303709	0.0017866754	0.0026807326	0.0018845428	0.0021042507	0.0020708905	0.0018689159	0.0014090713	0.002442387	0.0012825837	0.0036035327	0.0022414955
GRM2	0.0012827697	0.0011630333	0.0019408066	0.0018260268	0.0027967677	0.0030434895	0.002352272	0.0019229001	0.0024676379	0.0019714592	0.0016831174	0.0018011738	0.002693549	0.0027886555	0.0017515118	0.0018263952	0.003229516	0.0015550229	0.0019419898	0.0019623926	0.002006763	0.0017219463	0.00205911	0.002552689	0.001972595	0.0014033497	0.0025919792	0.0018476624	0.0020006136	0.002602402	0.0026031823	0.0017519979	0.0014032093	0.0014208389	0.0014066646	0.0015947801	0.0019581807	0.0015002963	0.0040813214	0.0021034395	0.0020700635	0.0024046681	0.00207014	0.001766759	0.0014426234	0.0024769367	0.0029448469	0.0028093867	0.0017719205
GRM8	0.0018938169	0.0018944157	0.0018953708	0.0018970716	0.001896122	0.0024687077	0.0018936517	0.0028044095	0.001896442	0.0018934178	0.0018938999	0.0018939786	0.0018932968	0.0018940499	0.0018965171	0.0018968681	0.001894581	0.0033280307	0.0027663023	0.0018940254	0.0018946019	0.0018939786	0.0018967605	0.0018975992	0.001895698	0.00189521	0.0018969312	0.0018961554	0.0018979148	0.0018978966	0.001894217	0.0018968047	0.0018970871	0.0018967949	0.0025735125	0.0018971656	0.0018948648	0.0018950644	0.0018976433	0.0025521924	0.0018945955	0.0018942162	0.0018941484	0.0018942107	0.001895916	0.001896746	0.0025598307	0.0018964817	0.0018961987
GRPEL2	0.0015699925	0.0014741404	0.0015582965	0.002183618	0.001703855	0.002166189	0.0020424102	0.0015849643	0.0018024825	0.001869927	0.0016162327	0.0017301356	0.002165629	0.0020973908	0.0015598009	0.0015251382	0.0015081059	0.0016500601	0.0015836121	0.001778821	0.0012580391	0.0018942765	0.0019954976	0.001977817	0.0023383254	0.0019416687	0.0017043995	0.0016923022	0.002386731	0.0013508187	0.0020741262	0.0022541864	0.0019523767	0.0027971198	0.0019497123	0.0019567609	0.0018334569	0.0017278437	0.0020320024	0.0020098253	0.0015585298	0.0022765142	0.0014462002	0.001140559	0.0014963939	0.0015557795	0.0019435954	0.0021468468	0.0016941237
GSTM1	0.0031665163	0.000110712426	0.00012125395	0.00014058931	0.0034290652	0.0042616352	8.025421e-05	0.004184959	6.596736e-05	0.000119135424	0.0039687706	0.00010892673	0.0024075394	9.324091e-05	0.0035675175	0.0026359544	0.0035810976	0.00013265248	0.0001201909	0.0032884853	0.0033857364	0.0001090488	0.00012233894	0.0037676543	0.004936757	0.003029931	0.002881351	6.2503925e-05	0.0028635918	0.00013241619	0.00012454632	0.000105883904	7.840039e-05	0.008982237	8.211004e-05	0.0002323378	0.0034040841	0.00011365134	9.550226e-05	0.00014175347	0.0051521943	0.0051174946	0.0036509032	0.004906043	0.00012522095	0.00011380575	0.00013805961	0.0048485715	0.00014003113
GSTM3	0.0013302907	0.0009987043	0.00039670625	0.0017049575	0.0023039042	0.0017027721	0.0011597514	0.0026010878	0.0015330568	0.0012714338	0.0034320003	0.00039111814	0.00048110465	0.0025564148	0.0022115065	0.0013827104	0.0016807151	0.001246575	0.0019477326	0.0016543479	0.0018690682	0.003500356	0.00052885036	0.0005888111	0.0017961469	0.0014435913	0.0017370651	0.0028244636	0.0012772775	0.0014903756	0.0019125309	0.0024589617	0.0011175032	0.004558556	0.0031399708	0.0018935654	0.00118918	0.0012207235	0.00046449775	0.0005265219	0.000535918	0.006531673	0.0017842862	0.0021972593	0.0028248695	0.0020131415	0.00040743712	0.0027494652	0.0011068784
GSTT2	0.0019326062	0.0019311351	0.001932553	0.0019318232	0.0019827897	0.001978899	0.0019825343	0.001980348	0.0019340785	0.0019823133	0.0019806938	0.0019796616	0.0019828908	0.0019328218	0.0019802565	0.001980588	0.0025364836	0.0019801564	0.0019315737	0.0019329344	0.0019813548	0.0019796616	0.0019791047	0.0019804472	0.0019794852	0.0019817916	0.0019816158	0.0019812991	0.0025900644	0.001981695	0.0019791955	0.0027041081	0.0019795503	0.0019809336	0.0019828698	0.001978519	0.001980774	0.0029594419	0.0019809033	0.002940311	0.001932244	0.001932704	0.0019821734	0.0019333751	0.0019319751	0.001981164	0.0019807732	0.0019319558	0.001931965
GTF2A2	0.0016452745	0.002285418	0.001750821	0.0023203103	0.0020372828	0.0016312179	0.0016402516	0.002090227	0.0018438168	0.001658433	0.0017339949	0.0016637637	0.0019462872	0.0016363302	0.0018737727	0.0021405811	0.0014619606	0.001851007	0.0016728995	0.0015326578	0.0018247218	0.0015172265	0.0020814307	0.0015747915	0.0014009426	0.0015905598	0.0018257069	0.001466636	0.002917346	0.0016255574	0.0019751973	0.0016915007	0.0021192897	0.0019370379	0.0023790577	0.0019008154	0.0015831701	0.0021011494	0.001868302	0.0016585436	0.001939047	0.001737607	0.0018084267	0.0015895833	0.0019535304	0.0014353951	0.0021236718	0.0017435827	0.0019216816
GTF2E2	0.001741163	0.0021099178	0.0019247937	0.001958348	0.001912795	0.0016313841	0.0015894556	0.002049108	0.001558105	0.0016672036	0.0021555102	0.0017285426	0.0019603847	0.001783989	0.0020856808	0.0021123178	0.0015479226	0.0019605982	0.0016887651	0.001875353	0.0016347214	0.0017119338	0.0022291956	0.0016661499	0.0019925006	0.0020391427	0.00172063	0.0020889237	0.0024120896	0.001885647	0.0017619712	0.0021268474	0.0021114377	0.001785567	0.0023759012	0.0020547183	0.0021311217	0.0022306417	0.0018932059	0.0015796362	0.0023387584	0.0019233385	0.0019329668	0.0018182526	0.0018166612	0.0016517985	0.0016899041	0.0018964224	0.0018804858
GTF2F2	0.0018571074	0.0022881688	0.0019776386	0.00204593	0.0017197678	0.0017886576	0.0017663075	0.0026659158	0.0019850929	0.0017495176	0.0023753785	0.0017373024	0.0017403767	0.0019484268	0.0018039744	0.0020159539	0.0018011051	0.0019820947	0.0018432668	0.0023791033	0.0019884694	0.0015242285	0.0023642657	0.0015467602	0.001548719	0.0029381367	0.0018899612	0.0019443488	0.001964042	0.0017966449	0.0016431921	0.0017172243	0.0026674287	0.0021454312	0.0018995054	0.0021491563	0.0027508398	0.0023505944	0.0015479673	0.0014917967	0.0018521725	0.001554346	0.001666543	0.0019420861	0.0018247447	0.0017308642	0.0014380658	0.00165253	0.0019922105
GTF2H1	0.0022005916	0.0024303151	0.0019428543	0.0022667982	0.0019847194	0.0018033029	0.0019167579	0.0020425508	0.0015219145	0.0021104857	0.0017993209	0.0019119218	0.0017812811	0.0020221206	0.002055683	0.0019765971	0.0016408646	0.0019329778	0.001812197	0.0018315804	0.001597222	0.0015336373	0.00198015	0.0019487423	0.0021805782	0.0023929854	0.0019520272	0.0021794676	0.002895985	0.002069752	0.0021661709	0.0020415885	0.0020557065	0.0020801884	0.0019750935	0.0021250127	0.0018586467	0.0024143127	0.0017977293	0.0014661882	0.0021569233	0.0019682604	0.0017593269	0.0015913561	0.0018037761	0.001503501	0.0016797319	0.0020231602	0.0016278392
GTF2H5	0.0019391656	0.0027226007	0.0017777042	0.002135857	0.0013234484	0.001897362	0.002137695	0.002435306	0.0021563768	0.002238218	0.001691122	0.0014620195	0.0019350941	0.0018063416	0.0016291334	0.0014338288	0.0015140049	0.001669271	0.0016114009	0.0020016814	0.0016429839	0.0018951757	0.0019818244	0.0017661256	0.0022179405	0.0018040587	0.0024309761	0.0019429753	0.002524898	0.001599927	0.001986487	0.0019717105	0.0018567763	0.0013568398	0.0021202017	0.0025059513	0.0015139385	0.0019990928	0.0019705843	0.0015029882	0.001996907	0.002330468	0.0017261086	0.0015318091	0.0014040165	0.0018319774	0.0021734098	0.0022698273	0.0025514124
GTF3A	0.0015370644	0.0016704451	0.00190053	0.0019609937	0.0015434321	0.0015414963	0.002136544	0.0019918901	0.0019671281	0.001975596	0.0020430565	0.0017444135	0.0021920823	0.0019324666	0.0014248829	0.0015028208	0.0015240385	0.0013670346	0.002015001	0.0018066608	0.0014918754	0.0019564973	0.00260346	0.0018808849	0.0021890262	0.0017101907	0.0020379853	0.0016545492	0.0021219784	0.0020978928	0.002088152	0.0020301486	0.0019738239	0.0018640904	0.0021851112	0.0021508012	0.0017282108	0.002093975	0.0020392062	0.0019836933	0.0021401374	0.0021980635	0.0019495186	0.0017345811	0.0018407361	0.001977494	0.00199497	0.0020737345	0.0017994593
GTF3C1	0.0025637357	0.0014538361	0.002931566	0.0016142115	0.0026347423	0.0022704387	0.0025961986	0.0019513865	0.0025795666	0.0025173156	0.0023923025	0.0026265637	0.002535163	0.0028684041	0.0022621045	0.0019458486	0.0024663226	0.0025606935	0.0021192464	0.0026079859	0.0025532048	0.0025148534	0.0020442535	0.0027107203	0.0022377279	0.0017341927	0.0017601438	0.0016308579	0.0015743166	0.002254586	0.0019426963	0.00179539	0.0026830514	0.0020021251	0.002430838	0.002203151	0.0025716892	0.0020626597	0.003025426	0.002701909	0.0022485328	0.0030358222	0.0026831361	0.0037831857	0.002353929	0.0022041195	0.002009344	0.0022100278	0.0019947474
GTF3C2	0.0021766599	0.0017185644	0.002081737	0.0020116325	0.0025043075	0.002161516	0.0021856024	0.0022420122	0.0018844089	0.0021648249	0.0017723516	0.0022815466	0.0021340773	0.0019197091	0.0020929563	0.0018533105	0.0022603616	0.002043056	0.0022868947	0.0023744656	0.0022068801	0.0021377744	0.0019223893	0.0023507627	0.002119183	0.0019358894	0.0019721277	0.0019850135	0.0019866498	0.0020945095	0.002017496	0.0018505924	0.0020304653	0.0020744796	0.0020272168	0.0019756348	0.0020430519	0.0020334164	0.0022781484	0.0023608953	0.0023886315	0.0025381783	0.0022912477	0.0022089838	0.0021667727	0.0021642924	0.0023168393	0.0019351385	0.0022296365
GTF3C4	0.0023810586	0.0017069369	0.0024193116	0.0018136194	0.0024407664	0.0023999691	0.0023627183	0.0018202837	0.0021942433	0.0024966777	0.0019483013	0.0021072691	0.0023412749	0.0024229318	0.0017438331	0.0020123643	0.0020550373	0.0022426415	0.0023295644	0.0021305457	0.0021167377	0.002157083	0.0017521264	0.002255128	0.0025623667	0.002177915	0.001742518	0.0018817661	0.0026652757	0.0020894448	0.0018010731	0.001591852	0.002162397	0.002066172	0.0026646785	0.0023363165	0.0018266449	0.0021438817	0.0024871812	0.0026325064	0.00251983	0.0028199318	0.0024557535	0.0025029427	0.0022871941	0.0019368116	0.0019564491	0.0023593612	0.0020824545
H6PD	0.00266803	0.0019232099	0.0027593828	0.0022136685	0.002668155	0.0024628907	0.0025375066	0.0025408969	0.0021779318	0.0022209492	0.0027780165	0.0025493144	0.003062277	0.0022176749	0.0021137402	0.0028199938	0.0029033427	0.002065963	0.0026214812	0.0032440755	0.0026386476	0.0017071338	0.003084894	0.0027539884	0.0018653618	0.002133834	0.002644116	0.0016855242	0.001844066	0.002144712	0.0020938313	0.0017684235	0.00242378	0.0024889158	0.002289656	0.0020869519	0.0031078502	0.0021975248	0.0022281157	0.002445769	0.0018802718	0.0026905208	0.0022241666	0.0028594811	0.0022545366	0.0019658043	0.0022395663	0.0022686748	0.002253924
HABP4	0.001300963	0.0010764552	0.0017669436	0.00240988	0.0018533452	0.0018014878	0.0018182904	0.0018656611	0.0027558436	0.001983987	0.0025434743	0.0019553641	0.0027412616	0.0021795693	0.0013418376	0.0018032427	0.001537622	0.0015766112	0.002311652	0.0025343148	0.0018310405	0.002037502	0.0025592854	0.0020142233	0.0017096236	0.0012007434	0.0019152447	0.001182186	0.0017247996	0.0016807748	0.0026158276	0.002382281	0.0016572295	0.0022406643	0.002276458	0.0022650496	0.0017696704	0.0021489447	0.0019175952	0.0017344047	0.0024065245	0.0024126489	0.0015498265	0.00197033	0.0015756851	0.0022967379	0.0031135702	0.0019402803	0.0025526674
HAT1	0.002492302	0.0022344922	0.0018758975	0.002446079	0.0014252457	0.0019594159	0.0016615808	0.0021395308	0.0016155187	0.0017197025	0.0024929347	0.0018011691	0.0017512976	0.0020748656	0.0017276584	0.0016925114	0.0016833601	0.0016626982	0.00143777	0.0014332562	0.0012952515	0.0014275567	0.001668878	0.0020067047	0.0023295325	0.0024328067	0.0022150027	0.0027365459	0.0025780462	0.0015187006	0.0015392706	0.0013980455	0.0016284286	0.0013905009	0.0022650121	0.0020351321	0.0021930065	0.0029587483	0.0016411066	0.001207267	0.0018660197	0.0014458469	0.0021425302	0.0011064188	0.0014292146	0.0014754873	0.0013747232	0.0019948573	0.001490274
HBS1L	0.0021481174	0.002503441	0.0016857021	0.0021498697	0.0020419045	0.0016433365	0.0021149714	0.0017926708	0.0015898838	0.0020072805	0.001814079	0.0017455098	0.002001336	0.0018341994	0.0019993423	0.0018575626	0.0017024947	0.0015602616	0.0017443649	0.0017423031	0.0015413975	0.0021144168	0.0018906717	0.0018667101	0.0025659972	0.0019163619	0.0019347803	0.0020380374	0.0020826047	0.0018625882	0.0018043304	0.0020349065	0.0019364621	0.0019638173	0.0026326715	0.0016932087	0.001959851	0.0023916494	0.0018100645	0.0016885146	0.0021606917	0.002105252	0.0016261797	0.0016244558	0.0015398533	0.0016882619	0.0018215611	0.0020520776	0.0020166708
HCFC1	0.0024896397	0.0018532458	0.003444945	0.0018726538	0.0026822528	0.002662512	0.0024974442	0.002287338	0.0026753375	0.003284169	0.0022609658	0.0029280735	0.00275588	0.0023483948	0.0023711626	0.0019148096	0.002712789	0.0014932845	0.0028707902	0.0030774835	0.0030374494	0.0029907573	0.0022793182	0.0028120656	0.002150455	0.0018591406	0.001506829	0.0015236477	0.0018272494	0.0024033086	0.0020487772	0.001820761	0.0022282067	0.0025120778	0.002204996	0.0020270376	0.0022440427	0.0021056337	0.0024989499	0.0031866126	0.0026431328	0.0032347855	0.002346982	0.0040729726	0.003224581	0.002430328	0.002689094	0.0019749743	0.0019651689
HDAC2	0.0023525483	0.0021583545	0.0017773944	0.0020798657	0.0019436836	0.0017735336	0.0018386254	0.001756724	0.0017278185	0.0021577678	0.0020612828	0.0017739313	0.0020842007	0.0021455358	0.002390831	0.0019584405	0.001818302	0.0019230645	0.0018518921	0.00184232	0.0016976374	0.0017307093	0.0019302983	0.0016189796	0.001947012	0.0020052814	0.0018249277	0.0020463907	0.0020256478	0.0017815419	0.0020665755	0.0021144915	0.0021740466	0.0018735931	0.002434777	0.0018606958	0.0019022669	0.0023738889	0.0017791309	0.0016516214	0.0022527052	0.0018006247	0.0018815881	0.0016076925	0.0016227219	0.0017986818	0.0016338979	0.0019311731	0.0027702854
HDAC6	0.0016667157	0.001982425	0.002090775	0.0018319385	0.002484148	0.0021045564	0.001845509	0.0020194051	0.0021278886	0.0023110525	0.0015620118	0.002024484	0.0021966873	0.0016085675	0.001939918	0.0017586072	0.0021272167	0.0017365431	0.0024135716	0.0021655036	0.0023247956	0.002060584	0.0020255332	0.002304982	0.0015361038	0.0018532058	0.0019554184	0.0016699487	0.0019132971	0.002005642	0.0021122475	0.0017022263	0.0017901264	0.0020950667	0.0017845492	0.001937969	0.0018238551	0.0017708644	0.001992558	0.0023315009	0.0021312048	0.001813627	0.0017637719	0.0029982664	0.002152029	0.0020150363	0.0023114958	0.001689147	0.0021863983
HDC	0.0011896265	0.004956621	6.8829584e-05	0.0013016615	0.004314037	0.0012061453	0.0020404088	0.0028425397	0.0006691388	0.0025339664	6.4207365e-05	0.0009281199	0.003032191	0.0006485985	0.0011829854	0.0018930015	0.00086953543	0.002548794	0.004028521	0.0025499978	0.0009097926	0.0037372177	6.4154636e-05	0.003974326	0.0014119528	0.00070555735	0.002344499	0.0022030394	0.0010592963	0.00094351365	0.002387366	0.0019003996	0.0020022967	0.0020079287	0.0007994433	0.00024552303	0.0062863757	0.0018309145	0.0024657862	0.0013762295	0.00010615991	0.0026509105	0.0011863546	0.0013566631	0.0016904357	0.005305293	0.0014034333	0.0024530033	0.0021597117
HDLBP	0.0024237905	0.0020873405	0.0025504606	0.001981427	0.001964641	0.0020123306	0.0020656034	0.0021651508	0.0017417994	0.002177166	0.0020882129	0.0023901393	0.0020581882	0.0021301627	0.0024093036	0.0023552254	0.0020921174	0.0024933927	0.0021115225	0.0022353162	0.0023786083	0.0021203673	0.0018685816	0.0020831507	0.0020349564	0.0022030359	0.00213963	0.0020334395	0.0018768363	0.0024453034	0.0020196536	0.0018546896	0.0020282897	0.001994423	0.003538223	0.0020165092	0.0024965142	0.0023193238	0.0021525486	0.0023161408	0.0025276218	0.0020666318	0.0022635858	0.002977233	0.0025592295	0.0020651936	0.0021621482	0.0021094251	0.0021202294
HECTD3	0.001994087	0.0017761943	0.0023002173	0.0016722297	0.002307675	0.0022451251	0.0023064802	0.0021100317	0.002412334	0.0024366884	0.0017729298	0.002306821	0.002117064	0.0018535405	0.002228274	0.0019084883	0.0019289898	0.001737715	0.002521832	0.0023619963	0.0022634524	0.0022276428	0.0019777706	0.002173366	0.0019239337	0.002073435	0.0017864192	0.0017521926	0.0019729084	0.0020475248	0.0020583004	0.0019481485	0.0019179414	0.0019221642	0.0019363475	0.0022358948	0.0017541489	0.0020575447	0.0022030573	0.002177765	0.0024763288	0.002079816	0.0020771618	0.002523699	0.0022363232	0.002111493	0.0022343877	0.0018560061	0.002241407
HELZ	0.003285904	0.0035460144	0.002721233	0.0016946176	0.0025033627	0.0027978423	0.002238261	0.0016116408	0.0018158708	0.0030744963	0.0017522715	0.0026372606	0.002332683	0.0027299877	0.0025124222	0.0016282934	0.002117359	0.0028000632	0.0020544394	0.0026685512	0.0023303058	0.0020458484	0.0012167449	0.0030627672	0.00241167	0.0024037554	0.0014220375	0.0019021671	0.0021005652	0.0020500435	0.0016713133	0.0013967381	0.0020606753	0.0026083882	0.0023856338	0.0016981347	0.0020848427	0.0018572726	0.0022348033	0.002630416	0.0019091221	0.0029664729	0.0025687888	0.003209575	0.0024759467	0.0020357433	0.0019794789	0.0026802456	0.0017124885
HELZ2	0.0020386365	0.012787017	0.002435035	0.002555777	0.0018659097	0.00172386	0.0016612576	0.005865287	0.0012661006	0.0026235217	0.0013745358	0.0035551197	0.0012828491	0.0012161767	0.0016675354	0.0016401553	0.0015685883	0.0025774857	0.0012888616	0.0018351744	0.0028755497	0.001140401	0.0037241348	0.0018118991	0.0010163833	0.0037975938	0.001802293	0.00847966	0.0017733648	0.0036853976	0.0015274886	0.0018384256	0.0014055789	0.0017774113	0.00091722887	0.0012404924	0.0018179916	0.0012064936	0.0012345419	0.0011168388	0.0016557708	0.0015727945	0.0026104066	0.0013025029	0.006709755	0.0015203455	0.0015682563	0.0016891109	0.0019833979
HERC1	0.0027754388	0.002239999	0.0024109038	0.0015751659	0.0025516925	0.0023694169	0.0019926743	0.0015890622	0.0020202245	0.0027507665	0.0017901986	0.0021881638	0.002173698	0.0025832658	0.0020199586	0.0014782138	0.001829247	0.0024368514	0.0021180697	0.0028824708	0.002450884	0.0023693629	0.0013509457	0.0032372933	0.0023252396	0.0020312632	0.0015450045	0.0018608359	0.0017940322	0.0016678912	0.001431984	0.0012642253	0.0015095341	0.0019328733	0.002368461	0.0018272891	0.0018551974	0.001532889	0.002649315	0.0028916642	0.0021100715	0.0030127019	0.0027136498	0.0040419153	0.0027318208	0.0030813238	0.0026044627	0.003046163	0.0023111966
HES1	0.0023810111	0.002226623	0.0010952769	0.0015860386	0.0047149127	0.001292215	0.0030773617	0.004907603	0.0013782185	0.005807184	0.0011620565	0.0014950245	0.0017314552	0.0009873648	0.0026412571	0.0044148276	0.0013422201	0.0017410032	0.0017595941	0.0016366338	0.0046745813	0.0010588914	0.0007194351	0.0011499376	0.001298841	0.0026585767	0.002851202	0.0029106133	0.00071149645	0.0014517697	0.0014452204	0.0014039013	0.0017356959	0.0015060239	0.0016809967	0.0017710411	0.0014990942	0.0013652167	0.0008779355	0.0016067902	0.001461548	0.0015745802	0.00072838407	0.0046117962	0.0018593855	0.0027251502	0.001559142	0.0013839586	0.0028937038
HGF	0.0021030898	0.0042744405	0.0019393242	0.001898344	0.0017543824	0.0021460669	0.0011966279	0.0019481868	0.001376151	0.0027918331	0.0018136399	0.0018533693	0.0018338463	0.0014097525	0.0029237573	0.0015992774	0.0016132724	0.0021509046	0.002164855	0.0016643585	0.0018350701	0.0013390904	0.00074277335	0.0018080056	0.002245527	0.002429717	0.0015758461	0.0026437892	0.002734176	0.0020811504	0.0013078965	0.0017119331	0.0024801802	0.0018561339	0.0018978355	0.0016854234	0.003055373	0.0027165904	0.0018621772	0.0017191401	0.0017963351	0.0017171091	0.0019459659	0.0017028847	0.0029057006	0.001990702	0.0015049805	0.0014796745	0.0017696976
HIBADH	0.0013856852	0.0016751736	0.002112162	0.002038563	0.0016049491	0.00209472	0.0022194518	0.0013720986	0.002033999	0.0018333693	0.0020297845	0.0014363626	0.0016877262	0.0020344316	0.0023352406	0.00155949	0.0016355929	0.0017213009	0.0017773504	0.0019577518	0.0015785365	0.002008597	0.0019755845	0.0017604355	0.0024454263	0.0014933217	0.001951991	0.001658187	0.0020067873	0.0018739633	0.0015635539	0.0018964581	0.0026621083	0.0021423057	0.0027290771	0.0024320367	0.0020090716	0.0024020206	0.0024323757	0.0019959747	0.0022857988	0.0019460153	0.002180748	0.0019078719	0.0013987406	0.0018159768	0.002289527	0.0022823242	0.0013965506
HINT1	0.0016633217	0.0015680232	0.001985817	0.0021443828	0.0016822146	0.0015789912	0.0019557683	0.0021605026	0.0020848052	0.0017860621	0.0021767935	0.0014929385	0.0024646178	0.0017400837	0.0013624716	0.0016108913	0.0017074823	0.0011764736	0.0016922052	0.001756473	0.001671288	0.002052213	0.0024419723	0.0017336616	0.0018886898	0.0016600891	0.0023569793	0.0019511407	0.0016496792	0.0020628797	0.0024242909	0.0025545296	0.00174953	0.0018101841	0.0026680708	0.0021503665	0.0019323026	0.0025699825	0.002038874	0.0020595398	0.002285219	0.002159335	0.0018756563	0.0016836767	0.0015863084	0.0017574766	0.0024530103	0.0020244357	0.0019640222
HIPK2	0.0036780147	0.0021733653	0.0027581626	0.0011058411	0.0034376173	0.0022454474	0.0021520802	0.0018710456	0.0021784906	0.0025402405	0.0019374421	0.0019591737	0.001947146	0.0025317178	0.0024208883	0.002289298	0.002826461	0.0027910979	0.0021399541	0.0028089408	0.0020336036	0.0028194482	0.0013945267	0.0026462527	0.002577774	0.0019530938	0.0010685875	0.0015115327	0.0015694943	0.0017686986	0.0017424735	0.0013090249	0.0035007775	0.002544804	0.0024642844	0.0022073062	0.002332272	0.0022275844	0.0024556862	0.003998166	0.0018518856	0.0034028273	0.0031714542	0.004586815	0.0023902573	0.002808464	0.0022036214	0.0029534772	0.0013631567
HIVEP3	0.001381761	0.0032245296	0.0028730452	0.0025854039	0.0025836094	0.0029817303	0.0025686747	0.0021693916	0.0028008441	0.002124662	0.001968893	0.0032553475	0.002465742	0.0022313949	0.0017064586	0.0019428818	0.0016736859	0.001834176	0.0029446406	0.0038715098	0.0034111422	0.0018131579	0.0030649977	0.002729968	0.0029101071	0.00109876	0.0011448758	0.0021169723	0.0024641766	0.0029855543	0.0014629128	0.0014674624	0.0023144842	0.0026867774	0.0023085126	0.0021228292	0.0018442316	0.0022463042	0.00223753	0.002610915	0.002884254	0.0028370072	0.0026459883	0.0051735286	0.0032988603	0.0018395839	0.0020172799	0.0013012569	0.0012566866
HK1	0.0021774624	0.002600619	0.0026609178	0.0019232611	0.0024122386	0.0021385523	0.002078776	0.0021558164	0.0019256729	0.0023605942	0.0021067006	0.0022592028	0.0019712993	0.0017256945	0.0025609157	0.0020392959	0.002270274	0.0018455965	0.0024623363	0.0025948123	0.003014318	0.0021045096	0.002040512	0.0018058359	0.0020291342	0.0022928987	0.0013363919	0.0018127998	0.0020590334	0.0023643887	0.0018059546	0.0017386704	0.0019861467	0.0018733379	0.0019004012	0.0016097303	0.0024096612	0.002242695	0.0021270602	0.0021180564	0.0027829802	0.0022478835	0.0022058145	0.0029070221	0.0030146688	0.0019486469	0.0016735514	0.001805419	0.0020873437
HMBOX1	0.002853133	0.0026269534	0.0027616723	0.0018333703	0.0022179086	0.0031521788	0.0020541002	0.001853984	0.0019599332	0.0027467872	0.0018299327	0.0022460546	0.0021272257	0.0026731892	0.0019354114	0.00187268	0.0023278957	0.0030287562	0.0021866178	0.002360042	0.0023766384	0.0023253437	0.0018426413	0.0023851052	0.00256229	0.0021269596	0.001508695	0.0014448374	0.0020391492	0.0015312657	0.0016226087	0.0013679785	0.0016789971	0.0020924911	0.0020281102	0.001968916	0.002073708	0.0020397366	0.002133945	0.0022989125	0.0020802878	0.0023943696	0.0023582736	0.0027837306	0.0022921325	0.0026272612	0.0021270348	0.0023604946	0.0019392803
HMGB1	0.0017759685	0.0019736718	0.0015935051	0.0020119352	0.0018152709	0.0018551261	0.0019319864	0.0017749558	0.0019179264	0.0018064134	0.0021589894	0.0014876095	0.0018724186	0.0022100727	0.0019610357	0.0018543461	0.001906794	0.0020009917	0.0017753758	0.0015357302	0.0015219636	0.0017732895	0.0019348075	0.0017774003	0.0019405027	0.0017095815	0.0021040004	0.0021140897	0.0022119852	0.0017965947	0.0021995886	0.0025094592	0.0021437332	0.0020364416	0.002136015	0.002072806	0.0019298207	0.0016710209	0.0019044733	0.0018936032	0.0017431419	0.0017633381	0.0020684793	0.0015891449	0.0014048344	0.0019032187	0.0019550286	0.001996657	0.0018138415
HMOX1	0.0019505307	0.0030773252	0.0022288912	0.0017715466	0.0015703086	0.0021816008	0.002153131	0.003067834	0.0016843129	0.0015649609	0.0013024114	0.0026637365	0.0013934445	0.0019344179	0.0025737283	0.0021668046	0.0022156646	0.0027454318	0.0027339228	0.0017619208	0.0029501864	0.0019652648	0.0015196312	0.0014554829	0.002149344	0.001858453	0.0023317363	0.0017577098	0.0025328288	0.0020691396	0.0012774484	0.0015502018	0.003382128	0.0010852437	0.002407973	0.0018530819	0.002701997	0.0029999646	0.0014191077	0.0019902196	0.002014521	0.0016132791	0.0027301891	0.0037534123	0.0027989293	0.001769851	0.0013230502	0.0016504821	0.0011512116
HNF1A	0.0016964015	0.0021848676	0.001647714	0.0027800493	0.0020550797	0.0023019917	0.0021611922	0.0026541625	0.0028940763	0.0016481673	0.002771187	0.001646191	0.002104852	0.0016876193	0.0020673557	0.0028281503	0.0024718514	0.0015783304	0.0020614932	0.0022612389	0.0016172309	0.0022727526	0.00156511	0.0015332713	0.0015946334	0.002605039	0.0021019864	0.0015708155	0.0020776235	0.0020513718	0.0016414959	0.0021327557	0.0021206941	0.0021015024	0.0016312321	0.001556439	0.0016125343	0.0024158475	0.001529537	0.0021775477	0.0024652418	0.00168307	0.0016264103	0.0022045944	0.0024936793	0.0015541882	0.0015173584	0.0024848436	0.0020560685
HNRNPA3	0.0015775693	0.00195528	0.0014040428	0.0019262554	0.001743298	0.0018011476	0.0015667949	0.0015483255	0.0017574267	0.0016999143	0.0015417745	0.0014544368	0.0017428842	0.0014829137	0.0016002042	0.0014480827	0.0016152868	0.0014079096	0.0018871095	0.001366579	0.0012573905	0.0018100879	0.0019361196	0.0019028572	0.0020366586	0.0020017207	0.0015899863	0.0017767579	0.0024486985	0.0018996336	0.0017686818	0.0020219139	0.002068404	0.002060794	0.001714602	0.0018190278	0.0016427012	0.0016925331	0.0019568414	0.0019468344	0.0018860515	0.0017477294	0.0015517625	0.0013165782	0.0016158721	0.0017085007	0.0017265739	0.0018201226	0.001768127
HNRNPC	0.00230537	0.002188909	0.001834191	0.0021044714	0.0015156694	0.001799468	0.002063171	0.0019565423	0.001584092	0.0015565167	0.0023893951	0.002016564	0.001914112	0.0023884655	0.0020397624	0.0023388288	0.0018377838	0.0027599721	0.001550064	0.0017037264	0.0019442937	0.0017484357	0.0016491427	0.0017705159	0.0017819839	0.0021429188	0.0026173512	0.0024422957	0.0017497567	0.0019838973	0.0021451497	0.002385431	0.0020206235	0.0017387216	0.0026429659	0.0020142056	0.0021453232	0.0023233825	0.0018594968	0.001581161	0.0019582466	0.0016116347	0.0020845348	0.0017969212	0.001785321	0.001848418	0.002091448	0.0022622878	0.0018536027
HNRNPL	0.0020965557	0.0018301033	0.0021242995	0.0021765663	0.0022891264	0.0018850736	0.0020424612	0.0020155727	0.0020557262	0.002222168	0.002156475	0.0020085229	0.0022320102	0.0019955873	0.002431349	0.0019981088	0.002288967	0.0018879089	0.0021775505	0.002255931	0.0023493366	0.0021329517	0.0019256608	0.0022158995	0.0020288466	0.0020422686	0.0019930615	0.0020438	0.0017684948	0.0021918076	0.0020888122	0.0021077201	0.0022681844	0.0024202308	0.0025460522	0.0018902745	0.0020333037	0.0018996663	0.0022514414	0.0023298361	0.0020282352	0.0021866944	0.0022651341	0.002195322	0.0021707702	0.0020481315	0.0021332589	0.0018914051	0.0021520006
HOOK3	0.0034920638	0.0031554033	0.0025488082	0.0019810859	0.002155409	0.0026003013	0.0022198348	0.0018682118	0.0018479123	0.0030036913	0.0020278338	0.0027197546	0.002220034	0.0024531528	0.0024170259	0.0020589607	0.0022591916	0.0029636452	0.0020865016	0.0025066473	0.0022932768	0.0020270546	0.0013695505	0.0022746578	0.0024891954	0.0022992701	0.0015396905	0.0020291572	0.0025697814	0.0017038821	0.0019459168	0.0016313758	0.0020590625	0.0022463184	0.0024097022	0.0017792056	0.0021766357	0.00211905	0.0021113986	0.0021782015	0.0023010694	0.0021953941	0.0027743808	0.0024248061	0.0026116017	0.0018077274	0.0019989747	0.0023642706	0.0019540063
HORMAD2	0.0016343778	0.0016539075	0.0021623727	0.0016580577	0.002096966	0.0016380033	0.0015874014	0.001612527	0.0016294621	0.0020902434	0.0016084261	0.0016200745	0.0015820279	0.0016329848	0.0016248332	0.0025840949	0.0021752492	0.001624153	0.0016643859	0.0021860632	0.0021546595	0.0016200745	0.0016386822	0.0023634736	0.00210722	0.0016022593	0.0024860776	0.0016117881	0.001617707	0.0016151695	0.0027574538	0.002231819	0.0025382463	0.0024784256	0.0026900682	0.0016470416	0.0016118196	0.002167925	0.0016227365	0.0016398773	0.0016420087	0.0016350622	0.0015934668	0.0021367136	0.0016510629	0.0024089054	0.001626174	0.002242183	0.002090009
HOXC10	0.001966746	0.001972022	0.00195758	0.0019516316	0.001919197	0.001941931	0.0019354995	0.0019463326	0.0019418912	0.0025499838	0.0019447489	0.0019503329	0.0019355678	0.0019640098	0.0019315111	0.0019274822	0.0019717193	0.0025663064	0.0019485492	0.0019634769	0.0019366434	0.0019503329	0.0019367607	0.0019239158	0.001940946	0.0019304384	0.0019211472	0.0019276174	0.0019233535	0.0019149245	0.0019516224	0.0019338372	0.0019321955	0.0026044035	0.0019322821	0.0019377435	0.0019384497	0.0019466556	0.0019210116	0.0019491224	0.0019641726	0.0019637092	0.0019346101	0.0019596813	0.0019577423	0.0019248682	0.002927294	0.0019544188	0.0019560806
HPS4	0.0017422262	0.0014823752	0.0019453947	0.001864372	0.002033005	0.002028506	0.0018563031	0.0019288016	0.0025777256	0.001716415	0.001633187	0.0018192864	0.002393917	0.0018957697	0.0018966397	0.0017631565	0.0018503151	0.0021871363	0.0022286475	0.0024772517	0.0020031496	0.0021313715	0.002490011	0.00265212	0.002104693	0.0018392964	0.0021375068	0.0018527501	0.0020322297	0.0019370839	0.002173884	0.0014806726	0.0018018471	0.00228771	0.0018397507	0.0024455858	0.0018247705	0.00179299	0.0023065982	0.002649251	0.0017110055	0.002813494	0.0021001154	0.0023821518	0.002086236	0.0026583828	0.0023050413	0.002131693	0.001931408
HR	0.0027285472	0.0015619012	0.002098207	0.0020935507	0.001684462	0.0016078943	0.0021991513	0.0024088258	0.0021216013	0.0016630188	0.0023664208	0.002098672	0.0016739734	0.0021312376	0.0026430306	0.0016439812	0.0020495786	0.0026590265	0.0015845123	0.0024107255	0.0016492411	0.0020273516	0.0016146416	0.0016443896	0.0023252172	0.0016605182	0.0022627476	0.0016549168	0.0016670395	0.0016703998	0.0016055905	0.0016236525	0.0022184816	0.0022319243	0.0022775573	0.0016050776	0.0016389601	0.0016086022	0.0022914198	0.0026839855	0.0020837197	0.0020883344	0.0016634321	0.0021065455	0.0024174892	0.0021956465	0.0016529437	0.0015863024	0.0015853117
HS6ST1	0.0022492816	0.001523035	0.0025343362	0.0017166096	0.0028984023	0.0016534439	0.0028412822	0.0027257844	0.0022198716	0.0015348662	0.0024167728	0.0024316616	0.0020427376	0.0015285835	0.0023144886	0.002823592	0.0027438826	0.0021221954	0.0016876622	0.0017665359	0.0023397598	0.0020628152	0.001103294	0.0022211422	0.002351755	0.0015827048	0.0016685238	0.0025199484	0.0015644612	0.001896851	0.0015251485	0.0019293054	0.0021364489	0.0016368368	0.0021090226	0.0020601475	0.0022104012	0.0026369824	0.0026429445	0.0025526767	0.002405689	0.0023860347	0.002124283	0.0037050066	0.0017165343	0.002434799	0.001648129	0.0021964044	0.0019602017
HSD17B12	0.0020009193	0.0011322416	0.0015144248	0.0016548766	0.0015596781	0.0019165587	0.0021942607	0.0023719124	0.0021419593	0.0014275605	0.0021070268	0.0014967169	0.0015867419	0.0026395367	0.0018205916	0.0019986022	0.0020935007	0.0024320816	0.0023998923	0.0021394484	0.0017329913	0.0029754587	0.0016368154	0.0014308357	0.002257358	0.0021662805	0.0015634263	0.001711593	0.0024709543	0.0020867556	0.0021968258	0.0029456972	0.0028083683	0.0015706056	0.0020567342	0.001853655	0.001570303	0.0015790672	0.0020408006	0.0010722394	0.0023069505	0.0019785492	0.0013699522	0.0013174489	0.0018055593	0.0015200548	0.001569728	0.0014516629	0.0014481934
HSD17B6	0.0018410612	0.0019645337	0.0023455438	0.0026506046	0.0021827256	0.0017795598	0.0022760828	0.0021113667	0.0021899713	0.002345341	0.0025605753	0.0015906169	0.002183798	0.002251912	0.0019413813	0.0018106264	0.0022276766	0.0022432373	0.0012516594	0.0021549293	0.0015986601	0.0027027207	0.0026628166	0.0016096275	0.0026605488	0.0021568476	0.0019964366	0.00152279	0.001451187	0.0018614631	0.0016898144	0.002017624	0.0016589069	0.0017456851	0.0024125986	0.0023532298	0.002830746	0.0022525068	0.0022224735	0.0014543846	0.0020508505	0.0018423432	0.0018792761	0.0018455076	0.0012877075	0.0018745755	0.0030750148	0.0016161338	0.0021347692
HSP90AA1	0.0020437085	0.0030520393	0.0023715596	0.0020515332	0.00152235	0.0016602292	0.0017890326	0.0016547819	0.0013706881	0.0017631837	0.0019383371	0.0018715425	0.0019989721	0.0018855915	0.001395795	0.0016182227	0.001507419	0.0017616121	0.0015315751	0.0013061037	0.0013122188	0.0018301733	0.0022763717	0.0016163965	0.0022054198	0.0015926637	0.0016730479	0.0020349622	0.0018994039	0.0023708565	0.0018388772	0.0023167373	0.002812802	0.001930077	0.0021218196	0.0019072762	0.001923961	0.0026445587	0.0017701655	0.0016851891	0.0021270611	0.0016048964	0.0015394329	0.0020572955	0.0014886216	0.0016835828	0.0014916158	0.0017790048	0.0014412659
HSPA1L	0.002237998	0.0017848782	0.0018245308	0.0019254681	0.0015925925	0.0015106444	0.0018624051	0.0016384384	0.001911822	0.0019983605	0.001918849	0.0020853772	0.0020389315	0.0019145295	0.0019267799	0.002163964	0.0015165323	0.0023459499	0.0021468396	0.002445542	0.0016131122	0.0019365118	0.002029364	0.0018963743	0.0021914486	0.0021484431	0.002114449	0.0019978785	0.0019916368	0.0017654386	0.0022785875	0.0025557473	0.0017493326	0.0018646213	0.0022463782	0.0020470815	0.0018951991	0.0021817791	0.0014640732	0.0017712888	0.0022387623	0.0019049133	0.0013858646	0.0022135347	0.001622106	0.0018681403	0.0021202099	0.0019038599	0.002192726
HSPA5	0.0030765813	0.0027515802	0.0021490557	0.0020546447	0.0016523885	0.0015418914	0.0020507255	0.0021732482	0.001971635	0.0019161789	0.00253084	0.0023347298	0.0019479366	0.0022897667	0.00197597	0.0021523663	0.001789347	0.0025614814	0.0015319713	0.0015893168	0.0016546623	0.0022920324	0.0014322845	0.0018392581	0.0020867917	0.0025155796	0.0026015085	0.0024712514	0.0014110826	0.002505545	0.0017393978	0.0023665624	0.002210988	0.0018149893	0.0039315303	0.0017782045	0.0021451612	0.0023191075	0.0015863503	0.0019062472	0.0020505574	0.001944399	0.0017994656	0.0023624604	0.0020247572	0.001719922	0.0020770687	0.001842803	0.001669532
HTT	0.0031914609	0.0020080185	0.0031004113	0.0015431057	0.002434901	0.0028468396	0.002076254	0.002294892	0.0029312503	0.0030032224	0.0023159722	0.002560364	0.0027581574	0.0025162285	0.002259699	0.0017643553	0.0025747716	0.0022242963	0.002557672	0.0032964824	0.002886714	0.0025790306	0.0017017049	0.002926354	0.0025256309	0.0018534759	0.0014090431	0.0013703832	0.0020094668	0.0018902487	0.0015550809	0.0011991377	0.00186859	0.0019744057	0.0023517772	0.002288903	0.0024138843	0.0023847155	0.0029801552	0.003169114	0.0026399891	0.0033327902	0.0031196927	0.004820419	0.002915974	0.002499496	0.0024553956	0.0025787181	0.001951461
HUS1	0.0016998752	0.002049098	0.0019568694	0.0022613415	0.0018987728	0.0017754585	0.0015613176	0.002113341	0.0018197077	0.002258699	0.0015213554	0.0019480637	0.0020278671	0.001960175	0.0023453583	0.002682005	0.002085561	0.0016911146	0.0017832897	0.0014620116	0.0017794912	0.0019680122	0.0021696582	0.0016070293	0.0020893617	0.0015629877	0.0015983904	0.0015254901	0.0018647661	0.0023387736	0.0023978096	0.002090474	0.0027278857	0.0026507666	0.0016179599	0.0017181687	0.0015571896	0.0018912586	0.0019861525	0.001988442	0.0019675675	0.001859132	0.0019845127	0.0016888826	0.0019079796	0.001868567	0.0016828197	0.0016126514	0.002184126
HUWE1	0.003108447	0.0020639866	0.0035153045	0.0016090586	0.0023413226	0.00287358	0.0025622868	0.0020064858	0.0026499205	0.0030421615	0.0024478934	0.0029930442	0.0028678386	0.0030954513	0.00198175	0.0018104906	0.002215735	0.0025931038	0.0022098853	0.0030930138	0.0028518513	0.0028913019	0.0016918587	0.0030877942	0.0028615035	0.0016509577	0.0014899053	0.0016570021	0.0017099044	0.0019391837	0.001881677	0.0015033202	0.001685692	0.002326277	0.002939058	0.0020512005	0.0021613713	0.0019776872	0.0030640864	0.0033847906	0.002451524	0.003201326	0.0027109978	0.004480973	0.002807482	0.0025163826	0.0028626472	0.002851049	0.001909187
HYAL1	0.0020443222	0.0016547297	0.0019991277	0.002333649	0.0017653842	0.0019255641	0.001698389	0.001994868	0.0022194444	0.0015083551	0.0017416382	0.0022346694	0.0022795834	0.0018840123	0.0025376237	0.0022085453	0.0025876095	0.0017549533	0.00234731	0.0019842996	0.0024312285	0.0019220178	0.0020445124	0.0017709937	0.0016653978	0.0015841654	0.0022120348	0.0015357267	0.002899814	0.0022164502	0.0018443138	0.0016539284	0.0018587956	0.0022870249	0.0014630164	0.0014952003	0.0018202409	0.0017225193	0.001999872	0.0018233188	0.0022676338	0.001944777	0.0017074097	0.00217504	0.002322575	0.0020638953	0.0016503705	0.0015664874	0.0023009453
HYLS1	0.002362502	0.0021060726	0.0016155367	0.0017384712	0.0017587844	0.0017419516	0.0012801574	0.0019579178	0.0020183455	0.0018422343	0.0017647573	0.0018657036	0.0019977763	0.0024353475	0.001732005	0.0017971544	0.0014763919	0.001581576	0.0015460794	0.0016396893	0.0016190935	0.0023941468	0.002156794	0.001448901	0.0018706056	0.0016368335	0.0016007348	0.0015156508	0.002498121	0.0023702492	0.0016776124	0.0021025285	0.0023008566	0.0018172553	0.0022521394	0.0024188592	0.0017560015	0.0024968726	0.0016838548	0.0018690444	0.0016883991	0.0018062533	0.0013403619	0.0018072649	0.0015356571	0.002172594	0.0020114789	0.0015605731	0.0029225135
HYOU1	0.0026768898	0.0019073084	0.0031460088	0.001791448	0.0025806425	0.001948274	0.002505377	0.0021557242	0.0028466012	0.0024225882	0.0021209107	0.0027136744	0.0026852174	0.0022919155	0.0022605201	0.0018852367	0.0020421534	0.0021098072	0.0018257746	0.0019512323	0.0020520003	0.0031392446	0.0019523528	0.0023409806	0.0019573043	0.0016167322	0.0018059307	0.0017001317	0.0014707156	0.0026332582	0.001872056	0.001962781	0.0019780565	0.002281261	0.0042062695	0.0021557366	0.0020432323	0.0023983656	0.0024876276	0.0028324763	0.002535954	0.0030302606	0.0020905698	0.0041343565	0.0023664306	0.0018738512	0.0024477204	0.0017127749	0.0018412827
ICAM4	0.0015836703	0.002324671	0.002435042	0.0017208713	0.0011797342	0.0017620629	0.001533194	0.0023670217	0.004055766	0.0037643982	0.001505007	0.0012546611	0.0010262555	0.0010007864	0.0018845736	0.0028444843	0.0021226194	0.0007601247	0.0021499824	0.0013909147	0.0017673256	0.0011121987	0.0019473404	0.0007045385	0.0024013857	0.0009279248	0.001641385	0.0011718982	0.0012710814	0.0018911089	0.0015414901	0.00091748335	0.0031791143	0.001886548	0.0025542292	0.0011007044	0.0017692504	0.0019085631	0.0039003398	0.0009855845	0.001293376	0.0033176339	0.0032568846	0.011963393	0.0007338271	0.0042915647	0.0009866952	0.00075068825	0.0013501033
ICE1	0.0025974514	0.0020485644	0.0022404608	0.0018994409	0.002379592	0.002073327	0.0022153326	0.0016538535	0.0021311634	0.0026290768	0.0017794418	0.0021924172	0.002605661	0.0024218576	0.0020222971	0.0016303182	0.0019389443	0.0021442599	0.0022179307	0.0022543387	0.0019488308	0.00240077	0.0018619458	0.0027476475	0.0027699503	0.0019987482	0.0015885397	0.0019134259	0.0022429922	0.0021796897	0.002024912	0.0017260566	0.0018691192	0.0022530684	0.0024239488	0.0019460376	0.0018084898	0.0016800325	0.0025021194	0.0024684165	0.0022502425	0.0028503328	0.0021899282	0.0023903684	0.0022422285	0.0020726647	0.0022947364	0.002576867	0.0019683556
ICOS	0.0019701554	0.001712571	0.00172264	0.002013957	0.0020162188	0.0022637546	0.0014742097	0.0015513558	0.0017580003	0.002412849	0.001533592	0.0014802605	0.002557373	0.0017394671	0.0009402824	0.0013356113	0.001172106	0.0009815921	0.0020670693	0.0011967422	0.0011864773	0.0023035496	0.0018872179	0.0017968194	0.0033203869	0.0017099925	0.0018908047	0.0020994109	0.0030534104	0.0017718225	0.0023737068	0.0022856274	0.0017577506	0.001980698	0.0016496106	0.0018609721	0.0015298686	0.001776504	0.0017937684	0.001729196	0.0017161795	0.0019006414	0.0014808817	0.0011581588	0.00092341134	0.0014395227	0.002512503	0.0022164981	0.0019435051
IFNL1	0.0018745374	0.0015120491	0.0018954767	0.0016503514	0.0018588006	0.0023957735	0.0019030287	0.0014650658	0.0026072252	0.0016208086	0.002449217	0.0016614951	0.0020560368	0.0018835313	0.0014589373	0.0027459192	0.0013771934	0.0016653578	0.0015649678	0.0018955074	0.001276052	0.0019365527	0.001806538	0.0019581195	0.0015599226	0.0014662412	0.0017746657	0.0016053988	0.0010556242	0.0019807655	0.0021796382	0.002321048	0.0020203104	0.0028272502	0.0011932165	0.002070737	0.002380353	0.002121284	0.0024323727	0.0019059668	0.0022316235	0.002481085	0.0014686281	0.0027439494	0.0017171588	0.0020779169	0.0023587295	0.0023510107	0.0010846064
IFNL2	0.0020115785	0.0020164254	0.0020027435	0.0019969002	0.001985938	0.0020074784	0.0020017754	0.0020119844	0.001987868	0.0020043668	0.0020104959	0.0020157706	0.0020018967	0.0020089778	0.001997544	0.0019936708	0.0020161157	0.0020004371	0.0019938916	0.0020084828	0.0020027084	0.0020157706	0.0020024772	0.0019901774	0.0020066092	0.0019967344	0.0019876584	0.0019939125	0.0019702495	0.0019816095	0.0020169534	0.0019997023	0.001998102	0.002694038	0.0019986948	0.0020033442	0.0020043773	0.0020121166	0.0019874189	0.00199468	0.0020090442	0.0020086695	0.0020008537	0.002632282	0.0020028094	0.001991214	0.0019855243	0.0019996061	0.0020012069
IFT20	0.0017069945	0.0020304048	0.001575944	0.0020426873	0.0017429973	0.0018211108	0.002019005	0.0023243902	0.001906756	0.0017034152	0.0016827078	0.0016801308	0.0018412286	0.0018981453	0.0019633132	0.0025474268	0.002087259	0.002249501	0.0020954104	0.0017224133	0.0019209412	0.001771371	0.0019352157	0.001584185	0.001702319	0.0019553981	0.0018362746	0.0018859691	0.0016163179	0.0018107824	0.0020567165	0.0022770881	0.0019989167	0.0018122613	0.0014806585	0.0017781327	0.0017480231	0.0020092642	0.0017910844	0.001682581	0.0016638794	0.001554755	0.0016561492	0.0015363822	0.0016235603	0.0018643275	0.0019861248	0.001806989	0.0021125097
IFT27	0.0015476139	0.0015480214	0.0017577115	0.0016021158	0.0029174513	0.0025884432	0.002261598	0.0022049607	0.0020683054	0.0024505628	0.0019091972	0.0021086424	0.0020632758	0.0017984938	0.0015910799	0.0018405083	0.0021792783	0.0019300323	0.0023721675	0.0020965252	0.0024368826	0.00228155	0.0026876256	0.0023515015	0.0019013822	0.00211239	0.0017582934	0.0018538736	0.0021293212	0.0022464693	0.0018542451	0.0020561826	0.002094355	0.0019194189	0.0018488293	0.0024899582	0.0021149341	0.0017847532	0.0021369865	0.0025108159	0.0019712318	0.0023128823	0.0016992012	0.0030581271	0.0021070365	0.0020163183	0.002159644	0.0020807574	0.0025501829
IFT52	0.001930085	0.0018688355	0.0016853359	0.0019536952	0.0019126448	0.001896702	0.0020987652	0.0019906461	0.0021599794	0.0021114047	0.0021490974	0.0017921907	0.0019754937	0.0025840993	0.0016350703	0.002054714	0.002247103	0.0017591683	0.0014365229	0.0019577444	0.0021906488	0.0018769607	0.0022691698	0.0019742753	0.0015260485	0.0019103333	0.0020613282	0.0019834414	0.0021679308	0.0017886837	0.0017908565	0.0020626516	0.0022137929	0.0018436947	0.002293185	0.0020779092	0.0011340717	0.002240369	0.0016342254	0.0021237151	0.0020999624	0.001855274	0.0020377887	0.0019113212	0.0020334423	0.002174142	0.0019789257	0.001895073	0.0018135933
IFT81	0.0019783985	0.0024015568	0.0017167999	0.002150496	0.0014338648	0.0021364451	0.0016454431	0.0015715169	0.0020322888	0.0017922918	0.002017473	0.0020337082	0.0017312455	0.0020957652	0.0020180945	0.0015798137	0.0015358666	0.0025640582	0.0018071202	0.0019421683	0.002646215	0.0023137953	0.0021749355	0.00206781	0.0019424296	0.0020907815	0.0015915568	0.0022086443	0.0019400385	0.0016825739	0.0016110841	0.0018359517	0.0020817656	0.0022919467	0.0023640492	0.0013717009	0.0018126926	0.0019299557	0.0020820484	0.0019307694	0.0027235546	0.001645983	0.0014490087	0.0014219714	0.0020260315	0.0015974866	0.0018608861	0.0021824853	0.0017511148
IFT88	0.0022878656	0.0015985791	0.0015214629	0.002705407	0.0016455748	0.0020523518	0.002224304	0.0011734097	0.0013159243	0.0022433042	0.002667872	0.0024062002	0.0019416624	0.0016199774	0.0016852556	0.0022090727	0.002190287	0.0018513167	0.0021911357	0.0014076821	0.0023634953	0.00187008	0.001607107	0.0021512094	0.002032845	0.0018557854	0.0021208292	0.0021503274	0.0020594827	0.0014663917	0.0019478458	0.0017415659	0.0017828337	0.0018818573	0.0024598085	0.0015901268	0.0017156334	0.0024639452	0.0017988705	0.0023044685	0.0022346736	0.0014007267	0.0012533033	0.001684555	0.0018174472	0.0025429183	0.0013170638	0.002327341	0.0011878657
IGF2BP2	0.001886734	0.0048954356	0.0028706389	0.0014760572	0.0015382312	0.0024608849	0.0014393913	0.0013241175	0.0028293373	0.0022872505	0.0025041	0.0014522973	0.0014167189	0.0023286014	0.0031327498	0.0029708748	0.0023866368	0.0025696193	0.003223258	0.0036566295	0.0023298033	0.0027675913	0.0018153457	0.0015978426	0.002286038	0.0023546712	0.0012054904	0.00093844795	0.0023526018	0.0021436336	0.0021109271	0.00089879206	0.0018058661	0.0022520365	0.001357166	0.0020308236	0.002119476	0.0027531707	0.002566925	0.0023446975	0.0018415628	0.0018735606	0.0029740187	0.0018770264	0.002816378	0.0017286157	0.001266825	0.0012671779	0.001250987
IKZF4	0.0021786613	0.0017364734	0.0030993647	0.002060728	0.0025005527	0.0019296928	0.0016698235	0.0019327942	0.0020912874	0.0028700163	0.0019332975	0.0023425887	0.0022890517	0.0021910642	0.0023048804	0.0020776298	0.002020237	0.0014505658	0.0023503783	0.0024535512	0.0021886392	0.0025384002	0.0024542487	0.0021568502	0.002101607	0.0018077557	0.0013344149	0.0018381579	0.0031911354	0.0018628406	0.0024262688	0.0019639502	0.0020425767	0.0018055356	0.0018092629	0.0022299779	0.0018256953	0.0019347287	0.002042535	0.0030826977	0.0026431584	0.0019487003	0.0024515304	0.002534791	0.0024301778	0.0022492432	0.0025087048	0.0018513965	0.002441223
IL10RA	0.002195111	0.0015802968	0.002531065	0.0018002177	0.002349687	0.002425007	0.0023345654	0.0027579982	0.0022589953	0.002143411	0.0018488973	0.0022655756	0.002039371	0.002014722	0.0020096996	0.0017125161	0.0030090837	0.0015262085	0.002360578	0.0020069592	0.0018423322	0.0020251297	0.0016510134	0.0020889502	0.0024666535	0.0018163365	0.0018012085	0.001601649	0.0026555273	0.0026483827	0.0021789882	0.0017552953	0.0021986037	0.0020613298	0.0017604704	0.0023543683	0.0024055045	0.0024016742	0.0023404928	0.0025902253	0.0029889802	0.002022056	0.0024387066	0.00317579	0.0017726172	0.0017452252	0.0018994876	0.0017813005	0.001419088
IL12B	0.0015539065	0.0015480926	0.0020820564	0.0016034591	0.0021057068	0.001558716	0.0032079995	0.0028508073	0.0021087034	0.0022810032	0.0020016094	0.0022173014	0.0015525303	0.0015604518	0.0025542602	0.0015910369	0.0024819858	0.0015727676	0.0016143954	0.0025869745	0.0015589226	0.0015296564	0.0015726786	0.002087281	0.0022396448	0.0020909917	0.0021799793	0.0024562548	0.0022272922	0.0016222758	0.0015288163	0.002156247	0.002457941	0.0021549766	0.00240858	0.0021184268	0.0015572415	0.002307693	0.001608665	0.0016027306	0.0015636755	0.0020498845	0.002123751	0.0015695179	0.0015842667	0.00280091	0.0016154103	0.0024498357	0.0026811329
IL12RB2	0.001618228	0.0016444664	0.0018087113	0.0012835336	0.0019925684	0.001646215	0.004059084	0.0010411686	0.0019850158	0.0026001686	0.0009978017	0.0034211476	0.0020246648	0.0035973636	0.0012875163	0.0013654574	0.0014921107	0.0024023056	0.0021527866	0.0011202026	0.0009974069	0.0032097846	0.0011884084	0.003691471	0.0021890835	0.0022993835	0.0019369158	0.0013085465	0.0037800528	0.004797476	0.0011409422	0.002018354	0.0019356105	0.0019948757	0.003640956	0.0021181803	0.0032774026	0.0015389557	0.0034727931	0.0028083657	0.0020480251	0.0046109296	0.004494176	0.0017583574	0.0014954748	0.0034650224	0.0010623691	0.0030376564	0.0011988011
IL17RA	0.0034485427	0.0028472533	0.0028229035	0.0022814225	0.00155845	0.0015759545	0.0022389176	0.0025861321	0.0013176248	0.0023084846	0.0028596185	0.002546628	0.0019388695	0.002284989	0.0028134217	0.0035667936	0.0026652617	0.0027568378	0.002037209	0.0025230392	0.002692783	0.0017777209	0.0018585423	0.0019837604	0.0015417837	0.003312281	0.0026826763	0.0025853452	0.0019588566	0.002079084	0.0020278601	0.0029808327	0.0017662382	0.0021891922	0.0021909634	0.0015113761	0.001867627	0.0019278033	0.0014139881	0.0017417927	0.0018549918	0.0018983191	0.0026551823	0.0016508588	0.0037178167	0.0018835841	0.002184031	0.00233137	0.0022302505
IL17RC	0.0024686276	0.0033054117	0.0031993457	0.0015344474	0.0021358426	0.0017988195	0.0020327377	0.0023882838	0.0023041067	0.002198892	0.0013492105	0.0018011284	0.0015629779	0.0017274811	0.003194763	0.001969746	0.003775338	0.0012841945	0.0021660596	0.0022554228	0.0030546312	0.0018937176	0.0023909397	0.0017929893	0.0016506313	0.0021063308	0.0018527062	0.0012579262	0.0022521126	0.003942994	0.0013025964	0.0015711332	0.002152514	0.0020643433	0.0021885901	0.0011508893	0.0021476112	0.0028470198	0.0018363326	0.0020418451	0.002811885	0.0015556503	0.001989581	0.0015063005	0.0017709307	0.0018762479	0.001110796	0.0016728437	0.00152087
IL17RD	0.0021591252	0.0025546264	0.0022234817	0.0019160293	0.003194677	0.001815824	0.0014742621	0.0017661611	0.0026072788	0.0019624312	0.0019639067	0.0025019005	0.0022504018	0.0021267533	0.0027448195	0.0016975903	0.0018199917	0.0028701124	0.00220435	0.0016456475	0.0023934694	0.0011212826	0.002256927	0.0015900568	0.0019505728	0.0019463621	0.0019868547	0.0017247817	0.0020917163	0.0021003766	0.0016062051	0.0022029008	0.0019705647	0.0018274783	0.0019375429	0.0018873434	0.0016180804	0.0014713666	0.0014965761	0.0021289883	0.0019368925	0.002490925	0.0019397041	0.0016773475	0.0023095522	0.0019656885	0.002514178	0.002463899	0.0014732452
IL1A	0.0015876523	0.0015814964	0.0015973317	0.0021162156	0.0015377197	0.0021959636	0.0015207494	0.0015088643	0.0016148372	0.0024377292	0.00237749	0.0021809265	0.0019417105	0.0021281037	0.0028255538	0.0026131899	0.0015817635	0.0015208386	0.0027332455	0.0015912395	0.0027318252	0.0015045624	0.0015181085	0.0015318737	0.002360057	0.0022772048	0.0015352184	0.002608683	0.0016358704	0.002083491	0.0015030844	0.0015212817	0.0020796063	0.0015299948	0.0015241847	0.0015168732	0.002691054	0.0022550235	0.0015350758	0.0016066029	0.0015902123	0.0015908972	0.0015215189	0.0015954464	0.0024367042	0.0022826158	0.0020728929	0.0024593486	0.0015986798
IL1RL1	0.005469354	0.001599222	0.00012378648	0.00043917456	0.0075794393	0.00086946745	0.0035197735	0.004390221	0.0006615724	0.007393652	0.00020597798	0.001910494	0.000928946	0.0013395542	0.0020932273	0.0010678462	0.0021502858	0.0014164613	0.0015610167	0.0013332152	0.0014369196	0.0014682419	0.00018840717	0.003163114	0.0010934338	0.0027542834	0.0017552371	0.0031425494	0.00068157335	0.0008826702	0.0031732537	0.0018311649	0.0014419591	0.0019490038	0.0011282346	0.00064087735	0.0019990627	0.000574932	0.0009207197	0.0010572537	0.0005186289	0.00085522135	0.0017512351	0.0023983389	0.0035517411	0.003667863	0.0012442502	0.0036792664	0.0030451892
IL2	0.0023648478	0.0018962107	0.0023992679	0.0014961527	0.0015502115	0.002171278	0.0020092062	0.0024191376	0.0027439713	0.001519164	0.0023624257	0.0014875743	0.0021551033	0.0019850514	0.0020043117	0.0015259215	0.0014633208	0.0015132282	0.0014992809	0.0014850618	0.0015163913	0.0018690785	0.0020079776	0.0027538952	0.0030831017	0.0015279143	0.0015409321	0.0023686138	0.0015593533	0.002823017	0.0029740497	0.0015110578	0.0015134267	0.0023428858	0.0023601523	0.002505993	0.0024836685	0.0019816335	0.001537317	0.0015065375	0.0021803768	0.001946785	0.0015237314	0.0021927184	0.0014881674	0.0015329081	0.0020762559	0.0020238862	0.0014905003
IL20RA	0.0019630997	0.0019752763	0.0028910332	0.0019624792	0.0019172835	0.0019518374	0.0019253615	0.0019439869	0.001943291	0.0019278628	0.0019410802	0.0019501072	0.00192306	0.0019605525	0.0019387308	0.0019349579	0.001975965	0.0019405732	0.0019629614	0.0019595749	0.001933534	0.0019501072	0.0019484247	0.001934468	0.0019475609	0.0019282288	0.001925712	0.0026314699	0.001925038	0.0019227264	0.0019537073	0.0019442493	0.0019436644	0.0019320648	0.0019219042	0.0019527032	0.0019380709	0.0019519454	0.0019303226	0.0019529156	0.0019645614	0.001961236	0.0019273739	0.001955081	0.0019638618	0.0019301386	0.0019304137	0.0019626815	0.001963271
IL23A	0.0013430448	0.0009477053	0.0015943827	0.0021400724	0.002348062	0.0015460451	0.0021283976	0.001582649	0.0024091925	0.0017968704	0.0019011068	0.0015732496	0.0025641678	0.0020298741	0.0012883139	0.0016899171	0.0015878722	0.0013244598	0.0021668328	0.0019330126	0.0016961606	0.0021672966	0.0015537845	0.001960081	0.0018089559	0.0013437168	0.0026228859	0.0020526033	0.001155043	0.0013538237	0.0026819557	0.0026820812	0.0014309671	0.002412354	0.0021050347	0.0027291805	0.0017699465	0.0019286635	0.0020304471	0.001981871	0.0018670949	0.0022396122	0.0012179278	0.0017892404	0.001815197	0.0022962494	0.003313473	0.0022223648	0.0021234832
IL34	0.0019647297	0.0017768076	0.00042894224	0.0017735132	0.00469973	0.0008669017	0.002693273	0.0029204714	0.0019782584	0.006772886	0.0012063184	0.002314835	0.001995978	0.0011594271	0.003137474	0.0015264025	0.001753387	0.0013404381	0.0022632529	0.0022724837	0.0034108702	0.0010812584	0.00046075456	0.0015998584	0.0013712196	0.0040082643	0.0024900164	0.00398623	0.001362125	0.002152085	0.0034477094	0.002147927	0.0014342275	0.0018378972	0.0008882033	0.0016056865	0.0017517522	0.0010778913	0.001121431	0.0010897227	0.0012422531	0.0019763233	0.0011600873	0.002184899	0.0040201508	0.0028546273	0.001417627	0.0025535421	0.003381802
IL3RA	0.0029367008	0.0025288626	0.0010160016	0.0013268914	0.0040620766	0.00091639406	0.0014042017	0.0025073197	0.0024130049	0.001719739	0.0036117316	0.001890041	0.0019564063	0.00061003625	0.0034143147	0.0008436817	0.00056738284	0.0013363371	0.0049652928	0.0015756999	0.0021499137	0.0033674287	0.00053870335	0.0009687324	0.0011524318	0.0023126483	0.0030000873	0.0022748015	0.0021581512	0.0010433042	0.0019079756	0.0018613174	0.004625576	0.0030808165	0.001331602	0.001242913	0.0088940365	0.0012176239	0.0014696189	0.0007616107	0.0005227599	0.0031560604	0.0012820445	0.0036581233	0.0021350796	0.002426743	0.0029702638	0.0010019407	0.0010520776
IL4	0.0028672956	0.004587316	0.0008597253	0.0014046696	0.0045323186	0.0017052451	0.002722367	0.0024384866	0.0009822231	0.0027870394	0.0005796959	0.0021481025	0.0029147398	0.0011563458	0.0014146087	0.0016655833	0.0014679685	0.001676965	0.0022715826	0.0021187712	0.0013916206	0.0017261466	0.0005790194	0.0026233348	0.0023021796	0.0010661432	0.0022139878	0.0028334798	0.001351962	0.0021715981	0.0015803046	0.0019449313	0.0029595804	0.0017820362	0.0018237018	0.00066551287	0.0038629207	0.0025600751	0.0025919722	0.0013778904	0.0008823793	0.0025132562	0.0014083917	0.002106475	0.0019382148	0.0025384817	0.0012208798	0.0024698984	0.0021533223
IL5	0.0019159059	0.0019150472	0.0018887143	0.002459885	0.0031999531	0.0018819333	0.0019017322	0.001910199	0.0018600179	0.0019073117	0.001909252	0.0019145824	0.0019057356	0.0019103008	0.0018660373	0.001857855	0.001912876	0.0018736356	0.0018522999	0.001909985	0.0018925441	0.0019145824	0.002494845	0.0018461274	0.00243769	0.0018790441	0.0018502756	0.0018656842	0.001824327	0.0018332183	0.0024942134	0.0018654644	0.0025406787	0.0018569329	0.0018958551	0.0018658175	0.00189165	0.002838827	0.0018425112	0.0018700645	0.0019044429	0.0019081361	0.0018952731	0.0019037673	0.0018829225	0.0018563186	0.0028000171	0.0018731602	0.0018780355
IL5RA	0.0029639227	0.0024469963	6.889811e-05	0.00080162374	0.0032818369	0.0009357177	0.0021105658	0.0056355977	0.0015832224	0.008202288	0.000426458	0.0020090723	0.0018774463	0.0017550181	0.0035023636	0.0011340589	0.00077617314	0.002531044	0.0017042401	0.0025625725	0.0031290576	0.0009088933	2.9424898e-05	0.0016907792	0.0010528336	0.002708294	0.0027300823	0.004506127	0.0013733569	0.0010044542	0.006253799	0.0015971821	0.0012076601	0.001715665	0.00059206475	0.0006359474	0.002036752	0.0006059867	0.00072670635	0.00047953226	0.00055416446	0.0009902491	0.0011791008	0.0023982236	0.0037257127	0.0028466305	0.0011923081	0.0013591561	0.0043263934
INCENP	0.002620769	0.0014014528	0.0025789938	0.0021960547	0.0027735753	0.0026324722	0.001964255	0.0015816531	0.002426769	0.0021239978	0.0021857913	0.0021944947	0.002130583	0.002975935	0.0021111055	0.0021904407	0.002435719	0.0025868122	0.0022768443	0.0030525276	0.002060747	0.0021109926	0.0021519675	0.0019083985	0.002712024	0.0016324269	0.0015817648	0.0017626653	0.0021810522	0.0022630547	0.0018552674	0.0018854706	0.003063668	0.0021001552	0.002286789	0.0022300633	0.0022280435	0.0018474987	0.0022129554	0.0024456996	0.0023809387	0.0026567827	0.0019517571	0.003051628	0.0019750746	0.003054397	0.0019103377	0.001744642	0.0024415096
INO80	0.0022290065	0.0018927346	0.0024052672	0.0020133036	0.0021112526	0.0021239289	0.0018849801	0.0019430323	0.002335669	0.0024752745	0.0019129267	0.0023201134	0.002212603	0.0024774617	0.0021952696	0.0018427409	0.0020481234	0.001961133	0.0020985736	0.0026024382	0.0023372376	0.0023640261	0.0017264027	0.0023824994	0.0024200666	0.0017556109	0.0019086605	0.0018002718	0.0020878976	0.00228028	0.0018833554	0.0016398103	0.0020201388	0.0018827737	0.0021828103	0.0021407318	0.0020948965	0.0020115476	0.0024262713	0.0025219633	0.0024730635	0.002732187	0.0023391575	0.0027269393	0.0023523297	0.0020721871	0.0021713458	0.0022212693	0.002214066
INO80C	0.002307758	0.0016851599	0.002158057	0.0017525582	0.0020100712	0.0021364554	0.0018302377	0.0019826896	0.0017504952	0.0019232398	0.0018734207	0.0019734518	0.001896086	0.0023133615	0.0017787076	0.0019167449	0.0021270323	0.0028175027	0.0019052397	0.0019304615	0.0020979536	0.0021431874	0.0018515557	0.002358284	0.0017570014	0.0016391224	0.0019691277	0.001772662	0.0021517992	0.0019999521	0.0020935347	0.0015939412	0.0017774749	0.0017925217	0.0020487488	0.0023882866	0.0020511183	0.0023205006	0.0018149801	0.0015406238	0.0019372891	0.0018802438	0.0019750467	0.0014930032	0.002320981	0.002280119	0.0020326017	0.0023768372	0.0017545614
INO80D	0.0030567907	0.0027043726	0.002605345	0.0018486681	0.0019500592	0.0024195162	0.0017802509	0.0016513992	0.0019278956	0.0028908039	0.0017755796	0.0022686892	0.0019662667	0.0023896978	0.0017735404	0.0019651963	0.0019730744	0.0031650807	0.0021889443	0.002656974	0.0022738657	0.0021541882	0.001365855	0.0025136466	0.0020821937	0.0021131006	0.0017339342	0.0015803843	0.0027173117	0.0018235951	0.0014569544	0.0009937651	0.001211926	0.0019428829	0.0019596906	0.0021621615	0.0018464412	0.0021083602	0.002395978	0.0022373516	0.0018787729	0.0024716076	0.0021839128	0.0024481767	0.0027926357	0.0018817388	0.002352568	0.0027838554	0.001828452
INPP1	0.0025275347	0.0019523638	0.0017106623	0.0016699451	0.0026322333	0.0016645868	0.0021703246	0.00206576	0.0018958469	0.0032679043	0.001479402	0.001567092	0.0016602412	0.0017746814	0.0025042132	0.0019417462	0.0018223891	0.002122513	0.0020262029	0.0020663433	0.002220837	0.0016711958	0.0013542188	0.0016639552	0.0013345911	0.0023379773	0.0019361065	0.0017518643	0.0020493523	0.002038415	0.0029046915	0.0016504976	0.002061275	0.0020664341	0.0017408223	0.0016258297	0.0021633748	0.0019552703	0.0014506092	0.0014780622	0.0015091978	0.0015125091	0.0016504567	0.0018097719	0.0026762437	0.0022294843	0.0016228184	0.002252452	0.0022320312
INPP4A	0.0021835556	0.002039623	0.0024478019	0.0015841332	0.002682791	0.0021545156	0.0023377503	0.0017578508	0.0022989688	0.0028830522	0.0019719992	0.00259608	0.0023367852	0.0023448865	0.0020697063	0.0017925844	0.002337536	0.0025313196	0.0022239846	0.0023744423	0.002468582	0.0022040254	0.0017158876	0.0026575732	0.0023573842	0.0020810494	0.0018407173	0.0018805483	0.0022705102	0.0022785147	0.002171915	0.0017874205	0.0019200891	0.0022548272	0.0024404316	0.0021789	0.0020396016	0.0020857542	0.002458055	0.0024759735	0.0022544144	0.002915685	0.002246225	0.003720373	0.0027295696	0.002209303	0.0020543283	0.0025554488	0.0017356587
INPP5B	0.002088349	0.0023918825	0.0017502606	0.0015439265	0.0027077768	0.0014361049	0.002530148	0.0020940506	0.0021457898	0.0030919297	0.0015388904	0.0025849617	0.0017351302	0.0022360655	0.0014036605	0.002027277	0.00259896	0.0025523352	0.0020065422	0.0021284495	0.0023798982	0.001705734	0.0012976144	0.0022790614	0.0018536451	0.0027992863	0.0020840613	0.002868532	0.00217483	0.001756002	0.0022050377	0.0018095489	0.0018095953	0.001784955	0.0018778092	0.0019528697	0.0019941556	0.0014921839	0.0020856897	0.0019346423	0.0016431973	0.0019446961	0.0015400207	0.0023539015	0.002388315	0.0024883389	0.0018834391	0.0024610143	0.0025736268
INPP5D	0.0022827554	0.0026438641	0.002615927	0.0013938617	0.0019821865	0.0019500116	0.0020578576	0.0019708672	0.0016075367	0.0021548218	0.0018876813	0.0024058404	0.0017630701	0.002538923	0.0021777197	0.0018577353	0.0027127194	0.003185768	0.0020980851	0.0020756023	0.0023325966	0.0020728172	0.001480884	0.0025083746	0.0017102398	0.0027868953	0.0021900747	0.002387792	0.002116651	0.0023115855	0.0019818365	0.002473582	0.0020827067	0.001805135	0.0015147566	0.0018213727	0.0017847412	0.0016732466	0.0019517996	0.002197875	0.0018583643	0.0022708632	0.0020327524	0.0025338477	0.0026011998	0.0026081374	0.0020520333	0.0021942686	0.0022053116
INSL3	0.0017948952	0.001612722	0.001549399	0.0024326467	0.0013607705	0.0012305302	0.0017981693	0.00252872	0.0020262643	0.0015025376	0.0034336618	0.0028410186	0.0015291225	0.0017033226	0.002070138	0.0030351533	0.0017251867	0.0042435667	0.0030392604	0.002084046	0.0026661935	0.0010744074	0.0034106274	0.0015579528	0.0009074023	0.0026466486	0.0025537892	0.0016615326	0.0018903818	0.0008594193	0.0017820774	0.0014269063	0.0011041542	0.001679141	0.0017869744	0.0030027435	0.0026362701	0.001395397	0.0011106004	0.0017788291	0.002284432	0.0016877664	0.0020695657	0.0023784053	0.0014007242	0.0012730621	0.0024275875	0.0023488607	0.0013835487
INSR	0.003413759	0.0023289763	0.0032894516	0.001306502	0.0026023244	0.0029433689	0.0019382258	0.0031861942	0.0019697533	0.0037390187	0.0018209162	0.0023357826	0.0019939397	0.0018338822	0.0035581193	0.0022183945	0.0028754738	0.0015322032	0.0027532065	0.0029935034	0.0035039952	0.0021827896	0.0011133204	0.0023493164	0.0023240508	0.0014447708	0.0013469057	0.0017378088	0.003227502	0.0016674836	0.0013538987	0.000932101	0.0017904661	0.001966375	0.0025867952	0.0016774507	0.0025403816	0.0022659292	0.0021287836	0.00244563	0.002927692	0.0027964457	0.0035003542	0.0030978404	0.0025922407	0.0020594858	0.0015395706	0.0022107302	0.0024194804
INTS1	0.002052372	0.0015367365	0.0028281196	0.0019866053	0.0026456856	0.0020762007	0.0023339144	0.0021750864	0.0023025826	0.0021810124	0.0025679767	0.0028438496	0.0027351459	0.0019410466	0.0023794067	0.0020502573	0.0030606426	0.0022539005	0.0019726574	0.002700544	0.0026603143	0.002134268	0.0023570652	0.0019037629	0.0016637648	0.0015504385	0.0020038139	0.0014050741	0.0012088377	0.0021177277	0.001983336	0.0022135463	0.0020642125	0.0019173243	0.0024423457	0.001888618	0.0021005657	0.0017158141	0.0024138822	0.0025207968	0.00205742	0.00303172	0.0022772502	0.0026329793	0.002648553	0.0026249636	0.003068806	0.002662947	0.0023379019
INTS10	0.0020857118	0.001780674	0.0018581317	0.002315614	0.0022262142	0.0016564041	0.0018609035	0.0019265909	0.0017604489	0.0019811974	0.00220172	0.0016471809	0.001846862	0.0018793142	0.001980017	0.002324883	0.0018146469	0.001642179	0.0017138364	0.0016639198	0.002082756	0.0016897102	0.0025161342	0.001791285	0.002217888	0.0020947696	0.0016299512	0.0019952895	0.0017763032	0.0017804345	0.0019338622	0.002053983	0.002333386	0.001876363	0.0023111969	0.0020536678	0.0016986935	0.0024942688	0.0021809184	0.0020223146	0.00209958	0.0017443002	0.0021233973	0.0017022644	0.0016446176	0.0018445686	0.0021326393	0.00201576	0.002021337
IP6K2	0.0017698746	0.0018106073	0.0017492349	0.0019353273	0.0019118665	0.0019765892	0.0019947153	0.0018539673	0.0018843971	0.0016331257	0.00198946	0.0017786444	0.0020160929	0.002210468	0.001999107	0.0021619725	0.0017165897	0.0028622993	0.0016699786	0.0017155438	0.0021687313	0.0016711957	0.0018919619	0.0017653332	0.001591676	0.0021919215	0.0020946441	0.0022908463	0.0018328083	0.001993272	0.0023031093	0.0019216038	0.0018380717	0.001498892	0.0019628818	0.0024409757	0.0021464452	0.0020055037	0.0019838146	0.001739941	0.0022345164	0.0017867164	0.0017157942	0.0017637698	0.0019492587	0.0022318945	0.002203466	0.0021481388	0.001968855
IQCB1	0.0015488563	0.0017961515	0.0016295714	0.0022094767	0.0017980795	0.0019766334	0.0018116463	0.0019775727	0.0025488054	0.0017935734	0.0017597501	0.001525952	0.002462845	0.001777928	0.0018206683	0.0015069593	0.0020228461	0.0015276978	0.0018200957	0.0014691334	0.0014277975	0.0016548105	0.0017073627	0.0020313389	0.002331986	0.0013743703	0.0016189036	0.0019346104	0.0018393755	0.0019102417	0.0018584911	0.00224677	0.0015087667	0.0018209358	0.0021537624	0.002748181	0.0018045971	0.002534412	0.00215029	0.002310469	0.0025045823	0.0016802946	0.0013803113	0.0016239414	0.0019953328	0.0022533557	0.002692945	0.0014674866	0.0018159117
IRAK2	0.0016408893	0.0027317386	0.0023589404	0.002295126	0.0016442903	0.0013487294	0.002245143	0.0016328298	0.0021306416	0.0015215176	0.0029039935	0.0022112085	0.0022173175	0.0017162082	0.0020049186	0.0015852756	0.0016789979	0.002188252	0.0028427644	0.0020579027	0.0017611025	0.002130367	0.002911936	0.0020628858	0.002094902	0.0034295907	0.0018897672	0.0023770267	0.002178908	0.0019565427	0.0013814669	0.0020825835	0.0025483712	0.0021845903	0.0017031824	0.0022665076	0.0018652303	0.0017533434	0.0018685971	0.0027594592	0.0015992777	0.003056742	0.0016533221	0.0017552723	0.0021702126	0.0015156653	0.001408088	0.0020759013	0.0011856533
IRF5	0.0015351698	0.004807713	0.0020965	0.0021034193	0.002113034	0.0023757252	0.0014423814	0.003786664	0.0017526823	0.0022836495	0.0014314869	0.0026075072	0.0015679569	0.0013724213	0.002364586	0.002240832	0.0022805287	0.001545056	0.0030627286	0.0025896986	0.0037811894	0.0016235126	0.002046326	0.0017730802	0.0014532575	0.002878394	0.0015027572	0.001992315	0.0027238887	0.0023065833	0.0012939008	0.0014333654	0.0023897614	0.0016110181	0.0016204994	0.0017707297	0.0020998898	0.00248774	0.0019520667	0.0019147814	0.003089536	0.0015147992	0.0022818947	0.0036114373	0.0034136004	0.0020032264	0.0010170278	0.001049373	0.0017005167
IRF7	0.0016286661	0.013599679	0.0022849024	0.00254675	0.001603413	0.0012089007	0.0011900574	0.0056443093	0.0012221236	0.0015482763	0.0010487827	0.0026376657	0.00124142	0.0010264749	0.0013101947	0.0014884389	0.0012103161	0.001954323	0.0012259748	0.0011971354	0.0022740008	0.0011466804	0.003590322	0.0014130488	0.0010176643	0.003030054	0.001787628	0.006477803	0.0017314442	0.0028759113	0.0008447789	0.0015391501	0.0011798857	0.0013449799	0.0009787111	0.0012060012	0.0014826601	0.0016524738	0.0013757318	0.00085195445	0.0015504424	0.0011102292	0.0019126611	0.0013313593	0.0044928617	0.0012126152	0.0013430994	0.0012696106	0.0009732456
IRF8	0.0014669088	0.0021353415	0.0018729746	0.0022796413	0.0021587056	0.0020835083	0.0012567219	0.0027636797	0.002193058	0.0016141044	0.0014789808	0.002085767	0.0025622484	0.0014701495	0.002341513	0.0017052406	0.0020409916	0.0017859456	0.0020573838	0.0021446743	0.0022919597	0.0020870543	0.0015820022	0.0020613903	0.0019552992	0.0013970577	0.0025521934	0.0020740817	0.001959989	0.0019516199	0.0012894955	0.0014691193	0.0027527108	0.0019448012	0.001305694	0.0023574708	0.0018300967	0.0020945815	0.0022978757	0.001964203	0.0018831316	0.0022568244	0.0020790207	0.0028961292	0.0025640768	0.0029916775	0.0019265224	0.0018865304	0.0028419446
IRS1	0.0033088012	0.0018283011	0.0029736909	0.0018984898	0.0025148506	0.0026447296	0.002231332	0.0017230489	0.0018409931	0.0025918263	0.0016963694	0.0021317527	0.0019600184	0.0013238051	0.0018613489	0.0019847392	0.001709914	0.0022490695	0.0022994948	0.0026321572	0.0018173632	0.003913651	0.0017120506	0.0016350965	0.002374773	0.0020903393	0.0020234503	0.002167821	0.0018887452	0.0019036813	0.0022535268	0.0017975566	0.0032379625	0.0017235222	0.0030993058	0.002869893	0.0024754624	0.001476339	0.0018021596	0.0029812185	0.001966749	0.0027329545	0.0016314572	0.0015822408	0.0025558656	0.0022397481	0.0017292352	0.0027471788	0.001854368
ISCA1	0.0020088877	0.0019726607	0.0016013149	0.0018465152	0.0019271275	0.002053364	0.001758011	0.0015143574	0.001655968	0.001680045	0.0021706468	0.0017633289	0.0018105361	0.002315205	0.0019630557	0.0017158233	0.0015826182	0.002090206	0.0019274454	0.0016441832	0.0015100915	0.0016530538	0.0016610215	0.0019805967	0.002277862	0.0018693132	0.0016384778	0.001558553	0.0024226357	0.0016427928	0.0021821768	0.0020395305	0.0020107543	0.0020814792	0.0017456764	0.0019054187	0.0015968009	0.001813109	0.001775937	0.0018613242	0.0018912182	0.0020606418	0.0017748908	0.0014310027	0.001636599	0.0016674494	0.00163022	0.001807886	0.0017264908
ISCA2	0.0013554777	0.0016418294	0.0021011736	0.0023671784	0.0015783313	0.0019774253	0.0019281547	0.0023286839	0.0017338165	0.0016916542	0.0017612209	0.0022266	0.0022515792	0.0016290448	0.0016698648	0.0020867377	0.001628644	0.0019106481	0.0016440308	0.0017202845	0.0023524177	0.0018479276	0.002037734	0.0016161515	0.0017864449	0.0016709911	0.0023677724	0.0022471303	0.0022017949	0.002429106	0.0018339248	0.0020869311	0.0020385617	0.0017529648	0.001726851	0.0021311748	0.0018357112	0.0016364098	0.0016788434	0.0014167633	0.0024694	0.00163695	0.0015987692	0.0015835358	0.002220427	0.0020210047	0.0024140533	0.0019143011	0.0022232283
[truncated: 948 more rows]
[truncated: 62 more columns]
